# Supplementary material for: Rapid oxygen exchange between hematite and water vapor
Source: Nat Commun. 2021 Nov 10;12:6488. doi: 10.1038/s41467-021-26601-4 (PMC8580966; doi:10.1038/s41467-021-26601-4)
Supplement: Supplementary file 2 — Source Data [file 41467_2021_26601_MOESM2_ESM.zip]

Archive with 14 entries (14 files):
- A1.cif
- A5.cif
- A4.cif
- A3.cif
- A2.cif
- A6.cif
- B1.cif
- B2.cif
- B3.cif
- B4.cif
- start-config_HO-H.cif
- 297661_2_data_set_5959668_r0nmwp.xlsx
- Movie_S1.mp4
- Movie_S2.mp4
