# Supplementary material for: Rapid oxygen exchange between hematite and water vapor
Source: Nat Commun. 2021 Nov 10;12:6488. doi: 10.1038/s41467-021-26601-4 (PMC8580966; doi:10.1038/s41467-021-26601-4)
Supplement: Supplementary file 2 — Source Data [file 41467_2021_26601_MOESM2_ESM.zip › A1.cif]

#======================================================================

# CRYSTAL DATA

#----------------------------------------------------------------------

data_VESTA_phase_1


_chemical_name_common                  'Hematite                              '
_cell_length_a                         10.07600
_cell_length_b                         16.30375
_cell_length_c                         28.98530
_cell_angle_alpha                      95.92041
_cell_angle_beta                       90
_cell_angle_gamma                      90
_space_group_name_H-M_alt              'P 1'
_space_group_IT_number                 1

loop_
_space_group_symop_operation_xyz
   'x, y, z'

loop_
   _atom_site_label
   _atom_site_occupancy
   _atom_site_fract_x
   _atom_site_fract_y
   _atom_site_fract_z
   _atom_site_adp_type
   _atom_site_B_iso_or_equiv
   _atom_site_type_symbol
   O1         1.0     0.077799      0.211355      0.613101     Biso  1.000000 O
   O2         1.0     0.576624      0.211719      0.614011     Biso  1.000000 O
   O3         1.0     0.170325      0.714472      0.613888     Biso  1.000000 O
   O4         1.0     0.670768      0.712259      0.614010     Biso  1.000000 O
   O5         1.0     0.423802      0.783087      0.151979     Biso  1.000000 O
   O6         1.0     0.923794      0.783115      0.151985     Biso  1.000000 O
   O7         1.0     0.326886      0.282352      0.150262     Biso  1.000000 O
   O8         1.0     0.826886      0.282345      0.150264     Biso  1.000000 O
   H1         1.0     0.005733      0.577897      0.639982     Biso  1.000000 H
   H2         1.0     0.504704      0.578399      0.639930     Biso  1.000000 H
   H3         1.0     0.401649      0.195555      0.659589     Biso  1.000000 H
   H4         1.0     0.898863      0.132703      0.689738     Biso  1.000000 H
   H5         1.0     0.280532      0.129178      0.651098     Biso  1.000000 H
   H6         1.0     0.747903      0.076840      0.639722     Biso  1.000000 H
   H7         1.0     0.352551      0.642122      0.688941     Biso  1.000000 H
   H8         1.0     0.854516      0.641730      0.689696     Biso  1.000000 H
   H9         1.0     0.043749      0.743391      0.120089     Biso  1.000000 H
   H10        1.0     0.543738      0.743383      0.120088     Biso  1.000000 H
   H11        1.0     0.121103      0.660946      0.097440     Biso  1.000000 H
   H12        1.0     0.621107      0.660948      0.097436     Biso  1.000000 H
   H13        1.0     0.258452      0.251784      0.128867     Biso  1.000000 H
   H14        1.0     0.758414      0.251780      0.128876     Biso  1.000000 H
   H15        1.0     0.258415      0.585126      0.128876     Biso  1.000000 H
   H16        1.0     0.758426      0.585133      0.128870     Biso  1.000000 H
   H17        1.0     0.121119      0.994280      0.097429     Biso  1.000000 H
   H18        1.0     0.621102      0.994293      0.097431     Biso  1.000000 H
   H19        1.0     0.043779      0.076729      0.120067     Biso  1.000000 H
   H20        1.0     0.543741      0.076730      0.120082     Biso  1.000000 H
   H21        1.0     0.106933      0.185312      0.082644     Biso  1.000000 H
   H22        1.0     0.606983      0.185333      0.082673     Biso  1.000000 H
   H23        1.0     0.107040      0.518589      0.082695     Biso  1.000000 H
   H24        1.0     0.607018      0.518586      0.082684     Biso  1.000000 H
   H25        1.0     0.121141      0.327636      0.097443     Biso  1.000000 H
   H26        1.0     0.621158      0.327624      0.097452     Biso  1.000000 H
   H27        1.0     0.258414      0.918454      0.128876     Biso  1.000000 H
   H28        1.0     0.758407      0.918473      0.128873     Biso  1.000000 H
   H29        1.0     0.107070      0.851845      0.082726     Biso  1.000000 H
   H30        1.0     0.607082      0.851839      0.082727     Biso  1.000000 H
   H31        1.0     0.043789      0.410074      0.120094     Biso  1.000000 H
   H32        1.0     0.543786      0.410062      0.120092     Biso  1.000000 H
   O1         1.0     0.337077      0.161510      0.675053     Biso  1.000000 O
   O2         1.0     0.887612      0.094569      0.661403     Biso  1.000000 O
   O3         1.0     0.363215      0.601049      0.661850     Biso  1.000000 O
   O4         1.0     0.863865      0.599805      0.662931     Biso  1.000000 O
   O5         1.0     0.134273      0.723806      0.105850     Biso  1.000000 O
   O6         1.0     0.634272      0.723805      0.105850     Biso  1.000000 O
   O7         1.0     0.134297      0.057130      0.105844     Biso  1.000000 O
   O8         1.0     0.634271      0.057138      0.105849     Biso  1.000000 O
   O9         1.0     0.104023      0.235073      0.105100     Biso  1.000000 O
   O10        1.0     0.604083      0.235095      0.105129     Biso  1.000000 O
   O11        1.0     0.104036      0.568412      0.105107     Biso  1.000000 O
   O12        1.0     0.604020      0.568404      0.105099     Biso  1.000000 O
   O13        1.0     0.134324      0.390487      0.105870     Biso  1.000000 O
   O14        1.0     0.634329      0.390483      0.105868     Biso  1.000000 O
   O15        1.0     0.104021      0.901708      0.105106     Biso  1.000000 O
   O16        1.0     0.604022      0.901702      0.105107     Biso  1.000000 O
   O17        1.0     0.402350      0.999613      0.319547     Biso  1.000000 O
   O18        1.0     0.902348      0.999619      0.319551     Biso  1.000000 O
   O19        1.0     0.405495      0.002747      0.579577     Biso  1.000000 O
   O20        1.0     0.900020      0.001781      0.576686     Biso  1.000000 O
   O21        1.0     0.402450      0.332970      0.319520     Biso  1.000000 O
   O22        1.0     0.902422      0.332974      0.319554     Biso  1.000000 O
   O23        1.0     0.399770      0.335649      0.579142     Biso  1.000000 O
   O24        1.0     0.899827      0.334372      0.578254     Biso  1.000000 O
   O25        1.0     0.402412      0.666232      0.319510     Biso  1.000000 O
   O26        1.0     0.902389      0.666260      0.319532     Biso  1.000000 O
   O27        1.0     0.407820      0.671259      0.576928     Biso  1.000000 O
   O28        1.0     0.908645      0.670947      0.577151     Biso  1.000000 O
   O29        1.0     0.154883      0.164396      0.191367     Biso  1.000000 O
   O30        1.0     0.654881      0.164402      0.191370     Biso  1.000000 O
   O31        1.0     0.152500      0.166822      0.447064     Biso  1.000000 O
   O32        1.0     0.651878      0.166548      0.447440     Biso  1.000000 O
   O33        1.0     0.154871      0.497742      0.191369     Biso  1.000000 O
   O34        1.0     0.654878      0.497737      0.191369     Biso  1.000000 O
   O35        1.0     0.152960      0.499903      0.447494     Biso  1.000000 O
   O36        1.0     0.652682      0.499836      0.447423     Biso  1.000000 O
   O37        1.0     0.154875      0.831072      0.191368     Biso  1.000000 O
   O38        1.0     0.654871      0.831068      0.191369     Biso  1.000000 O
   O39        1.0     0.152807      0.833554      0.447201     Biso  1.000000 O
   O40        1.0     0.652652      0.833181      0.447129     Biso  1.000000 O
   O41        1.0     0.347299      0.166243      0.319630     Biso  1.000000 O
   O42        1.0     0.847280      0.166243      0.319634     Biso  1.000000 O
   O43        1.0     0.346134      0.169446      0.576712     Biso  1.000000 O
   O44        1.0     0.840671      0.170946      0.576669     Biso  1.000000 O
   O45        1.0     0.347298      0.499578      0.319633     Biso  1.000000 O
   O46        1.0     0.847306      0.499562      0.319623     Biso  1.000000 O
   O47        1.0     0.349757      0.502652      0.577961     Biso  1.000000 O
   O48        1.0     0.849487      0.502523      0.578158     Biso  1.000000 O
   O49        1.0     0.347291      0.832915      0.319626     Biso  1.000000 O
   O50        1.0     0.847277      0.832907      0.319601     Biso  1.000000 O
   O51        1.0     0.349139      0.836436      0.579095     Biso  1.000000 O
   O52        1.0     0.850412      0.833666      0.578281     Biso  1.000000 O
   O53        1.0     0.095895      0.996183      0.191900     Biso  1.000000 O
   O54        1.0     0.595897      0.996173      0.191898     Biso  1.000000 O
   O55        1.0     0.098079      0.999968      0.447075     Biso  1.000000 O
   O56        1.0     0.597439      0.999716      0.447298     Biso  1.000000 O
   O57        1.0     0.095900      0.329507      0.191898     Biso  1.000000 O
   O58        1.0     0.595901      0.329507      0.191899     Biso  1.000000 O
   O59        1.0     0.097568      0.333569      0.447493     Biso  1.000000 O
   O60        1.0     0.597305      0.333544      0.447321     Biso  1.000000 O
   O61        1.0     0.095893      0.662845      0.191899     Biso  1.000000 O
   O62        1.0     0.595888      0.662837      0.191896     Biso  1.000000 O
   O63        1.0     0.098205      0.666653      0.447330     Biso  1.000000 O
   O64        1.0     0.598122      0.666591      0.447290     Biso  1.000000 O
   O65        1.0     0.423805      0.116436      0.151983     Biso  1.000000 O
   O66        1.0     0.923763      0.116479      0.151990     Biso  1.000000 O
   O67        1.0     0.423371      0.115586      0.408231     Biso  1.000000 O
   O68        1.0     0.923371      0.115586      0.408231     Biso  1.000000 O
   O69        1.0     0.423823      0.449752      0.151980     Biso  1.000000 O
   O70        1.0     0.923794      0.449781      0.151985     Biso  1.000000 O
   O71        1.0     0.423371      0.448919      0.408231     Biso  1.000000 O
   O72        1.0     0.923371      0.448919      0.408231     Biso  1.000000 O
   O73        1.0     0.423371      0.782252      0.408231     Biso  1.000000 O
   O74        1.0     0.923371      0.782252      0.408231     Biso  1.000000 O
   O75        1.0     0.173177      0.281612      0.280922     Biso  1.000000 O
   O76        1.0     0.673175      0.281614      0.280919     Biso  1.000000 O
   O77        1.0     0.169475      0.281034      0.535339     Biso  1.000000 O
   O78        1.0     0.666738      0.281621      0.534539     Biso  1.000000 O
   O79        1.0     0.173078      0.614952      0.280907     Biso  1.000000 O
   O80        1.0     0.673078      0.614906      0.280908     Biso  1.000000 O
   O81        1.0     0.176175      0.614535      0.536408     Biso  1.000000 O
   O82        1.0     0.676417      0.614353      0.536047     Biso  1.000000 O
   O83        1.0     0.173083      0.948278      0.280917     Biso  1.000000 O
   O84        1.0     0.673096      0.948270      0.280921     Biso  1.000000 O
   O85        1.0     0.173472      0.949078      0.535304     Biso  1.000000 O
   O86        1.0     0.672333      0.949472      0.535846     Biso  1.000000 O
   O87        1.0     0.325857      0.049203      0.230147     Biso  1.000000 O
   O88        1.0     0.825856      0.049209      0.230147     Biso  1.000000 O
   O89        1.0     0.326626      0.051647      0.487725     Biso  1.000000 O
   O90        1.0     0.828137      0.051230      0.485906     Biso  1.000000 O
   O91        1.0     0.325852      0.382531      0.230143     Biso  1.000000 O
   O92        1.0     0.825856      0.382536      0.230148     Biso  1.000000 O
   O93        1.0     0.328130      0.384815      0.487771     Biso  1.000000 O
   O94        1.0     0.827609      0.385338      0.487522     Biso  1.000000 O
   O95        1.0     0.325827      0.715877      0.230157     Biso  1.000000 O
   O96        1.0     0.825824      0.715881      0.230152     Biso  1.000000 O
   O97        1.0     0.328619      0.718174      0.487158     Biso  1.000000 O
   O98        1.0     0.828564      0.717917      0.487121     Biso  1.000000 O
   O99        1.0     0.076628      0.217748      0.358767     Biso  1.000000 O
   O100       1.0     0.576629      0.217748      0.358767     Biso  1.000000 O
   O101       1.0     0.076628      0.551081      0.358767     Biso  1.000000 O
   O102       1.0     0.576629      0.551081      0.358767     Biso  1.000000 O
   O103       1.0     0.076250      0.549223      0.617667     Biso  1.000000 O
   O104       1.0     0.576296      0.549168      0.618096     Biso  1.000000 O
   O105       1.0     0.076628      0.884414      0.358767     Biso  1.000000 O
   O106       1.0     0.576629      0.884414      0.358767     Biso  1.000000 O
   O107       1.0     0.080797      0.880989      0.612767     Biso  1.000000 O
   O108       1.0     0.584015      0.879452      0.613312     Biso  1.000000 O
   O109       1.0     0.173371      0.051090      0.358763     Biso  1.000000 O
   O110       1.0     0.673371      0.051090      0.358763     Biso  1.000000 O
   O111       1.0     0.175092      0.048053      0.614248     Biso  1.000000 O
   O112       1.0     0.674225      0.048002      0.618173     Biso  1.000000 O
   O113       1.0     0.173371      0.384424      0.358763     Biso  1.000000 O
   O114       1.0     0.673371      0.384424      0.358763     Biso  1.000000 O
   O115       1.0     0.166482      0.379963      0.613457     Biso  1.000000 O
   O116       1.0     0.667020      0.379488      0.612797     Biso  1.000000 O
   O117       1.0     0.173371      0.717757      0.358763     Biso  1.000000 O
   O118       1.0     0.673371      0.717757      0.358763     Biso  1.000000 O
   O119       1.0     0.422787      0.216795      0.230780     Biso  1.000000 O
   O120       1.0     0.922826      0.216814      0.230810     Biso  1.000000 O
   O121       1.0     0.421369      0.217969      0.487053     Biso  1.000000 O
   O122       1.0     0.921690      0.218167      0.487070     Biso  1.000000 O
   O123       1.0     0.422755      0.550075      0.230773     Biso  1.000000 O
   O124       1.0     0.922767      0.550121      0.230780     Biso  1.000000 O
   O125       1.0     0.424143      0.551763      0.487091     Biso  1.000000 O
   O126       1.0     0.924360      0.551656      0.487116     Biso  1.000000 O
   O127       1.0     0.422761      0.883450      0.230777     Biso  1.000000 O
   O128       1.0     0.922764      0.883455      0.230773     Biso  1.000000 O
   O129       1.0     0.423230      0.884943      0.487505     Biso  1.000000 O
   O130       1.0     0.922199      0.884917      0.487185     Biso  1.000000 O
   O131       1.0     0.076431      0.114794      0.280252     Biso  1.000000 O
   O132       1.0     0.576425      0.114790      0.280258     Biso  1.000000 O
   O133       1.0     0.072828      0.114339      0.535374     Biso  1.000000 O
   O134       1.0     0.579296      0.112769      0.535461     Biso  1.000000 O
   O135       1.0     0.076421      0.448119      0.280269     Biso  1.000000 O
   O136       1.0     0.576423      0.448119      0.280268     Biso  1.000000 O
   O137       1.0     0.078222      0.450255      0.536137     Biso  1.000000 O
   O138       1.0     0.578229      0.450817      0.536177     Biso  1.000000 O
   O139       1.0     0.076385      0.781493      0.280254     Biso  1.000000 O
   O140       1.0     0.576412      0.781462      0.280269     Biso  1.000000 O
   O141       1.0     0.082208      0.781784      0.534547     Biso  1.000000 O
   O142       1.0     0.581607      0.781466      0.534892     Biso  1.000000 O
   O143       1.0     0.326629      0.282243      0.408235     Biso  1.000000 O
   O144       1.0     0.826629      0.282243      0.408235     Biso  1.000000 O
   O145       1.0     0.326885      0.615692      0.150258     Biso  1.000000 O
   O146       1.0     0.826878      0.615716      0.150255     Biso  1.000000 O
   O147       1.0     0.326629      0.615576      0.408235     Biso  1.000000 O
   O148       1.0     0.826629      0.615576      0.408235     Biso  1.000000 O
   O149       1.0     0.326881      0.949028      0.150260     Biso  1.000000 O
   O150       1.0     0.826873      0.949053      0.150254     Biso  1.000000 O
   O151       1.0     0.326629      0.948910      0.408235     Biso  1.000000 O
   O152       1.0     0.826629      0.948910      0.408235     Biso  1.000000 O
   Fe1        1.0     0.999722      0.236936      0.420303     Biso  1.000000 Fe
   Fe2        1.0     0.499711      0.236744      0.420334     Biso  1.000000 Fe
   Fe3        1.0     0.000437      0.570422      0.420247     Biso  1.000000 Fe
   Fe4        1.0     0.500000      0.570474      0.420229     Biso  1.000000 Fe
   Fe5        1.0     0.000354      0.903393      0.420249     Biso  1.000000 Fe
   Fe6        1.0     0.499989      0.903135      0.420125     Biso  1.000000 Fe
   Fe7        1.0     0.250404      0.069977      0.292464     Biso  1.000000 Fe
   Fe8        1.0     0.750403      0.069949      0.292459     Biso  1.000000 Fe
   Fe9        1.0     0.245629      0.073784      0.549354     Biso  1.000000 Fe
   Fe10       1.0     0.760540      0.072339      0.547277     Biso  1.000000 Fe
   Fe11       1.0     0.250432      0.403302      0.292476     Biso  1.000000 Fe
   Fe12       1.0     0.750416      0.403293      0.292479     Biso  1.000000 Fe
   Fe13       1.0     0.254947      0.406993      0.549894     Biso  1.000000 Fe
   Fe14       1.0     0.755379      0.407448      0.549600     Biso  1.000000 Fe
   Fe15       1.0     0.250300      0.736618      0.292514     Biso  1.000000 Fe
   Fe16       1.0     0.750375      0.736605      0.292507     Biso  1.000000 Fe
   Fe17       1.0     0.257350      0.736485      0.549784     Biso  1.000000 Fe
   Fe18       1.0     0.756012      0.733792      0.549522     Biso  1.000000 Fe
   Fe19       1.0     0.000097      0.096111      0.346236     Biso  1.000000 Fe
   Fe20       1.0     0.500044      0.096103      0.346239     Biso  1.000000 Fe
   Fe21       1.0     0.000046      0.429446      0.346254     Biso  1.000000 Fe
   Fe22       1.0     0.500061      0.429435      0.346254     Biso  1.000000 Fe
   Fe23       1.0     0.000089      0.762689      0.346303     Biso  1.000000 Fe
   Fe24       1.0     0.500072      0.762603      0.346257     Biso  1.000000 Fe
   Fe25       1.0     0.248449      0.262010      0.219612     Biso  1.000000 Fe
   Fe26       1.0     0.748495      0.262006      0.219609     Biso  1.000000 Fe
   Fe27       1.0     0.248128      0.263754      0.474278     Biso  1.000000 Fe
   Fe28       1.0     0.749119      0.263425      0.474015     Biso  1.000000 Fe
   Fe29       1.0     0.248448      0.595359      0.219624     Biso  1.000000 Fe
   Fe30       1.0     0.748431      0.595356      0.219618     Biso  1.000000 Fe
   Fe31       1.0     0.249817      0.596743      0.474725     Biso  1.000000 Fe
   Fe32       1.0     0.750146      0.596305      0.474328     Biso  1.000000 Fe
   Fe33       1.0     0.248443      0.928668      0.219610     Biso  1.000000 Fe
   Fe34       1.0     0.748426      0.928666      0.219613     Biso  1.000000 Fe
   Fe35       1.0     0.250764      0.930275      0.473696     Biso  1.000000 Fe
   Fe36       1.0     0.749172      0.929426      0.473496     Biso  1.000000 Fe
   Fe37       1.0     0.001491      0.093546      0.218058     Biso  1.000000 Fe
   Fe38       1.0     0.501497      0.093519      0.218062     Biso  1.000000 Fe
   Fe39       1.0     0.001799      0.097064      0.473462     Biso  1.000000 Fe
   Fe40       1.0     0.499746      0.096044      0.474075     Biso  1.000000 Fe
   Fe41       1.0     0.001504      0.426856      0.218069     Biso  1.000000 Fe
   Fe42       1.0     0.501504      0.426841      0.218065     Biso  1.000000 Fe
   Fe43       1.0     0.000448      0.430360      0.473865     Biso  1.000000 Fe
   Fe44       1.0     0.500368      0.430364      0.473850     Biso  1.000000 Fe
   Fe45       1.0     0.001465      0.760182      0.218067     Biso  1.000000 Fe
   Fe46       1.0     0.501459      0.760167      0.218074     Biso  1.000000 Fe
   Fe47       1.0     0.001124      0.763380      0.473857     Biso  1.000000 Fe
   Fe48       1.0     0.501263      0.763274      0.473933     Biso  1.000000 Fe
   Fe49       1.0     0.249756      0.262870      0.346409     Biso  1.000000 Fe
   Fe50       1.0     0.749662      0.262873      0.346362     Biso  1.000000 Fe
   Fe51       1.0     0.249781      0.596307      0.346452     Biso  1.000000 Fe
   Fe52       1.0     0.749725      0.596217      0.346383     Biso  1.000000 Fe
   Fe53       1.0     0.249639      0.929506      0.346326     Biso  1.000000 Fe
   Fe54       1.0     0.749792      0.929485      0.346370     Biso  1.000000 Fe
   Fe55       1.0     0.250139      0.070281      0.420227     Biso  1.000000 Fe
   Fe56       1.0     0.749787      0.070405      0.420125     Biso  1.000000 Fe
   Fe57       1.0     0.250038      0.403448      0.420290     Biso  1.000000 Fe
   Fe58       1.0     0.749917      0.403435      0.420293     Biso  1.000000 Fe
   Fe59       1.0     0.250232      0.736628      0.420471     Biso  1.000000 Fe
   Fe60       1.0     0.750455      0.736330      0.420372     Biso  1.000000 Fe
   Fe61       1.0     0.498745      0.235992      0.292182     Biso  1.000000 Fe
   Fe62       1.0     0.998790      0.236010      0.292210     Biso  1.000000 Fe
   Fe63       1.0     0.993652      0.233823      0.549914     Biso  1.000000 Fe
   Fe64       1.0     0.490742      0.238578      0.549065     Biso  1.000000 Fe
   Fe65       1.0     0.498711      0.569273      0.292173     Biso  1.000000 Fe
   Fe66       1.0     0.998773      0.569329      0.292176     Biso  1.000000 Fe
   Fe67       1.0     0.000830      0.573787      0.548410     Biso  1.000000 Fe
   Fe68       1.0     0.500754      0.574311      0.548297     Biso  1.000000 Fe
   Fe69       1.0     0.498718      0.902609      0.292184     Biso  1.000000 Fe
   Fe70       1.0     0.998681      0.902599      0.292183     Biso  1.000000 Fe
   Fe71       1.0     0.996794      0.906723      0.548799     Biso  1.000000 Fe
   Fe72       1.0     0.494968      0.905162      0.549701     Biso  1.000000 Fe
   Fe73       1.0     0.001951      0.895787      0.162424     Biso  1.000000 Fe
   Fe74       1.0     0.501966      0.895765      0.162422     Biso  1.000000 Fe
   Fe75       1.0     0.255624      0.402351      0.164020     Biso  1.000000 Fe
   Fe76       1.0     0.755619      0.402348      0.164017     Biso  1.000000 Fe
   Fe77       1.0     0.009576      0.430589      0.598085     Biso  1.000000 Fe
   Fe78       1.0     0.510306      0.431902      0.598259     Biso  1.000000 Fe
   Fe79       1.0     0.238269      0.935755      0.599035     Biso  1.000000 Fe
   Fe80       1.0     0.741050      0.929963      0.597573     Biso  1.000000 Fe
   Fe81       1.0     0.501967      0.562436      0.162415     Biso  1.000000 Fe
   Fe82       1.0     0.001961      0.562455      0.162423     Biso  1.000000 Fe
   Fe83       1.0     0.255616      0.069008      0.164009     Biso  1.000000 Fe
   Fe84       1.0     0.755592      0.069014      0.164007     Biso  1.000000 Fe
   Fe85       1.0     0.004422      0.100351      0.609611     Biso  1.000000 Fe
   Fe86       1.0     0.510866      0.101412      0.598494     Biso  1.000000 Fe
   Fe87       1.0     0.252580      0.604746      0.608440     Biso  1.000000 Fe
   Fe88       1.0     0.753447      0.604131      0.609575     Biso  1.000000 Fe
   Fe1        1.0     0.001985      0.229122      0.162409     Biso  1.000000 Fe
   Fe2        1.0     0.501968      0.229115      0.162426     Biso  1.000000 Fe
   Fe3        1.0     0.255604      0.735671      0.164020     Biso  1.000000 Fe
   Fe4        1.0     0.755599      0.735676      0.164016     Biso  1.000000 Fe
   Fe5        1.0     0.018032      0.769223      0.598001     Biso  1.000000 Fe
   Fe6        1.0     0.518515      0.768553      0.598804     Biso  1.000000 Fe
   Fe7        1.0     0.230476      0.268378      0.599707     Biso  1.000000 Fe
   Fe8        1.0     0.730824      0.268063      0.597951     Biso  1.000000 Fe
