# Supplementary material for: Rapid oxygen exchange between hematite and water vapor
Source: Nat Commun. 2021 Nov 10;12:6488. doi: 10.1038/s41467-021-26601-4 (PMC8580966; doi:10.1038/s41467-021-26601-4)
Supplement: Supplementary file 2 — Source Data [file 41467_2021_26601_MOESM2_ESM.zip › A5.cif]

#======================================================================

# CRYSTAL DATA

#----------------------------------------------------------------------

data_VESTA_phase_1


_chemical_name_common                  'Hematite                              '
_cell_length_a                         10.07600
_cell_length_b                         16.30375
_cell_length_c                         28.98530
_cell_angle_alpha                      95.92041
_cell_angle_beta                       90
_cell_angle_gamma                      90
_space_group_name_H-M_alt              'P 1'
_space_group_IT_number                 1

loop_
_space_group_symop_operation_xyz
   'x, y, z'

loop_
   _atom_site_label
   _atom_site_occupancy
   _atom_site_fract_x
   _atom_site_fract_y
   _atom_site_fract_z
   _atom_site_adp_type
   _atom_site_B_iso_or_equiv
   _atom_site_type_symbol
   O1         1.0     0.080348      0.211404      0.613474     Biso  1.000000 O
   O2         1.0     0.578493      0.212430      0.613801     Biso  1.000000 O
   O3         1.0     0.169169      0.715479      0.613832     Biso  1.000000 O
   O4         1.0     0.671245      0.712276      0.614091     Biso  1.000000 O
   O5         1.0     0.423597      0.783190      0.151925     Biso  1.000000 O
   O6         1.0     0.923581      0.783198      0.151928     Biso  1.000000 O
   O7         1.0     0.326823      0.282469      0.150232     Biso  1.000000 O
   O8         1.0     0.826820      0.282455      0.150235     Biso  1.000000 O
   H1         1.0     0.006165      0.577480      0.640097     Biso  1.000000 H
   H2         1.0     0.506370      0.580128      0.640586     Biso  1.000000 H
   H3         1.0     0.412186      0.376512      0.679736     Biso  1.000000 H
   H4         1.0     0.896221      0.136676      0.688929     Biso  1.000000 H
   H5         1.0     0.292679      0.411372      0.647920     Biso  1.000000 H
   H6         1.0     0.745927      0.077554      0.639572     Biso  1.000000 H
   H7         1.0     0.348575      0.646121      0.689256     Biso  1.000000 H
   H8         1.0     0.855153      0.642153      0.689470     Biso  1.000000 H
   H9         1.0     0.043563      0.743382      0.120060     Biso  1.000000 H
   H10        1.0     0.543555      0.743384      0.120062     Biso  1.000000 H
   H11        1.0     0.120978      0.660939      0.097397     Biso  1.000000 H
   H12        1.0     0.620976      0.660939      0.097399     Biso  1.000000 H
   H13        1.0     0.258415      0.251882      0.128846     Biso  1.000000 H
   H14        1.0     0.758397      0.251871      0.128853     Biso  1.000000 H
   H15        1.0     0.258430      0.585192      0.128860     Biso  1.000000 H
   H16        1.0     0.758435      0.585191      0.128860     Biso  1.000000 H
   H17        1.0     0.120953      0.994250      0.097383     Biso  1.000000 H
   H18        1.0     0.620942      0.994258      0.097386     Biso  1.000000 H
   H19        1.0     0.043596      0.076718      0.120031     Biso  1.000000 H
   H20        1.0     0.543576      0.076724      0.120040     Biso  1.000000 H
   H21        1.0     0.107003      0.185100      0.082712     Biso  1.000000 H
   H22        1.0     0.607020      0.185091      0.082730     Biso  1.000000 H
   H23        1.0     0.107142      0.518355      0.082784     Biso  1.000000 H
   H24        1.0     0.607134      0.518360      0.082780     Biso  1.000000 H
   H25        1.0     0.120920      0.327705      0.097413     Biso  1.000000 H
   H26        1.0     0.620924      0.327684      0.097417     Biso  1.000000 H
   H27        1.0     0.258285      0.918513      0.128853     Biso  1.000000 H
   H28        1.0     0.758280      0.918511      0.128849     Biso  1.000000 H
   H29        1.0     0.106996      0.851689      0.082738     Biso  1.000000 H
   H30        1.0     0.606988      0.851686      0.082737     Biso  1.000000 H
   H31        1.0     0.043498      0.410129      0.120116     Biso  1.000000 H
   H32        1.0     0.543511      0.410116      0.120114     Biso  1.000000 H
   O1         1.0     0.387628      0.422790      0.662048     Biso  1.000000 O
   O2         1.0     0.886556      0.095972      0.661607     Biso  1.000000 O
   O3         1.0     0.362601      0.606216      0.661872     Biso  1.000000 O
   O4         1.0     0.864056      0.599491      0.663043     Biso  1.000000 O
   O5         1.0     0.134076      0.723796      0.105807     Biso  1.000000 O
   O6         1.0     0.634083      0.723798      0.105804     Biso  1.000000 O
   O7         1.0     0.134105      0.057108      0.105780     Biso  1.000000 O
   O8         1.0     0.634100      0.057114      0.105788     Biso  1.000000 O
   O9         1.0     0.103877      0.235092      0.105005     Biso  1.000000 O
   O10        1.0     0.603881      0.235091      0.105017     Biso  1.000000 O
   O11        1.0     0.103884      0.568403      0.105018     Biso  1.000000 O
   O12        1.0     0.603877      0.568403      0.105019     Biso  1.000000 O
   O13        1.0     0.134031      0.390548      0.105837     Biso  1.000000 O
   O14        1.0     0.634038      0.390528      0.105841     Biso  1.000000 O
   O15        1.0     0.103833      0.901691      0.105005     Biso  1.000000 O
   O16        1.0     0.603825      0.901690      0.105010     Biso  1.000000 O
   O17        1.0     0.402426      0.999664      0.319527     Biso  1.000000 O
   O18        1.0     0.902426      0.999660      0.319524     Biso  1.000000 O
   O19        1.0     0.404352      0.003228      0.580223     Biso  1.000000 O
   O20        1.0     0.898328      0.001807      0.576821     Biso  1.000000 O
   O21        1.0     0.402508      0.333037      0.319509     Biso  1.000000 O
   O22        1.0     0.902485      0.332990      0.319510     Biso  1.000000 O
   O23        1.0     0.398994      0.334510      0.575601     Biso  1.000000 O
   O24        1.0     0.902007      0.334410      0.579067     Biso  1.000000 O
   O25        1.0     0.402550      0.666305      0.319476     Biso  1.000000 O
   O26        1.0     0.902536      0.666311      0.319487     Biso  1.000000 O
   O27        1.0     0.407271      0.671332      0.576516     Biso  1.000000 O
   O28        1.0     0.908929      0.670871      0.577173     Biso  1.000000 O
   O29        1.0     0.154813      0.164529      0.191283     Biso  1.000000 O
   O30        1.0     0.654822      0.164531      0.191296     Biso  1.000000 O
   O31        1.0     0.152392      0.166740      0.447042     Biso  1.000000 O
   O32        1.0     0.651757      0.166741      0.447508     Biso  1.000000 O
   O33        1.0     0.154828      0.497886      0.191315     Biso  1.000000 O
   O34        1.0     0.654838      0.497878      0.191311     Biso  1.000000 O
   O35        1.0     0.152666      0.499953      0.447599     Biso  1.000000 O
   O36        1.0     0.652860      0.499685      0.447594     Biso  1.000000 O
   O37        1.0     0.154802      0.831204      0.191291     Biso  1.000000 O
   O38        1.0     0.654794      0.831205      0.191297     Biso  1.000000 O
   O39        1.0     0.152512      0.833493      0.447050     Biso  1.000000 O
   O40        1.0     0.652381      0.833089      0.447163     Biso  1.000000 O
   O41        1.0     0.347278      0.166291      0.319616     Biso  1.000000 O
   O42        1.0     0.847253      0.166281      0.319604     Biso  1.000000 O
   O43        1.0     0.346526      0.168636      0.578434     Biso  1.000000 O
   O44        1.0     0.841535      0.170812      0.576849     Biso  1.000000 O
   O45        1.0     0.347283      0.499624      0.319604     Biso  1.000000 O
   O46        1.0     0.847318      0.499593      0.319607     Biso  1.000000 O
   O47        1.0     0.347996      0.504113      0.577919     Biso  1.000000 O
   O48        1.0     0.850865      0.502105      0.578426     Biso  1.000000 O
   O49        1.0     0.347271      0.832954      0.319579     Biso  1.000000 O
   O50        1.0     0.847248      0.832958      0.319574     Biso  1.000000 O
   O51        1.0     0.348490      0.836469      0.579172     Biso  1.000000 O
   O52        1.0     0.849890      0.833578      0.578166     Biso  1.000000 O
   O53        1.0     0.095764      0.996329      0.191871     Biso  1.000000 O
   O54        1.0     0.595764      0.996328      0.191867     Biso  1.000000 O
   O55        1.0     0.097970      0.999867      0.447040     Biso  1.000000 O
   O56        1.0     0.597120      0.999688      0.447285     Biso  1.000000 O
   O57        1.0     0.095805      0.329650      0.191881     Biso  1.000000 O
   O58        1.0     0.595843      0.329638      0.191891     Biso  1.000000 O
   O59        1.0     0.097131      0.333554      0.447331     Biso  1.000000 O
   O60        1.0     0.597366      0.333580      0.447514     Biso  1.000000 O
   O61        1.0     0.095841      0.663010      0.191872     Biso  1.000000 O
   O62        1.0     0.595851      0.662997      0.191874     Biso  1.000000 O
   O63        1.0     0.097999      0.666629      0.447298     Biso  1.000000 O
   O64        1.0     0.598043      0.666477      0.447436     Biso  1.000000 O
   O65        1.0     0.423619      0.116528      0.151925     Biso  1.000000 O
   O66        1.0     0.923599      0.116530      0.151927     Biso  1.000000 O
   O67        1.0     0.423371      0.115586      0.408231     Biso  1.000000 O
   O68        1.0     0.923371      0.115586      0.408231     Biso  1.000000 O
   O69        1.0     0.423664      0.449884      0.151939     Biso  1.000000 O
   O70        1.0     0.923654      0.449893      0.151942     Biso  1.000000 O
   O71        1.0     0.423371      0.448919      0.408231     Biso  1.000000 O
   O72        1.0     0.923371      0.448919      0.408231     Biso  1.000000 O
   O73        1.0     0.423371      0.782252      0.408231     Biso  1.000000 O
   O74        1.0     0.923371      0.782252      0.408231     Biso  1.000000 O
   O75        1.0     0.173245      0.281761      0.280896     Biso  1.000000 O
   O76        1.0     0.673183      0.281768      0.280898     Biso  1.000000 O
   O77        1.0     0.167246      0.281601      0.534877     Biso  1.000000 O
   O78        1.0     0.668747      0.282058      0.534716     Biso  1.000000 O
   O79        1.0     0.173198      0.615094      0.280891     Biso  1.000000 O
   O80        1.0     0.673181      0.615073      0.280890     Biso  1.000000 O
   O81        1.0     0.175239      0.614896      0.536304     Biso  1.000000 O
   O82        1.0     0.676867      0.613924      0.536321     Biso  1.000000 O
   O83        1.0     0.173107      0.948461      0.280901     Biso  1.000000 O
   O84        1.0     0.673129      0.948477      0.280899     Biso  1.000000 O
   O85        1.0     0.172742      0.948254      0.534970     Biso  1.000000 O
   O86        1.0     0.671109      0.949780      0.535863     Biso  1.000000 O
   O87        1.0     0.325816      0.049376      0.230098     Biso  1.000000 O
   O88        1.0     0.825821      0.049379      0.230096     Biso  1.000000 O
   O89        1.0     0.326201      0.051810      0.488021     Biso  1.000000 O
   O90        1.0     0.828051      0.051262      0.486008     Biso  1.000000 O
   O91        1.0     0.325827      0.382698      0.230094     Biso  1.000000 O
   O92        1.0     0.825844      0.382691      0.230099     Biso  1.000000 O
   O93        1.0     0.327760      0.385277      0.486855     Biso  1.000000 O
   O94        1.0     0.827090      0.385381      0.487925     Biso  1.000000 O
   O95        1.0     0.325814      0.716026      0.230105     Biso  1.000000 O
   O96        1.0     0.825818      0.716027      0.230104     Biso  1.000000 O
   O97        1.0     0.328368      0.718227      0.487035     Biso  1.000000 O
   O98        1.0     0.828432      0.717752      0.487135     Biso  1.000000 O
   O99        1.0     0.076628      0.217748      0.358767     Biso  1.000000 O
   O100       1.0     0.576629      0.217748      0.358767     Biso  1.000000 O
   O101       1.0     0.076628      0.551081      0.358767     Biso  1.000000 O
   O102       1.0     0.576629      0.551081      0.358767     Biso  1.000000 O
   O103       1.0     0.077292      0.548895      0.618005     Biso  1.000000 O
   O104       1.0     0.576317      0.550131      0.618609     Biso  1.000000 O
   O105       1.0     0.076628      0.884414      0.358767     Biso  1.000000 O
   O106       1.0     0.576629      0.884414      0.358767     Biso  1.000000 O
   O107       1.0     0.079027      0.880281      0.613001     Biso  1.000000 O
   O108       1.0     0.583360      0.879461      0.613474     Biso  1.000000 O
   O109       1.0     0.173371      0.051090      0.358763     Biso  1.000000 O
   O110       1.0     0.673371      0.051090      0.358763     Biso  1.000000 O
   O111       1.0     0.169870      0.044055      0.613535     Biso  1.000000 O
   O112       1.0     0.671948      0.048468      0.618461     Biso  1.000000 O
   O113       1.0     0.173371      0.384424      0.358763     Biso  1.000000 O
   O114       1.0     0.673371      0.384424      0.358763     Biso  1.000000 O
   O115       1.0     0.172109      0.381476      0.615697     Biso  1.000000 O
   O116       1.0     0.668386      0.379271      0.613507     Biso  1.000000 O
   O117       1.0     0.173371      0.717757      0.358763     Biso  1.000000 O
   O118       1.0     0.673371      0.717757      0.358763     Biso  1.000000 O
   O119       1.0     0.422810      0.216859      0.230760     Biso  1.000000 O
   O120       1.0     0.922833      0.216844      0.230768     Biso  1.000000 O
   O121       1.0     0.420575      0.217712      0.486983     Biso  1.000000 O
   O122       1.0     0.921632      0.218038      0.487011     Biso  1.000000 O
   O123       1.0     0.422835      0.550184      0.230770     Biso  1.000000 O
   O124       1.0     0.922846      0.550187      0.230771     Biso  1.000000 O
   O125       1.0     0.424354      0.551603      0.487227     Biso  1.000000 O
   O126       1.0     0.924406      0.551325      0.487205     Biso  1.000000 O
   O127       1.0     0.422763      0.883549      0.230753     Biso  1.000000 O
   O128       1.0     0.922768      0.883538      0.230751     Biso  1.000000 O
   O129       1.0     0.422838      0.884941      0.487646     Biso  1.000000 O
   O130       1.0     0.921512      0.884925      0.487159     Biso  1.000000 O
   O131       1.0     0.076416      0.114954      0.280215     Biso  1.000000 O
   O132       1.0     0.576413      0.114952      0.280217     Biso  1.000000 O
   O133       1.0     0.073574      0.114454      0.535520     Biso  1.000000 O
   O134       1.0     0.579059      0.113231      0.535279     Biso  1.000000 O
   O135       1.0     0.076476      0.448273      0.280229     Biso  1.000000 O
   O136       1.0     0.576477      0.448286      0.280217     Biso  1.000000 O
   O137       1.0     0.079388      0.449644      0.536323     Biso  1.000000 O
   O138       1.0     0.575723      0.450914      0.537495     Biso  1.000000 O
   O139       1.0     0.076432      0.781630      0.280204     Biso  1.000000 O
   O140       1.0     0.576446      0.781624      0.280220     Biso  1.000000 O
   O141       1.0     0.081711      0.781999      0.534441     Biso  1.000000 O
   O142       1.0     0.581323      0.781509      0.534999     Biso  1.000000 O
   O143       1.0     0.326629      0.282243      0.408235     Biso  1.000000 O
   O144       1.0     0.826629      0.282243      0.408235     Biso  1.000000 O
   O145       1.0     0.326841      0.615795      0.150234     Biso  1.000000 O
   O146       1.0     0.826844      0.615800      0.150234     Biso  1.000000 O
   O147       1.0     0.326629      0.615576      0.408235     Biso  1.000000 O
   O148       1.0     0.826629      0.615576      0.408235     Biso  1.000000 O
   O149       1.0     0.326702      0.949117      0.150234     Biso  1.000000 O
   O150       1.0     0.826703      0.949125      0.150232     Biso  1.000000 O
   O151       1.0     0.326629      0.948910      0.408235     Biso  1.000000 O
   O152       1.0     0.826629      0.948910      0.408235     Biso  1.000000 O
   Fe1        1.0     0.999601      0.236760      0.420204     Biso  1.000000 Fe
   Fe2        1.0     0.499953      0.236865      0.420335     Biso  1.000000 Fe
   Fe3        1.0     0.000454      0.570362      0.420307     Biso  1.000000 Fe
   Fe4        1.0     0.499868      0.570316      0.420323     Biso  1.000000 Fe
   Fe5        1.0     0.000178      0.903325      0.420212     Biso  1.000000 Fe
   Fe6        1.0     0.499867      0.902930      0.420106     Biso  1.000000 Fe
   Fe7        1.0     0.250365      0.070063      0.292415     Biso  1.000000 Fe
   Fe8        1.0     0.750362      0.070031      0.292405     Biso  1.000000 Fe
   Fe9        1.0     0.245134      0.072475      0.549977     Biso  1.000000 Fe
   Fe10       1.0     0.760166      0.072330      0.547301     Biso  1.000000 Fe
   Fe11       1.0     0.250434      0.403391      0.292451     Biso  1.000000 Fe
   Fe12       1.0     0.750368      0.403404      0.292433     Biso  1.000000 Fe
   Fe13       1.0     0.258750      0.408509      0.548790     Biso  1.000000 Fe
   Fe14       1.0     0.751344      0.408286      0.550115     Biso  1.000000 Fe
   Fe15       1.0     0.250289      0.736659      0.292476     Biso  1.000000 Fe
   Fe16       1.0     0.750370      0.736666      0.292473     Biso  1.000000 Fe
   Fe17       1.0     0.257089      0.736541      0.549583     Biso  1.000000 Fe
   Fe18       1.0     0.755212      0.733478      0.549495     Biso  1.000000 Fe
   Fe19       1.0     0.000072      0.096108      0.346213     Biso  1.000000 Fe
   Fe20       1.0     0.500052      0.096133      0.346201     Biso  1.000000 Fe
   Fe21       1.0     0.000089      0.429476      0.346249     Biso  1.000000 Fe
   Fe22       1.0     0.500022      0.429549      0.346310     Biso  1.000000 Fe
   Fe23       1.0     0.000115      0.762689      0.346292     Biso  1.000000 Fe
   Fe24       1.0     0.500086      0.762625      0.346238     Biso  1.000000 Fe
   Fe25       1.0     0.248455      0.262137      0.219574     Biso  1.000000 Fe
   Fe26       1.0     0.748483      0.262118      0.219575     Biso  1.000000 Fe
   Fe27       1.0     0.247765      0.263805      0.473857     Biso  1.000000 Fe
   Fe28       1.0     0.749656      0.263906      0.473936     Biso  1.000000 Fe
   Fe29       1.0     0.248496      0.595476      0.219598     Biso  1.000000 Fe
   Fe30       1.0     0.748488      0.595467      0.219597     Biso  1.000000 Fe
   Fe31       1.0     0.250101      0.596686      0.474815     Biso  1.000000 Fe
   Fe32       1.0     0.750064      0.596213      0.474521     Biso  1.000000 Fe
   Fe33       1.0     0.248391      0.928786      0.219570     Biso  1.000000 Fe
   Fe34       1.0     0.748380      0.928778      0.219571     Biso  1.000000 Fe
   Fe35       1.0     0.250557      0.930094      0.473571     Biso  1.000000 Fe
   Fe36       1.0     0.748535      0.929436      0.473502     Biso  1.000000 Fe
   Fe37       1.0     0.001426      0.093676      0.217998     Biso  1.000000 Fe
   Fe38       1.0     0.501431      0.093668      0.218004     Biso  1.000000 Fe
   Fe39       1.0     0.002056      0.096877      0.473595     Biso  1.000000 Fe
   Fe40       1.0     0.499004      0.095874      0.473915     Biso  1.000000 Fe
   Fe41       1.0     0.001491      0.427001      0.218034     Biso  1.000000 Fe
   Fe42       1.0     0.501481      0.426991      0.218029     Biso  1.000000 Fe
   Fe43       1.0    -0.000100      0.430031      0.474035     Biso  1.000000 Fe
   Fe44       1.0     0.501716      0.430780      0.474515     Biso  1.000000 Fe
   Fe45       1.0     0.001427      0.760319      0.218015     Biso  1.000000 Fe
   Fe46       1.0     0.501426      0.760304      0.218024     Biso  1.000000 Fe
   Fe47       1.0     0.000891      0.763272      0.473781     Biso  1.000000 Fe
   Fe48       1.0     0.501227      0.763242      0.474051     Biso  1.000000 Fe
   Fe49       1.0     0.249749      0.262991      0.346404     Biso  1.000000 Fe
   Fe50       1.0     0.749684      0.262938      0.346300     Biso  1.000000 Fe
   Fe51       1.0     0.249802      0.596344      0.346458     Biso  1.000000 Fe
   Fe52       1.0     0.749762      0.596244      0.346397     Biso  1.000000 Fe
   Fe53       1.0     0.249636      0.929507      0.346283     Biso  1.000000 Fe
   Fe54       1.0     0.749789      0.929553      0.346365     Biso  1.000000 Fe
   Fe55       1.0     0.250026      0.070170      0.420207     Biso  1.000000 Fe
   Fe56       1.0     0.749733      0.070574      0.420161     Biso  1.000000 Fe
   Fe57       1.0     0.250302      0.403904      0.420252     Biso  1.000000 Fe
   Fe58       1.0     0.749933      0.403479      0.420278     Biso  1.000000 Fe
   Fe59       1.0     0.250182      0.736543      0.420475     Biso  1.000000 Fe
   Fe60       1.0     0.750359      0.736146      0.420396     Biso  1.000000 Fe
   Fe61       1.0     0.498722      0.236086      0.292154     Biso  1.000000 Fe
   Fe62       1.0     0.998869      0.236062      0.292153     Biso  1.000000 Fe
   Fe63       1.0     0.992281      0.233467      0.549805     Biso  1.000000 Fe
   Fe64       1.0     0.493246      0.238965      0.548424     Biso  1.000000 Fe
   Fe65       1.0     0.498816      0.569334      0.292169     Biso  1.000000 Fe
   Fe66       1.0     0.998881      0.569380      0.292165     Biso  1.000000 Fe
   Fe67       1.0     0.001060      0.573677      0.548418     Biso  1.000000 Fe
   Fe68       1.0     0.500915      0.572694      0.548919     Biso  1.000000 Fe
   Fe69       1.0     0.498773      0.902667      0.292141     Biso  1.000000 Fe
   Fe70       1.0     0.998696      0.902633      0.292151     Biso  1.000000 Fe
   Fe71       1.0     0.995586      0.906918      0.548706     Biso  1.000000 Fe
   Fe72       1.0     0.493875      0.905519      0.550009     Biso  1.000000 Fe
   Fe73       1.0     0.001849      0.895890      0.162388     Biso  1.000000 Fe
   Fe74       1.0     0.501852      0.895880      0.162390     Biso  1.000000 Fe
   Fe75       1.0     0.255538      0.402477      0.164007     Biso  1.000000 Fe
   Fe76       1.0     0.755543      0.402472      0.164005     Biso  1.000000 Fe
   Fe77       1.0     0.010806      0.430488      0.597844     Biso  1.000000 Fe
   Fe78       1.0     0.506055      0.431231      0.603641     Biso  1.000000 Fe
   Fe79       1.0     0.236772      0.934640      0.598907     Biso  1.000000 Fe
   Fe80       1.0     0.739846      0.930061      0.597573     Biso  1.000000 Fe
   Fe81       1.0     0.501965      0.562593      0.162407     Biso  1.000000 Fe
   Fe82       1.0     0.001967      0.562600      0.162408     Biso  1.000000 Fe
   Fe83       1.0     0.255504      0.069111      0.163976     Biso  1.000000 Fe
   Fe84       1.0     0.755489      0.069103      0.163978     Biso  1.000000 Fe
   Fe85       1.0     0.004279      0.100519      0.609672     Biso  1.000000 Fe
   Fe86       1.0     0.510074      0.103416      0.598028     Biso  1.000000 Fe
   Fe87       1.0     0.252994      0.605980      0.608449     Biso  1.000000 Fe
   Fe88       1.0     0.753362      0.604108      0.609655     Biso  1.000000 Fe
   Fe1        1.0     0.001948      0.229233      0.162380     Biso  1.000000 Fe
   Fe2        1.0     0.501930      0.229234      0.162392     Biso  1.000000 Fe
   Fe3        1.0     0.255506      0.735769      0.163999     Biso  1.000000 Fe
   Fe4        1.0     0.755488      0.735764      0.164000     Biso  1.000000 Fe
   Fe5        1.0     0.016863      0.769007      0.597682     Biso  1.000000 Fe
   Fe6        1.0     0.518319      0.768072      0.598865     Biso  1.000000 Fe
   Fe7        1.0     0.231732      0.266361      0.596924     Biso  1.000000 Fe
   Fe8        1.0     0.732540      0.268586      0.598257     Biso  1.000000 Fe
