# Supplementary material for: Rapid oxygen exchange between hematite and water vapor
Source: Nat Commun. 2021 Nov 10;12:6488. doi: 10.1038/s41467-021-26601-4 (PMC8580966; doi:10.1038/s41467-021-26601-4)
Supplement: Supplementary file 2 — Source Data [file 41467_2021_26601_MOESM2_ESM.zip › A4.cif]

#======================================================================

# CRYSTAL DATA

#----------------------------------------------------------------------

data_VESTA_phase_1


_chemical_name_common                  'Hematite                              '
_cell_length_a                         10.07600
_cell_length_b                         16.30375
_cell_length_c                         28.98530
_cell_angle_alpha                      95.92041
_cell_angle_beta                       90
_cell_angle_gamma                      90
_space_group_name_H-M_alt              'P 1'
_space_group_IT_number                 1

loop_
_space_group_symop_operation_xyz
   'x, y, z'

loop_
   _atom_site_label
   _atom_site_occupancy
   _atom_site_fract_x
   _atom_site_fract_y
   _atom_site_fract_z
   _atom_site_adp_type
   _atom_site_B_iso_or_equiv
   _atom_site_type_symbol
   O1         1.0     0.077000      0.211310      0.613439     Biso  1.000000 O
   O2         1.0     0.574522      0.216296      0.613851     Biso  1.000000 O
   O3         1.0     0.169631      0.715316      0.613945     Biso  1.000000 O
   O4         1.0     0.671110      0.713402      0.614165     Biso  1.000000 O
   O5         1.0     0.423754      0.782975      0.152010     Biso  1.000000 O
   O6         1.0     0.923733      0.782971      0.152030     Biso  1.000000 O
   O7         1.0     0.326843      0.282251      0.150284     Biso  1.000000 O
   O8         1.0     0.826857      0.282250      0.150289     Biso  1.000000 O
   H1         1.0     0.006119      0.577841      0.640066     Biso  1.000000 H
   H2         1.0     0.505059      0.579277      0.640348     Biso  1.000000 H
   H3         1.0     0.450574      0.306310      0.650826     Biso  1.000000 H
   H4         1.0     0.895929      0.134729      0.689528     Biso  1.000000 H
   H5         1.0     0.324027      0.369616      0.656814     Biso  1.000000 H
   H6         1.0     0.744967      0.078637      0.639706     Biso  1.000000 H
   H7         1.0     0.350307      0.639011      0.690174     Biso  1.000000 H
   H8         1.0     0.854429      0.640723      0.690019     Biso  1.000000 H
   H9         1.0     0.043670      0.743269      0.120131     Biso  1.000000 H
   H10        1.0     0.543664      0.743269      0.120127     Biso  1.000000 H
   H11        1.0     0.121090      0.660883      0.097438     Biso  1.000000 H
   H12        1.0     0.621086      0.660872      0.097440     Biso  1.000000 H
   H13        1.0     0.258410      0.251668      0.128889     Biso  1.000000 H
   H14        1.0     0.758418      0.251662      0.128894     Biso  1.000000 H
   H15        1.0     0.258419      0.585006      0.128894     Biso  1.000000 H
   H16        1.0     0.758428      0.584999      0.128895     Biso  1.000000 H
   H17        1.0     0.121099      0.994182      0.097446     Biso  1.000000 H
   H18        1.0     0.621108      0.994181      0.097441     Biso  1.000000 H
   H19        1.0     0.043688      0.076594      0.120117     Biso  1.000000 H
   H20        1.0     0.543688      0.076600      0.120108     Biso  1.000000 H
   H21        1.0     0.107019      0.185035      0.082709     Biso  1.000000 H
   H22        1.0     0.607023      0.185017      0.082714     Biso  1.000000 H
   H23        1.0     0.107015      0.518420      0.082705     Biso  1.000000 H
   H24        1.0     0.606981      0.518425      0.082698     Biso  1.000000 H
   H25        1.0     0.121143      0.327538      0.097425     Biso  1.000000 H
   H26        1.0     0.621142      0.327533      0.097426     Biso  1.000000 H
   H27        1.0     0.258364      0.918330      0.128907     Biso  1.000000 H
   H28        1.0     0.758368      0.918325      0.128905     Biso  1.000000 H
   H29        1.0     0.107142      0.851587      0.082780     Biso  1.000000 H
   H30        1.0     0.607131      0.851582      0.082777     Biso  1.000000 H
   H31        1.0     0.043742      0.409947      0.120099     Biso  1.000000 H
   H32        1.0     0.543734      0.409944      0.120096     Biso  1.000000 H
   O1         1.0     0.395382      0.341927      0.673400     Biso  1.000000 O
   O2         1.0     0.885251      0.095601      0.661565     Biso  1.000000 O
   O3         1.0     0.363184      0.601242      0.661814     Biso  1.000000 O
   O4         1.0     0.864334      0.600070      0.662694     Biso  1.000000 O
   O5         1.0     0.134205      0.723733      0.105870     Biso  1.000000 O
   O6         1.0     0.634205      0.723723      0.105869     Biso  1.000000 O
   O7         1.0     0.134222      0.057023      0.105864     Biso  1.000000 O
   O8         1.0     0.634233      0.057018      0.105861     Biso  1.000000 O
   O9         1.0     0.104078      0.234875      0.105106     Biso  1.000000 O
   O10        1.0     0.604101      0.234859      0.105111     Biso  1.000000 O
   O11        1.0     0.104018      0.568271      0.105095     Biso  1.000000 O
   O12        1.0     0.604025      0.568265      0.105096     Biso  1.000000 O
   O13        1.0     0.134279      0.390377      0.105850     Biso  1.000000 O
   O14        1.0     0.634275      0.390375      0.105849     Biso  1.000000 O
   O15        1.0     0.104068      0.901495      0.105127     Biso  1.000000 O
   O16        1.0     0.604074      0.901493      0.105123     Biso  1.000000 O
   O17        1.0     0.402349      0.999603      0.319546     Biso  1.000000 O
   O18        1.0     0.902371      0.999581      0.319539     Biso  1.000000 O
   O19        1.0     0.403643      0.004561      0.580131     Biso  1.000000 O
   O20        1.0     0.897622      0.002219      0.576828     Biso  1.000000 O
   O21        1.0     0.402447      0.332970      0.319528     Biso  1.000000 O
   O22        1.0     0.902398      0.332920      0.319531     Biso  1.000000 O
   O23        1.0     0.401584      0.337121      0.575533     Biso  1.000000 O
   O24        1.0     0.901231      0.334986      0.578361     Biso  1.000000 O
   O25        1.0     0.402445      0.666218      0.319505     Biso  1.000000 O
   O26        1.0     0.902422      0.666210      0.319521     Biso  1.000000 O
   O27        1.0     0.407395      0.672124      0.576999     Biso  1.000000 O
   O28        1.0     0.908872      0.671607      0.577022     Biso  1.000000 O
   O29        1.0     0.154897      0.164334      0.191379     Biso  1.000000 O
   O30        1.0     0.654897      0.164333      0.191379     Biso  1.000000 O
   O31        1.0     0.152159      0.166789      0.447025     Biso  1.000000 O
   O32        1.0     0.651606      0.166747      0.447480     Biso  1.000000 O
   O33        1.0     0.154903      0.497676      0.191367     Biso  1.000000 O
   O34        1.0     0.654909      0.497671      0.191364     Biso  1.000000 O
   O35        1.0     0.152828      0.500080      0.447510     Biso  1.000000 O
   O36        1.0     0.652805      0.499980      0.447445     Biso  1.000000 O
   O37        1.0     0.154866      0.831004      0.191386     Biso  1.000000 O
   O38        1.0     0.654855      0.831003      0.191403     Biso  1.000000 O
   O39        1.0     0.152505      0.833512      0.447072     Biso  1.000000 O
   O40        1.0     0.652378      0.833342      0.447201     Biso  1.000000 O
   O41        1.0     0.347297      0.166244      0.319633     Biso  1.000000 O
   O42        1.0     0.847225      0.166201      0.319656     Biso  1.000000 O
   O43        1.0     0.345121      0.169635      0.578571     Biso  1.000000 O
   O44        1.0     0.839522      0.171562      0.576654     Biso  1.000000 O
   O45        1.0     0.347314      0.499548      0.319638     Biso  1.000000 O
   O46        1.0     0.847338      0.499484      0.319647     Biso  1.000000 O
   O47        1.0     0.350563      0.503708      0.578156     Biso  1.000000 O
   O48        1.0     0.851260      0.503284      0.578168     Biso  1.000000 O
   O49        1.0     0.347287      0.832903      0.319630     Biso  1.000000 O
   O50        1.0     0.847293      0.832876      0.319611     Biso  1.000000 O
   O51        1.0     0.348434      0.837206      0.579318     Biso  1.000000 O
   O52        1.0     0.849572      0.834397      0.578087     Biso  1.000000 O
   O53        1.0     0.095905      0.996145      0.191906     Biso  1.000000 O
   O54        1.0     0.595905      0.996146      0.191906     Biso  1.000000 O
   O55        1.0     0.097864      0.999888      0.447012     Biso  1.000000 O
   O56        1.0     0.597003      0.999921      0.447359     Biso  1.000000 O
   O57        1.0     0.095898      0.329477      0.191897     Biso  1.000000 O
   O58        1.0     0.595911      0.329485      0.191896     Biso  1.000000 O
   O59        1.0     0.097270      0.333564      0.447381     Biso  1.000000 O
   O60        1.0     0.597154      0.333755      0.447371     Biso  1.000000 O
   O61        1.0     0.095903      0.662812      0.191903     Biso  1.000000 O
   O62        1.0     0.595906      0.662812      0.191905     Biso  1.000000 O
   O63        1.0     0.098136      0.666704      0.447393     Biso  1.000000 O
   O64        1.0     0.598038      0.666809      0.447423     Biso  1.000000 O
   O65        1.0     0.423808      0.116320      0.151957     Biso  1.000000 O
   O66        1.0     0.923794      0.116317      0.151992     Biso  1.000000 O
   O67        1.0     0.423371      0.115586      0.408231     Biso  1.000000 O
   O68        1.0     0.923371      0.115586      0.408231     Biso  1.000000 O
   O69        1.0     0.423834      0.449661      0.151960     Biso  1.000000 O
   O70        1.0     0.923834      0.449661      0.151967     Biso  1.000000 O
   O71        1.0     0.423371      0.448919      0.408231     Biso  1.000000 O
   O72        1.0     0.923371      0.448919      0.408231     Biso  1.000000 O
   O73        1.0     0.423371      0.782252      0.408231     Biso  1.000000 O
   O74        1.0     0.923371      0.782252      0.408231     Biso  1.000000 O
   O75        1.0     0.173152      0.281585      0.280921     Biso  1.000000 O
   O76        1.0     0.673133      0.281567      0.280919     Biso  1.000000 O
   O77        1.0     0.168245      0.280831      0.535105     Biso  1.000000 O
   O78        1.0     0.667910      0.282443      0.534249     Biso  1.000000 O
   O79        1.0     0.173103      0.614868      0.280915     Biso  1.000000 O
   O80        1.0     0.673084      0.614846      0.280913     Biso  1.000000 O
   O81        1.0     0.176043      0.614834      0.536509     Biso  1.000000 O
   O82        1.0     0.676659      0.615071      0.536271     Biso  1.000000 O
   O83        1.0     0.173059      0.948250      0.280935     Biso  1.000000 O
   O84        1.0     0.673063      0.948251      0.280934     Biso  1.000000 O
   O85        1.0     0.172500      0.948447      0.534985     Biso  1.000000 O
   O86        1.0     0.670701      0.950587      0.535867     Biso  1.000000 O
   O87        1.0     0.325859      0.049173      0.230146     Biso  1.000000 O
   O88        1.0     0.825858      0.049166      0.230153     Biso  1.000000 O
   O89        1.0     0.325953      0.052038      0.488055     Biso  1.000000 O
   O90        1.0     0.827579      0.051506      0.486026     Biso  1.000000 O
   O91        1.0     0.325866      0.382509      0.230132     Biso  1.000000 O
   O92        1.0     0.825864      0.382506      0.230137     Biso  1.000000 O
   O93        1.0     0.327575      0.385588      0.487129     Biso  1.000000 O
   O94        1.0     0.828001      0.385568      0.487460     Biso  1.000000 O
   O95        1.0     0.325851      0.715825      0.230170     Biso  1.000000 O
   O96        1.0     0.825860      0.715810      0.230172     Biso  1.000000 O
   O97        1.0     0.328480      0.718403      0.487180     Biso  1.000000 O
   O98        1.0     0.828456      0.718077      0.487095     Biso  1.000000 O
   O99        1.0     0.076628      0.217748      0.358767     Biso  1.000000 O
   O100       1.0     0.576629      0.217748      0.358767     Biso  1.000000 O
   O101       1.0     0.076628      0.551081      0.358767     Biso  1.000000 O
   O102       1.0     0.576629      0.551081      0.358767     Biso  1.000000 O
   O103       1.0     0.077268      0.549278      0.617931     Biso  1.000000 O
   O104       1.0     0.576690      0.550343      0.618412     Biso  1.000000 O
   O105       1.0     0.076628      0.884414      0.358767     Biso  1.000000 O
   O106       1.0     0.576629      0.884414      0.358767     Biso  1.000000 O
   O107       1.0     0.078943      0.880408      0.613045     Biso  1.000000 O
   O108       1.0     0.582826      0.881052      0.613460     Biso  1.000000 O
   O109       1.0     0.173371      0.051090      0.358763     Biso  1.000000 O
   O110       1.0     0.673371      0.051090      0.358763     Biso  1.000000 O
   O111       1.0     0.169049      0.044303      0.613509     Biso  1.000000 O
   O112       1.0     0.670731      0.050221      0.618333     Biso  1.000000 O
   O113       1.0     0.173371      0.384424      0.358763     Biso  1.000000 O
   O114       1.0     0.673371      0.384424      0.358763     Biso  1.000000 O
   O115       1.0     0.170856      0.380641      0.613646     Biso  1.000000 O
   O116       1.0     0.668890      0.381003      0.612387     Biso  1.000000 O
   O117       1.0     0.173371      0.717757      0.358763     Biso  1.000000 O
   O118       1.0     0.673371      0.717757      0.358763     Biso  1.000000 O
   O119       1.0     0.422825      0.216702      0.230783     Biso  1.000000 O
   O120       1.0     0.922799      0.216669      0.230816     Biso  1.000000 O
   O121       1.0     0.420309      0.217855      0.486870     Biso  1.000000 O
   O122       1.0     0.921525      0.218202      0.486936     Biso  1.000000 O
   O123       1.0     0.422801      0.550009      0.230793     Biso  1.000000 O
   O124       1.0     0.922807      0.549999      0.230810     Biso  1.000000 O
   O125       1.0     0.424305      0.552122      0.487152     Biso  1.000000 O
   O126       1.0     0.924310      0.551788      0.487127     Biso  1.000000 O
   O127       1.0     0.422718      0.883363      0.230812     Biso  1.000000 O
   O128       1.0     0.922756      0.883369      0.230799     Biso  1.000000 O
   O129       1.0     0.422765      0.885422      0.487675     Biso  1.000000 O
   O130       1.0     0.921485      0.885073      0.487190     Biso  1.000000 O
   O131       1.0     0.076425      0.114780      0.280276     Biso  1.000000 O
   O132       1.0     0.576421      0.114780      0.280280     Biso  1.000000 O
   O133       1.0     0.072597      0.114473      0.535459     Biso  1.000000 O
   O134       1.0     0.577802      0.114084      0.535532     Biso  1.000000 O
   O135       1.0     0.076463      0.448074      0.280270     Biso  1.000000 O
   O136       1.0     0.576453      0.448081      0.280266     Biso  1.000000 O
   O137       1.0     0.079126      0.450417      0.536160     Biso  1.000000 O
   O138       1.0     0.578892      0.452200      0.536414     Biso  1.000000 O
   O139       1.0     0.076421      0.781452      0.280273     Biso  1.000000 O
   O140       1.0     0.576413      0.781443      0.280293     Biso  1.000000 O
   O141       1.0     0.081852      0.782073      0.534563     Biso  1.000000 O
   O142       1.0     0.581059      0.782195      0.535073     Biso  1.000000 O
   O143       1.0     0.326629      0.282243      0.408235     Biso  1.000000 O
   O144       1.0     0.826629      0.282243      0.408235     Biso  1.000000 O
   O145       1.0     0.326852      0.615585      0.150289     Biso  1.000000 O
   O146       1.0     0.826852      0.615583      0.150289     Biso  1.000000 O
   O147       1.0     0.326629      0.615576      0.408235     Biso  1.000000 O
   O148       1.0     0.826629      0.615576      0.408235     Biso  1.000000 O
   O149       1.0     0.326845      0.948917      0.150286     Biso  1.000000 O
   O150       1.0     0.826840      0.948918      0.150284     Biso  1.000000 O
   O151       1.0     0.326629      0.948910      0.408235     Biso  1.000000 O
   O152       1.0     0.826629      0.948910      0.408235     Biso  1.000000 O
   Fe1        1.0     0.999654      0.236804      0.420228     Biso  1.000000 Fe
   Fe2        1.0     0.499689      0.236923      0.420282     Biso  1.000000 Fe
   Fe3        1.0     0.000394      0.570463      0.420254     Biso  1.000000 Fe
   Fe4        1.0     0.499988      0.570641      0.420255     Biso  1.000000 Fe
   Fe5        1.0     0.000124      0.903322      0.420192     Biso  1.000000 Fe
   Fe6        1.0     0.499859      0.903139      0.420119     Biso  1.000000 Fe
   Fe7        1.0     0.250409      0.069968      0.292454     Biso  1.000000 Fe
   Fe8        1.0     0.750401      0.069926      0.292450     Biso  1.000000 Fe
   Fe9        1.0     0.244483      0.073111      0.549996     Biso  1.000000 Fe
   Fe10       1.0     0.759087      0.073059      0.547318     Biso  1.000000 Fe
   Fe11       1.0     0.250455      0.403273      0.292475     Biso  1.000000 Fe
   Fe12       1.0     0.750405      0.403268      0.292462     Biso  1.000000 Fe
   Fe13       1.0     0.256987      0.408012      0.549420     Biso  1.000000 Fe
   Fe14       1.0     0.755592      0.408890      0.549498     Biso  1.000000 Fe
   Fe15       1.0     0.250339      0.736568      0.292519     Biso  1.000000 Fe
   Fe16       1.0     0.750382      0.736549      0.292514     Biso  1.000000 Fe
   Fe17       1.0     0.257207      0.736928      0.549777     Biso  1.000000 Fe
   Fe18       1.0     0.755272      0.734490      0.549453     Biso  1.000000 Fe
   Fe19       1.0     0.000047      0.096042      0.346232     Biso  1.000000 Fe
   Fe20       1.0     0.500033      0.096069      0.346214     Biso  1.000000 Fe
   Fe21       1.0     0.000072      0.429385      0.346256     Biso  1.000000 Fe
   Fe22       1.0     0.500048      0.429460      0.346285     Biso  1.000000 Fe
   Fe23       1.0     0.000097      0.762611      0.346294     Biso  1.000000 Fe
   Fe24       1.0     0.500071      0.762577      0.346257     Biso  1.000000 Fe
   Fe25       1.0     0.248458      0.261958      0.219615     Biso  1.000000 Fe
   Fe26       1.0     0.748464      0.261951      0.219609     Biso  1.000000 Fe
   Fe27       1.0     0.247361      0.263955      0.474103     Biso  1.000000 Fe
   Fe28       1.0     0.749458      0.263811      0.473762     Biso  1.000000 Fe
   Fe29       1.0     0.248451      0.595278      0.219632     Biso  1.000000 Fe
   Fe30       1.0     0.748464      0.595260      0.219630     Biso  1.000000 Fe
   Fe31       1.0     0.249787      0.596910      0.474810     Biso  1.000000 Fe
   Fe32       1.0     0.750105      0.596534      0.474438     Biso  1.000000 Fe
   Fe33       1.0     0.248414      0.928600      0.219621     Biso  1.000000 Fe
   Fe34       1.0     0.748403      0.928594      0.219625     Biso  1.000000 Fe
   Fe35       1.0     0.250312      0.930297      0.473610     Biso  1.000000 Fe
   Fe36       1.0     0.748561      0.929749      0.473571     Biso  1.000000 Fe
   Fe37       1.0     0.001496      0.093472      0.218061     Biso  1.000000 Fe
   Fe38       1.0     0.501502      0.093473      0.218061     Biso  1.000000 Fe
   Fe39       1.0     0.001702      0.096921      0.473530     Biso  1.000000 Fe
   Fe40       1.0     0.498757      0.096134      0.473965     Biso  1.000000 Fe
   Fe41       1.0     0.001516      0.426803      0.218068     Biso  1.000000 Fe
   Fe42       1.0     0.501501      0.426803      0.218061     Biso  1.000000 Fe
   Fe43       1.0     0.000789      0.430465      0.473850     Biso  1.000000 Fe
   Fe44       1.0     0.500893      0.430862      0.474044     Biso  1.000000 Fe
   Fe45       1.0     0.001453      0.760103      0.218079     Biso  1.000000 Fe
   Fe46       1.0     0.501448      0.760103      0.218093     Biso  1.000000 Fe
   Fe47       1.0     0.001078      0.763436      0.473843     Biso  1.000000 Fe
   Fe48       1.0     0.501171      0.763687      0.474123     Biso  1.000000 Fe
   Fe49       1.0     0.249728      0.262925      0.346420     Biso  1.000000 Fe
   Fe50       1.0     0.749663      0.262877      0.346327     Biso  1.000000 Fe
   Fe51       1.0     0.249788      0.596268      0.346453     Biso  1.000000 Fe
   Fe52       1.0     0.749771      0.596173      0.346397     Biso  1.000000 Fe
   Fe53       1.0     0.249621      0.929478      0.346315     Biso  1.000000 Fe
   Fe54       1.0     0.749790      0.929480      0.346369     Biso  1.000000 Fe
   Fe55       1.0     0.249910      0.070286      0.420226     Biso  1.000000 Fe
   Fe56       1.0     0.749633      0.070601      0.420146     Biso  1.000000 Fe
   Fe57       1.0     0.250249      0.403688      0.420280     Biso  1.000000 Fe
   Fe58       1.0     0.749976      0.403602      0.420259     Biso  1.000000 Fe
   Fe59       1.0     0.250243      0.736611      0.420463     Biso  1.000000 Fe
   Fe60       1.0     0.750308      0.736395      0.420401     Biso  1.000000 Fe
   Fe61       1.0     0.498690      0.235978      0.292181     Biso  1.000000 Fe
   Fe62       1.0     0.998801      0.235946      0.292199     Biso  1.000000 Fe
   Fe63       1.0     0.992624      0.233692      0.549686     Biso  1.000000 Fe
   Fe64       1.0     0.491971      0.239981      0.548211     Biso  1.000000 Fe
   Fe65       1.0     0.498737      0.569220      0.292184     Biso  1.000000 Fe
   Fe66       1.0     0.998803      0.569240      0.292193     Biso  1.000000 Fe
   Fe67       1.0     0.000855      0.574027      0.548397     Biso  1.000000 Fe
   Fe68       1.0     0.500799      0.574952      0.548476     Biso  1.000000 Fe
   Fe69       1.0     0.498707      0.902563      0.292188     Biso  1.000000 Fe
   Fe70       1.0     0.998671      0.902524      0.292190     Biso  1.000000 Fe
   Fe71       1.0     0.995260      0.907231      0.548766     Biso  1.000000 Fe
   Fe72       1.0     0.493422      0.906737      0.550066     Biso  1.000000 Fe
   Fe73       1.0     0.001943      0.895688      0.162440     Biso  1.000000 Fe
   Fe74       1.0     0.501948      0.895679      0.162436     Biso  1.000000 Fe
   Fe75       1.0     0.255635      0.402268      0.164010     Biso  1.000000 Fe
   Fe76       1.0     0.755626      0.402266      0.164008     Biso  1.000000 Fe
   Fe77       1.0     0.011624      0.430727      0.597994     Biso  1.000000 Fe
   Fe78       1.0     0.510646      0.432957      0.599292     Biso  1.000000 Fe
   Fe79       1.0     0.236404      0.935151      0.598977     Biso  1.000000 Fe
   Fe80       1.0     0.739739      0.931184      0.597602     Biso  1.000000 Fe
   Fe81       1.0     0.501994      0.562376      0.162416     Biso  1.000000 Fe
   Fe82       1.0     0.002005      0.562373      0.162417     Biso  1.000000 Fe
   Fe83       1.0     0.255625      0.068925      0.164016     Biso  1.000000 Fe
   Fe84       1.0     0.755591      0.068907      0.164023     Biso  1.000000 Fe
   Fe85       1.0     0.003167      0.100456      0.609877     Biso  1.000000 Fe
   Fe86       1.0     0.508432      0.105106      0.598271     Biso  1.000000 Fe
   Fe87       1.0     0.252735      0.605553      0.608520     Biso  1.000000 Fe
   Fe88       1.0     0.753384      0.605139      0.609616     Biso  1.000000 Fe
   Fe1        1.0     0.002006      0.229040      0.162418     Biso  1.000000 Fe
   Fe2        1.0     0.501988      0.229040      0.162415     Biso  1.000000 Fe
   Fe3        1.0     0.255566      0.735573      0.164045     Biso  1.000000 Fe
   Fe4        1.0     0.755531      0.735557      0.164050     Biso  1.000000 Fe
   Fe5        1.0     0.017178      0.769207      0.597841     Biso  1.000000 Fe
   Fe6        1.0     0.518497      0.769484      0.599034     Biso  1.000000 Fe
   Fe7        1.0     0.229373      0.266522      0.598712     Biso  1.000000 Fe
   Fe8        1.0     0.732095      0.269723      0.597715     Biso  1.000000 Fe
