# Supplementary material for: Rapid oxygen exchange between hematite and water vapor
Source: Nat Commun. 2021 Nov 10;12:6488. doi: 10.1038/s41467-021-26601-4 (PMC8580966; doi:10.1038/s41467-021-26601-4)
Supplement: Supplementary file 2 — Source Data [file 41467_2021_26601_MOESM2_ESM.zip › A3.cif]

#======================================================================

# CRYSTAL DATA

#----------------------------------------------------------------------

data_VESTA_phase_1


_chemical_name_common                  'Hematite                              '
_cell_length_a                         10.07600
_cell_length_b                         16.30375
_cell_length_c                         28.98530
_cell_angle_alpha                      95.92041
_cell_angle_beta                       90
_cell_angle_gamma                      90
_space_group_name_H-M_alt              'P 1'
_space_group_IT_number                 1

loop_
_space_group_symop_operation_xyz
   'x, y, z'

loop_
   _atom_site_label
   _atom_site_occupancy
   _atom_site_fract_x
   _atom_site_fract_y
   _atom_site_fract_z
   _atom_site_adp_type
   _atom_site_B_iso_or_equiv
   _atom_site_type_symbol
   O1         1.0     0.077865      0.211784      0.613851     Biso  1.000000 O
   O2         1.0     0.573524      0.215558      0.616695     Biso  1.000000 O
   O3         1.0     0.170091      0.714576      0.614129     Biso  1.000000 O
   O4         1.0     0.670904      0.713321      0.614388     Biso  1.000000 O
   O5         1.0     0.424044      0.783179      0.151686     Biso  1.000000 O
   O6         1.0     0.924043      0.783195      0.151698     Biso  1.000000 O
   O7         1.0     0.326920      0.282584      0.150098     Biso  1.000000 O
   O8         1.0     0.826899      0.282569      0.150103     Biso  1.000000 O
   H1         1.0     0.005893      0.578400      0.640096     Biso  1.000000 H
   H2         1.0     0.504691      0.578980      0.639950     Biso  1.000000 H
   H3         1.0     0.460466      0.252852      0.645782     Biso  1.000000 H
   H4         1.0     0.893123      0.141205      0.688298     Biso  1.000000 H
   H5         1.0     0.373079      0.320276      0.681504     Biso  1.000000 H
   H6         1.0     0.744970      0.079201      0.639779     Biso  1.000000 H
   H7         1.0     0.352928      0.642628      0.688803     Biso  1.000000 H
   H8         1.0     0.855036      0.642429      0.689644     Biso  1.000000 H
   H9         1.0     0.044022      0.743549      0.119679     Biso  1.000000 H
   H10        1.0     0.544014      0.743542      0.119680     Biso  1.000000 H
   H11        1.0     0.121280      0.661102      0.097033     Biso  1.000000 H
   H12        1.0     0.621284      0.661100      0.097034     Biso  1.000000 H
   H13        1.0     0.258741      0.252008      0.128650     Biso  1.000000 H
   H14        1.0     0.758724      0.252003      0.128656     Biso  1.000000 H
   H15        1.0     0.258655      0.585286      0.128682     Biso  1.000000 H
   H16        1.0     0.758659      0.585282      0.128680     Biso  1.000000 H
   H17        1.0     0.121221      0.994530      0.097014     Biso  1.000000 H
   H18        1.0     0.621212      0.994522      0.097016     Biso  1.000000 H
   H19        1.0     0.044080      0.077018      0.119631     Biso  1.000000 H
   H20        1.0     0.544068      0.077013      0.119635     Biso  1.000000 H
   H21        1.0     0.106157      0.185803      0.082116     Biso  1.000000 H
   H22        1.0     0.606180      0.185791      0.082126     Biso  1.000000 H
   H23        1.0     0.107110      0.518422      0.082488     Biso  1.000000 H
   H24        1.0     0.607100      0.518421      0.082487     Biso  1.000000 H
   H25        1.0     0.121098      0.327941      0.097161     Biso  1.000000 H
   H26        1.0     0.621105      0.327932      0.097165     Biso  1.000000 H
   H27        1.0     0.258799      0.918610      0.128604     Biso  1.000000 H
   H28        1.0     0.758811      0.918598      0.128597     Biso  1.000000 H
   H29        1.0     0.106624      0.852087      0.082197     Biso  1.000000 H
   H30        1.0     0.606604      0.852071      0.082191     Biso  1.000000 H
   H31        1.0     0.043897      0.410376      0.119839     Biso  1.000000 H
   H32        1.0     0.543898      0.410371      0.119840     Biso  1.000000 H
   O1         1.0     0.366301      0.268522      0.660873     Biso  1.000000 O
   O2         1.0     0.884817      0.098192      0.662010     Biso  1.000000 O
   O3         1.0     0.362624      0.599987      0.662398     Biso  1.000000 O
   O4         1.0     0.863704      0.599912      0.663135     Biso  1.000000 O
   O5         1.0     0.134475      0.723953      0.105389     Biso  1.000000 O
   O6         1.0     0.634475      0.723950      0.105390     Biso  1.000000 O
   O7         1.0     0.134507      0.057381      0.105358     Biso  1.000000 O
   O8         1.0     0.634502      0.057371      0.105363     Biso  1.000000 O
   O9         1.0     0.103474      0.235435      0.104659     Biso  1.000000 O
   O10        1.0     0.603539      0.235421      0.104672     Biso  1.000000 O
   O11        1.0     0.103707      0.568478      0.104713     Biso  1.000000 O
   O12        1.0     0.603710      0.568473      0.104714     Biso  1.000000 O
   O13        1.0     0.134392      0.390810      0.105556     Biso  1.000000 O
   O14        1.0     0.634400      0.390801      0.105556     Biso  1.000000 O
   O15        1.0     0.103581      0.901875      0.104621     Biso  1.000000 O
   O16        1.0     0.603562      0.901865      0.104618     Biso  1.000000 O
   O17        1.0     0.402598      0.999719      0.319394     Biso  1.000000 O
   O18        1.0     0.902589      0.999706      0.319402     Biso  1.000000 O
   O19        1.0     0.404227      0.003358      0.580212     Biso  1.000000 O
   O20        1.0     0.898104      0.002518      0.577218     Biso  1.000000 O
   O21        1.0     0.402639      0.333062      0.319384     Biso  1.000000 O
   O22        1.0     0.902595      0.333020      0.319426     Biso  1.000000 O
   O23        1.0     0.403075      0.338002      0.576304     Biso  1.000000 O
   O24        1.0     0.899837      0.335184      0.578701     Biso  1.000000 O
   O25        1.0     0.402610      0.666352      0.319367     Biso  1.000000 O
   O26        1.0     0.902598      0.666384      0.319394     Biso  1.000000 O
   O27        1.0     0.407485      0.672034      0.577261     Biso  1.000000 O
   O28        1.0     0.908371      0.671373      0.577296     Biso  1.000000 O
   O29        1.0     0.155020      0.164783      0.191004     Biso  1.000000 O
   O30        1.0     0.655020      0.164767      0.191012     Biso  1.000000 O
   O31        1.0     0.152255      0.166942      0.447223     Biso  1.000000 O
   O32        1.0     0.651965      0.166672      0.447591     Biso  1.000000 O
   O33        1.0     0.154925      0.498133      0.191153     Biso  1.000000 O
   O34        1.0     0.654934      0.498127      0.191155     Biso  1.000000 O
   O35        1.0     0.152711      0.500085      0.447507     Biso  1.000000 O
   O36        1.0     0.652872      0.500031      0.447328     Biso  1.000000 O
   O37        1.0     0.155118      0.831459      0.191000     Biso  1.000000 O
   O38        1.0     0.655084      0.831432      0.191007     Biso  1.000000 O
   O39        1.0     0.152553      0.833594      0.447214     Biso  1.000000 O
   O40        1.0     0.652447      0.833413      0.447323     Biso  1.000000 O
   O41        1.0     0.347299      0.166286      0.319552     Biso  1.000000 O
   O42        1.0     0.847250      0.166278      0.319532     Biso  1.000000 O
   O43        1.0     0.347740      0.168796      0.577376     Biso  1.000000 O
   O44        1.0     0.839732      0.172337      0.576923     Biso  1.000000 O
   O45        1.0     0.347313      0.499631      0.319567     Biso  1.000000 O
   O46        1.0     0.847304      0.499624      0.319558     Biso  1.000000 O
   O47        1.0     0.350110      0.503122      0.577718     Biso  1.000000 O
   O48        1.0     0.849997      0.503358      0.578393     Biso  1.000000 O
   O49        1.0     0.347262      0.833012      0.319521     Biso  1.000000 O
   O50        1.0     0.847247      0.832999      0.319492     Biso  1.000000 O
   O51        1.0     0.348234      0.837017      0.579487     Biso  1.000000 O
   O52        1.0     0.849626      0.834513      0.578132     Biso  1.000000 O
   O53        1.0     0.096179      0.996562      0.191487     Biso  1.000000 O
   O54        1.0     0.596179      0.996538      0.191486     Biso  1.000000 O
   O55        1.0     0.097929      0.000138      0.447169     Biso  1.000000 O
   O56        1.0     0.597110      0.999941      0.447437     Biso  1.000000 O
   O57        1.0     0.096032      0.329911      0.191601     Biso  1.000000 O
   O58        1.0     0.596042      0.329901      0.191606     Biso  1.000000 O
   O59        1.0     0.097343      0.333637      0.447552     Biso  1.000000 O
   O60        1.0     0.597471      0.333627      0.447521     Biso  1.000000 O
   O61        1.0     0.096107      0.663267      0.191537     Biso  1.000000 O
   O62        1.0     0.596108      0.663255      0.191541     Biso  1.000000 O
   O63        1.0     0.098134      0.666777      0.447433     Biso  1.000000 O
   O64        1.0     0.598128      0.666844      0.447395     Biso  1.000000 O
   O65        1.0     0.423962      0.116586      0.151683     Biso  1.000000 O
   O66        1.0     0.923960      0.116588      0.151691     Biso  1.000000 O
   O67        1.0     0.423371      0.115586      0.408231     Biso  1.000000 O
   O68        1.0     0.923371      0.115586      0.408231     Biso  1.000000 O
   O69        1.0     0.423891      0.449950      0.151796     Biso  1.000000 O
   O70        1.0     0.923874      0.449950      0.151803     Biso  1.000000 O
   O71        1.0     0.423371      0.448919      0.408231     Biso  1.000000 O
   O72        1.0     0.923371      0.448919      0.408231     Biso  1.000000 O
   O73        1.0     0.423371      0.782252      0.408231     Biso  1.000000 O
   O74        1.0     0.923371      0.782252      0.408231     Biso  1.000000 O
   O75        1.0     0.173317      0.281866      0.280764     Biso  1.000000 O
   O76        1.0     0.673288      0.281873      0.280771     Biso  1.000000 O
   O77        1.0     0.172443      0.281577      0.536439     Biso  1.000000 O
   O78        1.0     0.666517      0.282180      0.534764     Biso  1.000000 O
   O79        1.0     0.173274      0.615226      0.280760     Biso  1.000000 O
   O80        1.0     0.673268      0.615222      0.280758     Biso  1.000000 O
   O81        1.0     0.176036      0.614939      0.536502     Biso  1.000000 O
   O82        1.0     0.676443      0.615479      0.536174     Biso  1.000000 O
   O83        1.0     0.173286      0.948565      0.280742     Biso  1.000000 O
   O84        1.0     0.673287      0.948563      0.280741     Biso  1.000000 O
   O85        1.0     0.172366      0.948717      0.535094     Biso  1.000000 O
   O86        1.0     0.670756      0.950782      0.536002     Biso  1.000000 O
   O87        1.0     0.326078      0.049444      0.229888     Biso  1.000000 O
   O88        1.0     0.826092      0.049441      0.229887     Biso  1.000000 O
   O89        1.0     0.326359      0.051985      0.488051     Biso  1.000000 O
   O90        1.0     0.827964      0.051496      0.486118     Biso  1.000000 O
   O91        1.0     0.325962      0.382777      0.229958     Biso  1.000000 O
   O92        1.0     0.825966      0.382772      0.229963     Biso  1.000000 O
   O93        1.0     0.327557      0.385575      0.487300     Biso  1.000000 O
   O94        1.0     0.827995      0.385450      0.487582     Biso  1.000000 O
   O95        1.0     0.326013      0.716121      0.229921     Biso  1.000000 O
   O96        1.0     0.826030      0.716110      0.229915     Biso  1.000000 O
   O97        1.0     0.328520      0.718378      0.487268     Biso  1.000000 O
   O98        1.0     0.828588      0.718169      0.487126     Biso  1.000000 O
   O99        1.0     0.076628      0.217748      0.358767     Biso  1.000000 O
   O100       1.0     0.576629      0.217748      0.358767     Biso  1.000000 O
   O101       1.0     0.076628      0.551081      0.358767     Biso  1.000000 O
   O102       1.0     0.576629      0.551081      0.358767     Biso  1.000000 O
   O103       1.0     0.076646      0.549682      0.617920     Biso  1.000000 O
   O104       1.0     0.576491      0.550330      0.618052     Biso  1.000000 O
   O105       1.0     0.076628      0.884414      0.358767     Biso  1.000000 O
   O106       1.0     0.576629      0.884414      0.358767     Biso  1.000000 O
   O107       1.0     0.079306      0.880692      0.613157     Biso  1.000000 O
   O108       1.0     0.583331      0.880608      0.613690     Biso  1.000000 O
   O109       1.0     0.173371      0.051090      0.358763     Biso  1.000000 O
   O110       1.0     0.673371      0.051090      0.358763     Biso  1.000000 O
   O111       1.0     0.169998      0.044995      0.613507     Biso  1.000000 O
   O112       1.0     0.671225      0.050002      0.618497     Biso  1.000000 O
   O113       1.0     0.173371      0.384424      0.358763     Biso  1.000000 O
   O114       1.0     0.673371      0.384424      0.358763     Biso  1.000000 O
   O115       1.0     0.167613      0.381442      0.613911     Biso  1.000000 O
   O116       1.0     0.666036      0.380714      0.613324     Biso  1.000000 O
   O117       1.0     0.173371      0.717757      0.358763     Biso  1.000000 O
   O118       1.0     0.673371      0.717757      0.358763     Biso  1.000000 O
   O119       1.0     0.423003      0.216934      0.230606     Biso  1.000000 O
   O120       1.0     0.922987      0.216926      0.230623     Biso  1.000000 O
   O121       1.0     0.420614      0.217965      0.486534     Biso  1.000000 O
   O122       1.0     0.922516      0.218737      0.487533     Biso  1.000000 O
   O123       1.0     0.422964      0.550267      0.230635     Biso  1.000000 O
   O124       1.0     0.922976      0.550281      0.230642     Biso  1.000000 O
   O125       1.0     0.424193      0.552313      0.487022     Biso  1.000000 O
   O126       1.0     0.924157      0.551850      0.487178     Biso  1.000000 O
   O127       1.0     0.423023      0.883610      0.230589     Biso  1.000000 O
   O128       1.0     0.923032      0.883609      0.230586     Biso  1.000000 O
   O129       1.0     0.422675      0.885230      0.487675     Biso  1.000000 O
   O130       1.0     0.921594      0.885265      0.487301     Biso  1.000000 O
   O131       1.0     0.076570      0.114992      0.280058     Biso  1.000000 O
   O132       1.0     0.576567      0.114981      0.280062     Biso  1.000000 O
   O133       1.0     0.072683      0.115149      0.535662     Biso  1.000000 O
   O134       1.0     0.579156      0.114991      0.535811     Biso  1.000000 O
   O135       1.0     0.076520      0.448333      0.280147     Biso  1.000000 O
   O136       1.0     0.576538      0.448336      0.280141     Biso  1.000000 O
   O137       1.0     0.078238      0.450589      0.536240     Biso  1.000000 O
   O138       1.0     0.580312      0.452431      0.535710     Biso  1.000000 O
   O139       1.0     0.076542      0.781689      0.280077     Biso  1.000000 O
   O140       1.0     0.576547      0.781692      0.280094     Biso  1.000000 O
   O141       1.0     0.081772      0.781944      0.534736     Biso  1.000000 O
   O142       1.0     0.580889      0.782172      0.535164     Biso  1.000000 O
   O143       1.0     0.326629      0.282243      0.408235     Biso  1.000000 O
   O144       1.0     0.826629      0.282243      0.408235     Biso  1.000000 O
   O145       1.0     0.326941      0.615877      0.150096     Biso  1.000000 O
   O146       1.0     0.826932      0.615868      0.150095     Biso  1.000000 O
   O147       1.0     0.326629      0.615576      0.408235     Biso  1.000000 O
   O148       1.0     0.826629      0.615576      0.408235     Biso  1.000000 O
   O149       1.0     0.327006      0.949195      0.150038     Biso  1.000000 O
   O150       1.0     0.827008      0.949187      0.150031     Biso  1.000000 O
   O151       1.0     0.326629      0.948910      0.408235     Biso  1.000000 O
   O152       1.0     0.826629      0.948910      0.408235     Biso  1.000000 O
   Fe1        1.0     0.999691      0.236955      0.420319     Biso  1.000000 Fe
   Fe2        1.0     0.499566      0.237071      0.420291     Biso  1.000000 Fe
   Fe3        1.0     0.000397      0.570489      0.420237     Biso  1.000000 Fe
   Fe4        1.0     0.500058      0.570682      0.420211     Biso  1.000000 Fe
   Fe5        1.0     0.000257      0.903544      0.420269     Biso  1.000000 Fe
   Fe6        1.0     0.499843      0.903148      0.420127     Biso  1.000000 Fe
   Fe7        1.0     0.250514      0.070082      0.292283     Biso  1.000000 Fe
   Fe8        1.0     0.750503      0.070038      0.292265     Biso  1.000000 Fe
   Fe9        1.0     0.244337      0.074148      0.549947     Biso  1.000000 Fe
   Fe10       1.0     0.760794      0.073666      0.547534     Biso  1.000000 Fe
   Fe11       1.0     0.250449      0.403389      0.292371     Biso  1.000000 Fe
   Fe12       1.0     0.750459      0.403399      0.292361     Biso  1.000000 Fe
   Fe13       1.0     0.254748      0.405760      0.549832     Biso  1.000000 Fe
   Fe14       1.0     0.756589      0.408517      0.549566     Biso  1.000000 Fe
   Fe15       1.0     0.250387      0.736726      0.292359     Biso  1.000000 Fe
   Fe16       1.0     0.750478      0.736705      0.292342     Biso  1.000000 Fe
   Fe17       1.0     0.257076      0.736735      0.549914     Biso  1.000000 Fe
   Fe18       1.0     0.755681      0.734572      0.549512     Biso  1.000000 Fe
   Fe19       1.0     0.000145      0.096220      0.346188     Biso  1.000000 Fe
   Fe20       1.0     0.500086      0.096229      0.346188     Biso  1.000000 Fe
   Fe21       1.0     0.000103      0.429512      0.346235     Biso  1.000000 Fe
   Fe22       1.0     0.500089      0.429548      0.346231     Biso  1.000000 Fe
   Fe23       1.0     0.000142      0.762819      0.346271     Biso  1.000000 Fe
   Fe24       1.0     0.500132      0.762716      0.346191     Biso  1.000000 Fe
   Fe25       1.0     0.248674      0.262306      0.219437     Biso  1.000000 Fe
   Fe26       1.0     0.748682      0.262289      0.219434     Biso  1.000000 Fe
   Fe27       1.0     0.246745      0.264228      0.474718     Biso  1.000000 Fe
   Fe28       1.0     0.749839      0.263448      0.474252     Biso  1.000000 Fe
   Fe29       1.0     0.248689      0.595680      0.219451     Biso  1.000000 Fe
   Fe30       1.0     0.748699      0.595664      0.219444     Biso  1.000000 Fe
   Fe31       1.0     0.249590      0.596902      0.474766     Biso  1.000000 Fe
   Fe32       1.0     0.750091      0.596541      0.474372     Biso  1.000000 Fe
   Fe33       1.0     0.248741      0.928970      0.219389     Biso  1.000000 Fe
   Fe34       1.0     0.748717      0.928945      0.219387     Biso  1.000000 Fe
   Fe35       1.0     0.250310      0.930535      0.473763     Biso  1.000000 Fe
   Fe36       1.0     0.748630      0.929874      0.473727     Biso  1.000000 Fe
   Fe37       1.0     0.001688      0.093825      0.217798     Biso  1.000000 Fe
   Fe38       1.0     0.501693      0.093796      0.217798     Biso  1.000000 Fe
   Fe39       1.0     0.001634      0.097574      0.473737     Biso  1.000000 Fe
   Fe40       1.0     0.499259      0.096139      0.474002     Biso  1.000000 Fe
   Fe41       1.0     0.001596      0.427170      0.217902     Biso  1.000000 Fe
   Fe42       1.0     0.501581      0.427152      0.217894     Biso  1.000000 Fe
   Fe43       1.0     0.000799      0.430631      0.473899     Biso  1.000000 Fe
   Fe44       1.0     0.500336      0.430705      0.473768     Biso  1.000000 Fe
   Fe45       1.0     0.001643      0.760498      0.217831     Biso  1.000000 Fe
   Fe46       1.0     0.501623      0.760478      0.217838     Biso  1.000000 Fe
   Fe47       1.0     0.001207      0.763593      0.473942     Biso  1.000000 Fe
   Fe48       1.0     0.501100      0.763579      0.474067     Biso  1.000000 Fe
   Fe49       1.0     0.249829      0.263006      0.346427     Biso  1.000000 Fe
   Fe50       1.0     0.749737      0.262954      0.346314     Biso  1.000000 Fe
   Fe51       1.0     0.249848      0.596369      0.346410     Biso  1.000000 Fe
   Fe52       1.0     0.749818      0.596312      0.346356     Biso  1.000000 Fe
   Fe53       1.0     0.249711      0.929636      0.346290     Biso  1.000000 Fe
   Fe54       1.0     0.749864      0.929598      0.346320     Biso  1.000000 Fe
   Fe55       1.0     0.249818      0.070425      0.420300     Biso  1.000000 Fe
   Fe56       1.0     0.749819      0.070560      0.420124     Biso  1.000000 Fe
   Fe57       1.0     0.250124      0.403482      0.420350     Biso  1.000000 Fe
   Fe58       1.0     0.749924      0.403479      0.420311     Biso  1.000000 Fe
   Fe59       1.0     0.250155      0.736692      0.420474     Biso  1.000000 Fe
   Fe60       1.0     0.750379      0.736516      0.420399     Biso  1.000000 Fe
   Fe61       1.0     0.498871      0.236101      0.292045     Biso  1.000000 Fe
   Fe62       1.0     0.998992      0.236106      0.292064     Biso  1.000000 Fe
   Fe63       1.0     0.997978      0.235089      0.550565     Biso  1.000000 Fe
   Fe64       1.0     0.488869      0.239915      0.547989     Biso  1.000000 Fe
   Fe65       1.0     0.498929      0.569397      0.292057     Biso  1.000000 Fe
   Fe66       1.0     0.998967      0.569443      0.292068     Biso  1.000000 Fe
   Fe67       1.0     0.000869      0.574051      0.548433     Biso  1.000000 Fe
   Fe68       1.0     0.500616      0.575559      0.548147     Biso  1.000000 Fe
   Fe69       1.0     0.498900      0.902731      0.292023     Biso  1.000000 Fe
   Fe70       1.0     0.998895      0.902703      0.292032     Biso  1.000000 Fe
   Fe71       1.0     0.995260      0.907309      0.548976     Biso  1.000000 Fe
   Fe72       1.0     0.493860      0.905803      0.549961     Biso  1.000000 Fe
   Fe73       1.0     0.002265      0.895972      0.162096     Biso  1.000000 Fe
   Fe74       1.0     0.502251      0.895947      0.162091     Biso  1.000000 Fe
   Fe75       1.0     0.255594      0.402644      0.163837     Biso  1.000000 Fe
   Fe76       1.0     0.755593      0.402639      0.163837     Biso  1.000000 Fe
   Fe77       1.0     0.010707      0.431264      0.598261     Biso  1.000000 Fe
   Fe78       1.0     0.510938      0.433522      0.597106     Biso  1.000000 Fe
   Fe79       1.0     0.236246      0.935412      0.598938     Biso  1.000000 Fe
   Fe80       1.0     0.739802      0.931189      0.597651     Biso  1.000000 Fe
   Fe81       1.0     0.502192      0.562709      0.162181     Biso  1.000000 Fe
   Fe82       1.0     0.002197      0.562711      0.162181     Biso  1.000000 Fe
   Fe83       1.0     0.255671      0.069255      0.163707     Biso  1.000000 Fe
   Fe84       1.0     0.755663      0.069239      0.163707     Biso  1.000000 Fe
   Fe85       1.0     0.003442      0.101392      0.610190     Biso  1.000000 Fe
   Fe86       1.0     0.508210      0.102833      0.597597     Biso  1.000000 Fe
   Fe87       1.0     0.252954      0.604738      0.608507     Biso  1.000000 Fe
   Fe88       1.0     0.753518      0.605131      0.609657     Biso  1.000000 Fe
   Fe1        1.0     0.002167      0.229378      0.162152     Biso  1.000000 Fe
   Fe2        1.0     0.502163      0.229366      0.162155     Biso  1.000000 Fe
   Fe3        1.0     0.255696      0.735906      0.163735     Biso  1.000000 Fe
   Fe4        1.0     0.755690      0.735900      0.163733     Biso  1.000000 Fe
   Fe5        1.0     0.017688      0.769063      0.598058     Biso  1.000000 Fe
   Fe6        1.0     0.518585      0.769406      0.599132     Biso  1.000000 Fe
   Fe7        1.0     0.235688      0.269040      0.604940     Biso  1.000000 Fe
   Fe8        1.0     0.731368      0.269763      0.597850     Biso  1.000000 Fe
