# Supplementary material for: Rapid oxygen exchange between hematite and water vapor
Source: Nat Commun. 2021 Nov 10;12:6488. doi: 10.1038/s41467-021-26601-4 (PMC8580966; doi:10.1038/s41467-021-26601-4)
Supplement: Supplementary file 2 — Source Data [file 41467_2021_26601_MOESM2_ESM.zip › A2.cif]

#======================================================================

# CRYSTAL DATA

#----------------------------------------------------------------------

data_VESTA_phase_1


_chemical_name_common                  'Hematite                              '
_cell_length_a                         10.07600
_cell_length_b                         16.30375
_cell_length_c                         28.98530
_cell_angle_alpha                      95.92041
_cell_angle_beta                       90
_cell_angle_gamma                      90
_space_group_name_H-M_alt              'P 1'
_space_group_IT_number                 1

loop_
_space_group_symop_operation_xyz
   'x, y, z'

loop_
   _atom_site_label
   _atom_site_occupancy
   _atom_site_fract_x
   _atom_site_fract_y
   _atom_site_fract_z
   _atom_site_adp_type
   _atom_site_B_iso_or_equiv
   _atom_site_type_symbol
   O1         1.0     0.080579      0.211426      0.614205     Biso  1.000000 O
   O2         1.0     0.573926      0.213947      0.616937     Biso  1.000000 O
   O3         1.0     0.169923      0.714139      0.614076     Biso  1.000000 O
   O4         1.0     0.670711      0.712425      0.614183     Biso  1.000000 O
   O5         1.0     0.423685      0.783250      0.151858     Biso  1.000000 O
   O6         1.0     0.923677      0.783267      0.151865     Biso  1.000000 O
   O7         1.0     0.326810      0.282515      0.150161     Biso  1.000000 O
   O8         1.0     0.826811      0.282510      0.150164     Biso  1.000000 O
   H1         1.0     0.005732      0.578273      0.639957     Biso  1.000000 H
   H2         1.0     0.504966      0.578340      0.640090     Biso  1.000000 H
   H3         1.0     0.460931      0.250140      0.645623     Biso  1.000000 H
   H4         1.0     0.892932      0.141049      0.687996     Biso  1.000000 H
   H5         1.0     0.346101      0.238175      0.686225     Biso  1.000000 H
   H6         1.0     0.745510      0.078252      0.639560     Biso  1.000000 H
   H7         1.0     0.351589      0.641625      0.689212     Biso  1.000000 H
   H8         1.0     0.854356      0.641876      0.689720     Biso  1.000000 H
   H9         1.0     0.043667      0.743498      0.119900     Biso  1.000000 H
   H10        1.0     0.543659      0.743493      0.119901     Biso  1.000000 H
   H11        1.0     0.121051      0.661083      0.097233     Biso  1.000000 H
   H12        1.0     0.621050      0.661075      0.097236     Biso  1.000000 H
   H13        1.0     0.258540      0.251915      0.128747     Biso  1.000000 H
   H14        1.0     0.758523      0.251911      0.128753     Biso  1.000000 H
   H15        1.0     0.258464      0.585243      0.128779     Biso  1.000000 H
   H16        1.0     0.758462      0.585240      0.128778     Biso  1.000000 H
   H17        1.0     0.121000      0.994451      0.097209     Biso  1.000000 H
   H18        1.0     0.620992      0.994446      0.097212     Biso  1.000000 H
   H19        1.0     0.043709      0.076882      0.119883     Biso  1.000000 H
   H20        1.0     0.543695      0.076880      0.119886     Biso  1.000000 H
   H21        1.0     0.106613      0.185271      0.082462     Biso  1.000000 H
   H22        1.0     0.606627      0.185261      0.082477     Biso  1.000000 H
   H23        1.0     0.107041      0.518394      0.082656     Biso  1.000000 H
   H24        1.0     0.607037      0.518398      0.082657     Biso  1.000000 H
   H25        1.0     0.120994      0.327843      0.097301     Biso  1.000000 H
   H26        1.0     0.620985      0.327837      0.097311     Biso  1.000000 H
   H27        1.0     0.258496      0.918580      0.128748     Biso  1.000000 H
   H28        1.0     0.758509      0.918576      0.128747     Biso  1.000000 H
   H29        1.0     0.106756      0.851837      0.082508     Biso  1.000000 H
   H30        1.0     0.606740      0.851838      0.082509     Biso  1.000000 H
   H31        1.0     0.043640      0.410247      0.120023     Biso  1.000000 H
   H32        1.0     0.543635      0.410245      0.120027     Biso  1.000000 H
   O1         1.0     0.368349      0.270816      0.660530     Biso  1.000000 O
   O2         1.0     0.885938      0.097333      0.662013     Biso  1.000000 O
   O3         1.0     0.362632      0.600342      0.662237     Biso  1.000000 O
   O4         1.0     0.863760      0.599731      0.663065     Biso  1.000000 O
   O5         1.0     0.134159      0.723929      0.105630     Biso  1.000000 O
   O6         1.0     0.634163      0.723921      0.105635     Biso  1.000000 O
   O7         1.0     0.134183      0.057295      0.105605     Biso  1.000000 O
   O8         1.0     0.634183      0.057289      0.105609     Biso  1.000000 O
   O9         1.0     0.103616      0.235153      0.104817     Biso  1.000000 O
   O10        1.0     0.603621      0.235146      0.104835     Biso  1.000000 O
   O11        1.0     0.103815      0.568435      0.104901     Biso  1.000000 O
   O12        1.0     0.603830      0.568437      0.104905     Biso  1.000000 O
   O13        1.0     0.134173      0.390674      0.105755     Biso  1.000000 O
   O14        1.0     0.634168      0.390670      0.105757     Biso  1.000000 O
   O15        1.0     0.103583      0.901804      0.104806     Biso  1.000000 O
   O16        1.0     0.603574      0.901798      0.104808     Biso  1.000000 O
   O17        1.0     0.402567      0.999672      0.319483     Biso  1.000000 O
   O18        1.0     0.902525      0.999672      0.319495     Biso  1.000000 O
   O19        1.0     0.404752      0.002579      0.579944     Biso  1.000000 O
   O20        1.0     0.898672      0.002019      0.577123     Biso  1.000000 O
   O21        1.0     0.402633      0.333055      0.319460     Biso  1.000000 O
   O22        1.0     0.902590      0.333025      0.319479     Biso  1.000000 O
   O23        1.0     0.402225      0.336544      0.576901     Biso  1.000000 O
   O24        1.0     0.899707      0.334448      0.578710     Biso  1.000000 O
   O25        1.0     0.402561      0.666301      0.319420     Biso  1.000000 O
   O26        1.0     0.902570      0.666329      0.319463     Biso  1.000000 O
   O27        1.0     0.407467      0.671186      0.577152     Biso  1.000000 O
   O28        1.0     0.908325      0.670960      0.577212     Biso  1.000000 O
   O29        1.0     0.154857      0.164659      0.191210     Biso  1.000000 O
   O30        1.0     0.654856      0.164638      0.191220     Biso  1.000000 O
   O31        1.0     0.152366      0.166845      0.447134     Biso  1.000000 O
   O32        1.0     0.652129      0.166602      0.447507     Biso  1.000000 O
   O33        1.0     0.154859      0.498008      0.191240     Biso  1.000000 O
   O34        1.0     0.654859      0.497987      0.191240     Biso  1.000000 O
   O35        1.0     0.152704      0.499974      0.447491     Biso  1.000000 O
   O36        1.0     0.652679      0.499838      0.447417     Biso  1.000000 O
   O37        1.0     0.154844      0.831349      0.191209     Biso  1.000000 O
   O38        1.0     0.654846      0.831326      0.191218     Biso  1.000000 O
   O39        1.0     0.152544      0.833525      0.447163     Biso  1.000000 O
   O40        1.0     0.652408      0.833260      0.447198     Biso  1.000000 O
   O41        1.0     0.347294      0.166298      0.319571     Biso  1.000000 O
   O42        1.0     0.847242      0.166288      0.319562     Biso  1.000000 O
   O43        1.0     0.348987      0.167819      0.576620     Biso  1.000000 O
   O44        1.0     0.840851      0.171612      0.577232     Biso  1.000000 O
   O45        1.0     0.347306      0.499634      0.319574     Biso  1.000000 O
   O46        1.0     0.847296      0.499619      0.319564     Biso  1.000000 O
   O47        1.0     0.349807      0.502465      0.577803     Biso  1.000000 O
   O48        1.0     0.849267      0.502814      0.578246     Biso  1.000000 O
   O49        1.0     0.347257      0.832962      0.319564     Biso  1.000000 O
   O50        1.0     0.847247      0.832954      0.319553     Biso  1.000000 O
   O51        1.0     0.348417      0.836405      0.579246     Biso  1.000000 O
   O52        1.0     0.849773      0.833879      0.578188     Biso  1.000000 O
   O53        1.0     0.095938      0.996493      0.191650     Biso  1.000000 O
   O54        1.0     0.595935      0.996472      0.191654     Biso  1.000000 O
   O55        1.0     0.097990      0.000100      0.447145     Biso  1.000000 O
   O56        1.0     0.597241      0.999752      0.447386     Biso  1.000000 O
   O57        1.0     0.095886      0.329787      0.191719     Biso  1.000000 O
   O58        1.0     0.595901      0.329759      0.191730     Biso  1.000000 O
   O59        1.0     0.097188      0.333590      0.447514     Biso  1.000000 O
   O60        1.0     0.597428      0.333543      0.447515     Biso  1.000000 O
   O61        1.0     0.095938      0.663180      0.191673     Biso  1.000000 O
   O62        1.0     0.595947      0.663152      0.191687     Biso  1.000000 O
   O63        1.0     0.098119      0.666683      0.447405     Biso  1.000000 O
   O64        1.0     0.598044      0.666681      0.447307     Biso  1.000000 O
   O65        1.0     0.423691      0.116601      0.151853     Biso  1.000000 O
   O66        1.0     0.923679      0.116620      0.151871     Biso  1.000000 O
   O67        1.0     0.423371      0.115586      0.408231     Biso  1.000000 O
   O68        1.0     0.923371      0.115586      0.408231     Biso  1.000000 O
   O69        1.0     0.423695      0.449968      0.151890     Biso  1.000000 O
   O70        1.0     0.923682      0.449968      0.151893     Biso  1.000000 O
   O71        1.0     0.423371      0.448919      0.408231     Biso  1.000000 O
   O72        1.0     0.923371      0.448919      0.408231     Biso  1.000000 O
   O73        1.0     0.423371      0.782252      0.408231     Biso  1.000000 O
   O74        1.0     0.923371      0.782252      0.408231     Biso  1.000000 O
   O75        1.0     0.173285      0.281849      0.280811     Biso  1.000000 O
   O76        1.0     0.673280      0.281844      0.280816     Biso  1.000000 O
   O77        1.0     0.172407      0.281102      0.536216     Biso  1.000000 O
   O78        1.0     0.666536      0.281137      0.534800     Biso  1.000000 O
   O79        1.0     0.173206      0.615212      0.280808     Biso  1.000000 O
   O80        1.0     0.673226      0.615182      0.280809     Biso  1.000000 O
   O81        1.0     0.176066      0.614615      0.536410     Biso  1.000000 O
   O82        1.0     0.676122      0.614721      0.536073     Biso  1.000000 O
   O83        1.0     0.173216      0.948546      0.280812     Biso  1.000000 O
   O84        1.0     0.673238      0.948531      0.280811     Biso  1.000000 O
   O85        1.0     0.172473      0.948452      0.535008     Biso  1.000000 O
   O86        1.0     0.671171      0.949978      0.535881     Biso  1.000000 O
   O87        1.0     0.325903      0.049423      0.230008     Biso  1.000000 O
   O88        1.0     0.825914      0.049417      0.230008     Biso  1.000000 O
   O89        1.0     0.326589      0.051722      0.487944     Biso  1.000000 O
   O90        1.0     0.828231      0.051326      0.486023     Biso  1.000000 O
   O91        1.0     0.325883      0.382749      0.230027     Biso  1.000000 O
   O92        1.0     0.825896      0.382731      0.230027     Biso  1.000000 O
   O93        1.0     0.327457      0.385181      0.487375     Biso  1.000000 O
   O94        1.0     0.827578      0.385063      0.487670     Biso  1.000000 O
   O95        1.0     0.325863      0.716090      0.230020     Biso  1.000000 O
   O96        1.0     0.825885      0.716086      0.230019     Biso  1.000000 O
   O97        1.0     0.328533      0.718132      0.487225     Biso  1.000000 O
   O98        1.0     0.828472      0.717988      0.487132     Biso  1.000000 O
   O99        1.0     0.076628      0.217748      0.358767     Biso  1.000000 O
   O100       1.0     0.576629      0.217748      0.358767     Biso  1.000000 O
   O101       1.0     0.076628      0.551081      0.358767     Biso  1.000000 O
   O102       1.0     0.576629      0.551081      0.358767     Biso  1.000000 O
   O103       1.0     0.076107      0.549505      0.617657     Biso  1.000000 O
   O104       1.0     0.576375      0.549309      0.618187     Biso  1.000000 O
   O105       1.0     0.076628      0.884414      0.358767     Biso  1.000000 O
   O106       1.0     0.576629      0.884414      0.358767     Biso  1.000000 O
   O107       1.0     0.079456      0.880427      0.613082     Biso  1.000000 O
   O108       1.0     0.583439      0.879722      0.613594     Biso  1.000000 O
   O109       1.0     0.173371      0.051090      0.358763     Biso  1.000000 O
   O110       1.0     0.673371      0.051090      0.358763     Biso  1.000000 O
   O111       1.0     0.170941      0.044858      0.613592     Biso  1.000000 O
   O112       1.0     0.671724      0.048974      0.618404     Biso  1.000000 O
   O113       1.0     0.173371      0.384424      0.358763     Biso  1.000000 O
   O114       1.0     0.673371      0.384424      0.358763     Biso  1.000000 O
   O115       1.0     0.166683      0.381615      0.613081     Biso  1.000000 O
   O116       1.0     0.666051      0.379491      0.613073     Biso  1.000000 O
   O117       1.0     0.173371      0.717757      0.358763     Biso  1.000000 O
   O118       1.0     0.673371      0.717757      0.358763     Biso  1.000000 O
   O119       1.0     0.422877      0.216916      0.230693     Biso  1.000000 O
   O120       1.0     0.922917      0.216908      0.230712     Biso  1.000000 O
   O121       1.0     0.420877      0.217785      0.486407     Biso  1.000000 O
   O122       1.0     0.922667      0.218423      0.487612     Biso  1.000000 O
   O123       1.0     0.422888      0.550255      0.230703     Biso  1.000000 O
   O124       1.0     0.922896      0.550268      0.230714     Biso  1.000000 O
   O125       1.0     0.424198      0.551851      0.487091     Biso  1.000000 O
   O126       1.0     0.923922      0.551676      0.487112     Biso  1.000000 O
   O127       1.0     0.422855      0.883600      0.230690     Biso  1.000000 O
   O128       1.0     0.922865      0.883593      0.230689     Biso  1.000000 O
   O129       1.0     0.422786      0.884928      0.487595     Biso  1.000000 O
   O130       1.0     0.921666      0.884967      0.487233     Biso  1.000000 O
   O131       1.0     0.076476      0.114987      0.280162     Biso  1.000000 O
   O132       1.0     0.576487      0.114988      0.280165     Biso  1.000000 O
   O133       1.0     0.072906      0.114918      0.535698     Biso  1.000000 O
   O134       1.0     0.580534      0.114315      0.535480     Biso  1.000000 O
   O135       1.0     0.076505      0.448317      0.280183     Biso  1.000000 O
   O136       1.0     0.576508      0.448317      0.280180     Biso  1.000000 O
   O137       1.0     0.077617      0.450469      0.536076     Biso  1.000000 O
   O138       1.0     0.579140      0.451340      0.536122     Biso  1.000000 O
   O139       1.0     0.076428      0.781670      0.280166     Biso  1.000000 O
   O140       1.0     0.576459      0.781653      0.280172     Biso  1.000000 O
   O141       1.0     0.081774      0.781639      0.534671     Biso  1.000000 O
   O142       1.0     0.581020      0.781647      0.535051     Biso  1.000000 O
   O143       1.0     0.326629      0.282243      0.408235     Biso  1.000000 O
   O144       1.0     0.826629      0.282243      0.408235     Biso  1.000000 O
   O145       1.0     0.326841      0.615848      0.150163     Biso  1.000000 O
   O146       1.0     0.826841      0.615849      0.150162     Biso  1.000000 O
   O147       1.0     0.326629      0.615576      0.408235     Biso  1.000000 O
   O148       1.0     0.826629      0.615576      0.408235     Biso  1.000000 O
   O149       1.0     0.326786      0.949174      0.150158     Biso  1.000000 O
   O150       1.0     0.826793      0.949175      0.150158     Biso  1.000000 O
   O151       1.0     0.326629      0.948910      0.408235     Biso  1.000000 O
   O152       1.0     0.826629      0.948910      0.408235     Biso  1.000000 O
   Fe1        1.0     0.999663      0.236927      0.420311     Biso  1.000000 Fe
   Fe2        1.0     0.499666      0.237052      0.420282     Biso  1.000000 Fe
   Fe3        1.0     0.000386      0.570440      0.420262     Biso  1.000000 Fe
   Fe4        1.0     0.499982      0.570462      0.420237     Biso  1.000000 Fe
   Fe5        1.0     0.000316      0.903521      0.420269     Biso  1.000000 Fe
   Fe6        1.0     0.499845      0.903017      0.420106     Biso  1.000000 Fe
   Fe7        1.0     0.250412      0.070084      0.292377     Biso  1.000000 Fe
   Fe8        1.0     0.750418      0.070044      0.292364     Biso  1.000000 Fe
   Fe9        1.0     0.244616      0.073830      0.549772     Biso  1.000000 Fe
   Fe10       1.0     0.762016      0.073014      0.547462     Biso  1.000000 Fe
   Fe11       1.0     0.250419      0.403385      0.292424     Biso  1.000000 Fe
   Fe12       1.0     0.750427      0.403391      0.292409     Biso  1.000000 Fe
   Fe13       1.0     0.254011      0.405679      0.549806     Biso  1.000000 Fe
   Fe14       1.0     0.755450      0.407821      0.549708     Biso  1.000000 Fe
   Fe15       1.0     0.250294      0.736708      0.292423     Biso  1.000000 Fe
   Fe16       1.0     0.750396      0.736687      0.292419     Biso  1.000000 Fe
   Fe17       1.0     0.257017      0.736149      0.549859     Biso  1.000000 Fe
   Fe18       1.0     0.755668      0.733913      0.549504     Biso  1.000000 Fe
   Fe19       1.0     0.000122      0.096202      0.346216     Biso  1.000000 Fe
   Fe20       1.0     0.500055      0.096202      0.346209     Biso  1.000000 Fe
   Fe21       1.0     0.000087      0.429506      0.346260     Biso  1.000000 Fe
   Fe22       1.0     0.500076      0.429533      0.346256     Biso  1.000000 Fe
   Fe23       1.0     0.000100      0.762769      0.346300     Biso  1.000000 Fe
   Fe24       1.0     0.500088      0.762651      0.346208     Biso  1.000000 Fe
   Fe25       1.0     0.248566      0.262234      0.219510     Biso  1.000000 Fe
   Fe26       1.0     0.748591      0.262203      0.219509     Biso  1.000000 Fe
   Fe27       1.0     0.246864      0.264092      0.474616     Biso  1.000000 Fe
   Fe28       1.0     0.750049      0.263214      0.474310     Biso  1.000000 Fe
   Fe29       1.0     0.248578      0.595594      0.219518     Biso  1.000000 Fe
   Fe30       1.0     0.748580      0.595573      0.219513     Biso  1.000000 Fe
   Fe31       1.0     0.249776      0.596657      0.474740     Biso  1.000000 Fe
   Fe32       1.0     0.749879      0.596358      0.474347     Biso  1.000000 Fe
   Fe33       1.0     0.248554      0.928906      0.219490     Biso  1.000000 Fe
   Fe34       1.0     0.748548      0.928880      0.219491     Biso  1.000000 Fe
   Fe35       1.0     0.250480      0.930351      0.473678     Biso  1.000000 Fe
   Fe36       1.0     0.748725      0.929587      0.473606     Biso  1.000000 Fe
   Fe37       1.0     0.001508      0.093787      0.217935     Biso  1.000000 Fe
   Fe38       1.0     0.501513      0.093757      0.217937     Biso  1.000000 Fe
   Fe39       1.0     0.001841      0.097570      0.473709     Biso  1.000000 Fe
   Fe40       1.0     0.499502      0.095898      0.473834     Biso  1.000000 Fe
   Fe41       1.0     0.001524      0.427112      0.217977     Biso  1.000000 Fe
   Fe42       1.0     0.501512      0.427083      0.217971     Biso  1.000000 Fe
   Fe43       1.0     0.000225      0.430433      0.473852     Biso  1.000000 Fe
   Fe44       1.0     0.500214      0.430443      0.473923     Biso  1.000000 Fe
   Fe45       1.0     0.001473      0.760441      0.217947     Biso  1.000000 Fe
   Fe46       1.0     0.501461      0.760416      0.217949     Biso  1.000000 Fe
   Fe47       1.0     0.001089      0.763412      0.473896     Biso  1.000000 Fe
   Fe48       1.0     0.501045      0.763281      0.473974     Biso  1.000000 Fe
   Fe49       1.0     0.249813      0.263006      0.346449     Biso  1.000000 Fe
   Fe50       1.0     0.749728      0.262945      0.346329     Biso  1.000000 Fe
   Fe51       1.0     0.249815      0.596349      0.346423     Biso  1.000000 Fe
   Fe52       1.0     0.749795      0.596276      0.346372     Biso  1.000000 Fe
   Fe53       1.0     0.249692      0.929584      0.346303     Biso  1.000000 Fe
   Fe54       1.0     0.749840      0.929547      0.346342     Biso  1.000000 Fe
   Fe55       1.0     0.249884      0.070324      0.420281     Biso  1.000000 Fe
   Fe56       1.0     0.749951      0.070493      0.420103     Biso  1.000000 Fe
   Fe57       1.0     0.250082      0.403464      0.420367     Biso  1.000000 Fe
   Fe58       1.0     0.749776      0.403345      0.420350     Biso  1.000000 Fe
   Fe59       1.0     0.250121      0.736595      0.420482     Biso  1.000000 Fe
   Fe60       1.0     0.750400      0.736396      0.420384     Biso  1.000000 Fe
   Fe61       1.0     0.498837      0.236108      0.292111     Biso  1.000000 Fe
   Fe62       1.0     0.998960      0.236119      0.292131     Biso  1.000000 Fe
   Fe63       1.0     0.998486      0.234844      0.550668     Biso  1.000000 Fe
   Fe64       1.0     0.488857      0.239164      0.547824     Biso  1.000000 Fe
   Fe65       1.0     0.498881      0.569373      0.292112     Biso  1.000000 Fe
   Fe66       1.0     0.998917      0.569424      0.292124     Biso  1.000000 Fe
   Fe67       1.0     0.000852      0.573790      0.548331     Biso  1.000000 Fe
   Fe68       1.0     0.500550      0.574390      0.548331     Biso  1.000000 Fe
   Fe69       1.0     0.498849      0.902706      0.292096     Biso  1.000000 Fe
   Fe70       1.0     0.998822      0.902687      0.292112     Biso  1.000000 Fe
   Fe71       1.0     0.995527      0.906819      0.548889     Biso  1.000000 Fe
   Fe72       1.0     0.494208      0.904927      0.549805     Biso  1.000000 Fe
   Fe73       1.0     0.002032      0.895966      0.162255     Biso  1.000000 Fe
   Fe74       1.0     0.502026      0.895951      0.162256     Biso  1.000000 Fe
   Fe75       1.0     0.255522      0.402553      0.163951     Biso  1.000000 Fe
   Fe76       1.0     0.755528      0.402542      0.163950     Biso  1.000000 Fe
   Fe77       1.0     0.009527      0.431122      0.598072     Biso  1.000000 Fe
   Fe78       1.0     0.509716      0.432226      0.598076     Biso  1.000000 Fe
   Fe79       1.0     0.236472      0.934951      0.598726     Biso  1.000000 Fe
   Fe80       1.0     0.739908      0.930354      0.597538     Biso  1.000000 Fe
   Fe81       1.0     0.502026      0.562669      0.162303     Biso  1.000000 Fe
   Fe82       1.0     0.002033      0.562678      0.162300     Biso  1.000000 Fe
   Fe83       1.0     0.255500      0.069210      0.163883     Biso  1.000000 Fe
   Fe84       1.0     0.755486      0.069192      0.163884     Biso  1.000000 Fe
   Fe85       1.0     0.004233      0.101213      0.610039     Biso  1.000000 Fe
   Fe86       1.0     0.509219      0.101620      0.596809     Biso  1.000000 Fe
   Fe87       1.0     0.252853      0.604247      0.608547     Biso  1.000000 Fe
   Fe88       1.0     0.753307      0.604318      0.609636     Biso  1.000000 Fe
   Fe1        1.0     0.002045      0.229317      0.162266     Biso  1.000000 Fe
   Fe2        1.0     0.502025      0.229302      0.162273     Biso  1.000000 Fe
   Fe3        1.0     0.255492      0.735860      0.163898     Biso  1.000000 Fe
   Fe4        1.0     0.755487      0.735847      0.163900     Biso  1.000000 Fe
   Fe5        1.0     0.017641      0.768677      0.598008     Biso  1.000000 Fe
   Fe6        1.0     0.518388      0.768531      0.598977     Biso  1.000000 Fe
   Fe7        1.0     0.237018      0.269858      0.604751     Biso  1.000000 Fe
   Fe8        1.0     0.731351      0.268800      0.597948     Biso  1.000000 Fe
