# Supplementary material for: Rapid oxygen exchange between hematite and water vapor
Source: Nat Commun. 2021 Nov 10;12:6488. doi: 10.1038/s41467-021-26601-4 (PMC8580966; doi:10.1038/s41467-021-26601-4)
Supplement: Supplementary file 2 — Source Data [file 41467_2021_26601_MOESM2_ESM.zip › A6.cif]

#======================================================================

# CRYSTAL DATA

#----------------------------------------------------------------------

data_VESTA_phase_1


_chemical_name_common                  'Hematite                              '
_cell_length_a                         10.07600
_cell_length_b                         16.30375
_cell_length_c                         28.98530
_cell_angle_alpha                      95.92041
_cell_angle_beta                       90
_cell_angle_gamma                      90
_space_group_name_H-M_alt              'P 1'
_space_group_IT_number                 1

loop_
_space_group_symop_operation_xyz
   'x, y, z'

loop_
   _atom_site_label
   _atom_site_occupancy
   _atom_site_fract_x
   _atom_site_fract_y
   _atom_site_fract_z
   _atom_site_adp_type
   _atom_site_B_iso_or_equiv
   _atom_site_type_symbol
   O1         1.0     0.079901      0.211820      0.613535     Biso  1.000000 O
   O2         1.0     0.579697      0.212701      0.613392     Biso  1.000000 O
   O3         1.0     0.169448      0.715432      0.614263     Biso  1.000000 O
   O4         1.0     0.671312      0.712697      0.614320     Biso  1.000000 O
   O5         1.0     0.424154      0.783376      0.151564     Biso  1.000000 O
   O6         1.0     0.924157      0.783378      0.151566     Biso  1.000000 O
   O7         1.0     0.326910      0.282719      0.150052     Biso  1.000000 O
   O8         1.0     0.826902      0.282712      0.150062     Biso  1.000000 O
   H1         1.0     0.006387      0.577627      0.639995     Biso  1.000000 H
   H2         1.0     0.512727      0.581950      0.640032     Biso  1.000000 H
   H3         1.0     0.368344      0.503434      0.669734     Biso  1.000000 H
   H4         1.0     0.893448      0.141949      0.688024     Biso  1.000000 H
   H5         1.0     0.294482      0.419283      0.648386     Biso  1.000000 H
   H6         1.0     0.746216      0.078504      0.639680     Biso  1.000000 H
   H7         1.0     0.333309      0.637325      0.691428     Biso  1.000000 H
   H8         1.0     0.855184      0.642061      0.689643     Biso  1.000000 H
   H9         1.0     0.044197      0.743872      0.119572     Biso  1.000000 H
   H10        1.0     0.544192      0.743872      0.119571     Biso  1.000000 H
   H11        1.0     0.121332      0.661349      0.096989     Biso  1.000000 H
   H12        1.0     0.621330      0.661349      0.096987     Biso  1.000000 H
   H13        1.0     0.258697      0.252247      0.128579     Biso  1.000000 H
   H14        1.0     0.758680      0.252237      0.128588     Biso  1.000000 H
   H15        1.0     0.258596      0.585445      0.128619     Biso  1.000000 H
   H16        1.0     0.758609      0.585444      0.128617     Biso  1.000000 H
   H17        1.0     0.121289      0.994811      0.096951     Biso  1.000000 H
   H18        1.0     0.621284      0.994810      0.096948     Biso  1.000000 H
   H19        1.0     0.044230      0.077352      0.119542     Biso  1.000000 H
   H20        1.0     0.544221      0.077351      0.119544     Biso  1.000000 H
   H21        1.0     0.106055      0.186542      0.081950     Biso  1.000000 H
   H22        1.0     0.606081      0.186528      0.081961     Biso  1.000000 H
   H23        1.0     0.107041      0.518921      0.082320     Biso  1.000000 H
   H24        1.0     0.607022      0.518936      0.082308     Biso  1.000000 H
   H25        1.0     0.121094      0.328242      0.097077     Biso  1.000000 H
   H26        1.0     0.621100      0.328233      0.097083     Biso  1.000000 H
   H27        1.0     0.258740      0.918833      0.128520     Biso  1.000000 H
   H28        1.0     0.758751      0.918829      0.128515     Biso  1.000000 H
   H29        1.0     0.106629      0.852763      0.081992     Biso  1.000000 H
   H30        1.0     0.606622      0.852746      0.081991     Biso  1.000000 H
   H31        1.0     0.044016      0.410720      0.119727     Biso  1.000000 H
   H32        1.0     0.544011      0.410716      0.119724     Biso  1.000000 H
   O1         1.0     0.384009      0.440767      0.661834     Biso  1.000000 O
   O2         1.0     0.885924      0.098574      0.661888     Biso  1.000000 O
   O3         1.0     0.352226      0.598018      0.664138     Biso  1.000000 O
   O4         1.0     0.864230      0.599686      0.663076     Biso  1.000000 O
   O5         1.0     0.134633      0.724202      0.105299     Biso  1.000000 O
   O6         1.0     0.634629      0.724202      0.105298     Biso  1.000000 O
   O7         1.0     0.134666      0.057680      0.105278     Biso  1.000000 O
   O8         1.0     0.634657      0.057678      0.105278     Biso  1.000000 O
   O9         1.0     0.103401      0.235988      0.104617     Biso  1.000000 O
   O10        1.0     0.603469      0.235966      0.104637     Biso  1.000000 O
   O11        1.0     0.103865      0.568753      0.104710     Biso  1.000000 O
   O12        1.0     0.603854      0.568761      0.104707     Biso  1.000000 O
   O13        1.0     0.134502      0.391126      0.105455     Biso  1.000000 O
   O14        1.0     0.634500      0.391117      0.105455     Biso  1.000000 O
   O15        1.0     0.103741      0.902369      0.104558     Biso  1.000000 O
   O16        1.0     0.603735      0.902343      0.104555     Biso  1.000000 O
   O17        1.0     0.402586      0.999761      0.319370     Biso  1.000000 O
   O18        1.0     0.902590      0.999756      0.319360     Biso  1.000000 O
   O19        1.0     0.404185      0.003722      0.580425     Biso  1.000000 O
   O20        1.0     0.898382      0.002120      0.577056     Biso  1.000000 O
   O21        1.0     0.402606      0.333119      0.319377     Biso  1.000000 O
   O22        1.0     0.902594      0.333089      0.319378     Biso  1.000000 O
   O23        1.0     0.399275      0.335169      0.577286     Biso  1.000000 O
   O24        1.0     0.902072      0.334302      0.578581     Biso  1.000000 O
   O25        1.0     0.402614      0.666435      0.319350     Biso  1.000000 O
   O26        1.0     0.902608      0.666457      0.319372     Biso  1.000000 O
   O27        1.0     0.407170      0.671123      0.578013     Biso  1.000000 O
   O28        1.0     0.908819      0.670974      0.577127     Biso  1.000000 O
   O29        1.0     0.155202      0.164954      0.190883     Biso  1.000000 O
   O30        1.0     0.655219      0.164947      0.190896     Biso  1.000000 O
   O31        1.0     0.152525      0.166836      0.447089     Biso  1.000000 O
   O32        1.0     0.651767      0.166794      0.447523     Biso  1.000000 O
   O33        1.0     0.155002      0.498287      0.191053     Biso  1.000000 O
   O34        1.0     0.655020      0.498290      0.191044     Biso  1.000000 O
   O35        1.0     0.152815      0.500031      0.447676     Biso  1.000000 O
   O36        1.0     0.652778      0.499810      0.447640     Biso  1.000000 O
   O37        1.0     0.155289      0.831628      0.190865     Biso  1.000000 O
   O38        1.0     0.655269      0.831620      0.190872     Biso  1.000000 O
   O39        1.0     0.152637      0.833539      0.447193     Biso  1.000000 O
   O40        1.0     0.652399      0.833285      0.447262     Biso  1.000000 O
   O41        1.0     0.347246      0.166352      0.319486     Biso  1.000000 O
   O42        1.0     0.847220      0.166342      0.319488     Biso  1.000000 O
   O43        1.0     0.346665      0.169125      0.578999     Biso  1.000000 O
   O44        1.0     0.841856      0.171077      0.576633     Biso  1.000000 O
   O45        1.0     0.347277      0.499703      0.319523     Biso  1.000000 O
   O46        1.0     0.847316      0.499681      0.319539     Biso  1.000000 O
   O47        1.0     0.347049      0.505817      0.576478     Biso  1.000000 O
   O48        1.0     0.850900      0.502427      0.578183     Biso  1.000000 O
   O49        1.0     0.347262      0.833054      0.319472     Biso  1.000000 O
   O50        1.0     0.847243      0.833057      0.319459     Biso  1.000000 O
   O51        1.0     0.348561      0.836789      0.579396     Biso  1.000000 O
   O52        1.0     0.849811      0.833831      0.578207     Biso  1.000000 O
   O53        1.0     0.096247      0.996708      0.191439     Biso  1.000000 O
   O54        1.0     0.596243      0.996716      0.191434     Biso  1.000000 O
   O55        1.0     0.098069      0.999967      0.447073     Biso  1.000000 O
   O56        1.0     0.597196      0.999883      0.447397     Biso  1.000000 O
   O57        1.0     0.096138      0.330037      0.191534     Biso  1.000000 O
   O58        1.0     0.596137      0.330030      0.191535     Biso  1.000000 O
   O59        1.0     0.097327      0.333525      0.447467     Biso  1.000000 O
   O60        1.0     0.597234      0.333677      0.447519     Biso  1.000000 O
   O61        1.0     0.096223      0.663389      0.191497     Biso  1.000000 O
   O62        1.0     0.596227      0.663384      0.191499     Biso  1.000000 O
   O63        1.0     0.098278      0.666724      0.447463     Biso  1.000000 O
   O64        1.0     0.598169      0.666743      0.447421     Biso  1.000000 O
   O65        1.0     0.424103      0.116772      0.151555     Biso  1.000000 O
   O66        1.0     0.924086      0.116778      0.151562     Biso  1.000000 O
   O67        1.0     0.423371      0.115586      0.408231     Biso  1.000000 O
   O68        1.0     0.923371      0.115586      0.408231     Biso  1.000000 O
   O69        1.0     0.423942      0.450070      0.151722     Biso  1.000000 O
   O70        1.0     0.923937      0.450072      0.151729     Biso  1.000000 O
   O71        1.0     0.423371      0.448919      0.408231     Biso  1.000000 O
   O72        1.0     0.923371      0.448919      0.408231     Biso  1.000000 O
   O73        1.0     0.423371      0.782252      0.408231     Biso  1.000000 O
   O74        1.0     0.923371      0.782252      0.408231     Biso  1.000000 O
   O75        1.0     0.173294      0.281912      0.280727     Biso  1.000000 O
   O76        1.0     0.673275      0.281919      0.280729     Biso  1.000000 O
   O77        1.0     0.168809      0.281465      0.535226     Biso  1.000000 O
   O78        1.0     0.668190      0.282270      0.534655     Biso  1.000000 O
   O79        1.0     0.173276      0.615340      0.280737     Biso  1.000000 O
   O80        1.0     0.673307      0.615293      0.280736     Biso  1.000000 O
   O81        1.0     0.175054      0.615437      0.536565     Biso  1.000000 O
   O82        1.0     0.676646      0.614373      0.536299     Biso  1.000000 O
   O83        1.0     0.173288      0.948639      0.280700     Biso  1.000000 O
   O84        1.0     0.673293      0.948648      0.280694     Biso  1.000000 O
   O85        1.0     0.172836      0.948395      0.535123     Biso  1.000000 O
   O86        1.0     0.671138      0.949919      0.535947     Biso  1.000000 O
   O87        1.0     0.326153      0.049515      0.229813     Biso  1.000000 O
   O88        1.0     0.826165      0.049503      0.229807     Biso  1.000000 O
   O89        1.0     0.326140      0.052017      0.488154     Biso  1.000000 O
   O90        1.0     0.828104      0.051329      0.486059     Biso  1.000000 O
   O91        1.0     0.326036      0.382866      0.229893     Biso  1.000000 O
   O92        1.0     0.826036      0.382860      0.229897     Biso  1.000000 O
   O93        1.0     0.328176      0.385095      0.487147     Biso  1.000000 O
   O94        1.0     0.826878      0.385501      0.487895     Biso  1.000000 O
   O95        1.0     0.326144      0.716210      0.229852     Biso  1.000000 O
   O96        1.0     0.826152      0.716209      0.229848     Biso  1.000000 O
   O97        1.0     0.328771      0.718274      0.487350     Biso  1.000000 O
   O98        1.0     0.828592      0.717990      0.487152     Biso  1.000000 O
   O99        1.0     0.076628      0.217748      0.358767     Biso  1.000000 O
   O100       1.0     0.576629      0.217748      0.358767     Biso  1.000000 O
   O101       1.0     0.076628      0.551081      0.358767     Biso  1.000000 O
   O102       1.0     0.576629      0.551081      0.358767     Biso  1.000000 O
   O103       1.0     0.077077      0.548902      0.617799     Biso  1.000000 O
   O104       1.0     0.578227      0.550387      0.618345     Biso  1.000000 O
   O105       1.0     0.076628      0.884414      0.358767     Biso  1.000000 O
   O106       1.0     0.576629      0.884414      0.358767     Biso  1.000000 O
   O107       1.0     0.079023      0.880424      0.613145     Biso  1.000000 O
   O108       1.0     0.583407      0.880078      0.613608     Biso  1.000000 O
   O109       1.0     0.173371      0.051090      0.358763     Biso  1.000000 O
   O110       1.0     0.673371      0.051090      0.358763     Biso  1.000000 O
   O111       1.0     0.169394      0.044282      0.613645     Biso  1.000000 O
   O112       1.0     0.672395      0.048974      0.618584     Biso  1.000000 O
   O113       1.0     0.173371      0.384424      0.358763     Biso  1.000000 O
   O114       1.0     0.673371      0.384424      0.358763     Biso  1.000000 O
   O115       1.0     0.170850      0.381759      0.615028     Biso  1.000000 O
   O116       1.0     0.670556      0.379809      0.613122     Biso  1.000000 O
   O117       1.0     0.173371      0.717757      0.358763     Biso  1.000000 O
   O118       1.0     0.673371      0.717757      0.358763     Biso  1.000000 O
   O119       1.0     0.423024      0.216971      0.230555     Biso  1.000000 O
   O120       1.0     0.923039      0.216962      0.230571     Biso  1.000000 O
   O121       1.0     0.420962      0.217957      0.487296     Biso  1.000000 O
   O122       1.0     0.921839      0.218094      0.487017     Biso  1.000000 O
   O123       1.0     0.423003      0.550353      0.230616     Biso  1.000000 O
   O124       1.0     0.922991      0.550366      0.230622     Biso  1.000000 O
   O125       1.0     0.424673      0.552118      0.487090     Biso  1.000000 O
   O126       1.0     0.924069      0.551533      0.487076     Biso  1.000000 O
   O127       1.0     0.423062      0.883661      0.230523     Biso  1.000000 O
   O128       1.0     0.923079      0.883659      0.230506     Biso  1.000000 O
   O129       1.0     0.422859      0.885190      0.487757     Biso  1.000000 O
   O130       1.0     0.921664      0.885101      0.487241     Biso  1.000000 O
   O131       1.0     0.076583      0.115050      0.280021     Biso  1.000000 O
   O132       1.0     0.576585      0.115058      0.280026     Biso  1.000000 O
   O133       1.0     0.073726      0.114571      0.535551     Biso  1.000000 O
   O134       1.0     0.578795      0.113142      0.535380     Biso  1.000000 O
   O135       1.0     0.076625      0.448386      0.280086     Biso  1.000000 O
   O136       1.0     0.576624      0.448384      0.280068     Biso  1.000000 O
   O137       1.0     0.079142      0.449868      0.536147     Biso  1.000000 O
   O138       1.0     0.574996      0.451173      0.537723     Biso  1.000000 O
   O139       1.0     0.076606      0.781806      0.280025     Biso  1.000000 O
   O140       1.0     0.576630      0.781774      0.280043     Biso  1.000000 O
   O141       1.0     0.081913      0.782080      0.534649     Biso  1.000000 O
   O142       1.0     0.581013      0.781597      0.535112     Biso  1.000000 O
   O143       1.0     0.326629      0.282243      0.408235     Biso  1.000000 O
   O144       1.0     0.826629      0.282243      0.408235     Biso  1.000000 O
   O145       1.0     0.326963      0.615980      0.150038     Biso  1.000000 O
   O146       1.0     0.826959      0.615982      0.150037     Biso  1.000000 O
   O147       1.0     0.326629      0.615576      0.408235     Biso  1.000000 O
   O148       1.0     0.826629      0.615576      0.408235     Biso  1.000000 O
   O149       1.0     0.327012      0.949330      0.149965     Biso  1.000000 O
   O150       1.0     0.827027      0.949337      0.149962     Biso  1.000000 O
   O151       1.0     0.326629      0.948910      0.408235     Biso  1.000000 O
   O152       1.0     0.826629      0.948910      0.408235     Biso  1.000000 O
   Fe1        1.0     0.999712      0.236785      0.420252     Biso  1.000000 Fe
   Fe2        1.0     0.499950      0.236911      0.420374     Biso  1.000000 Fe
   Fe3        1.0     0.000499      0.570413      0.420294     Biso  1.000000 Fe
   Fe4        1.0     0.499894      0.570402      0.420316     Biso  1.000000 Fe
   Fe5        1.0     0.000227      0.903428      0.420222     Biso  1.000000 Fe
   Fe6        1.0     0.499931      0.903189      0.420134     Biso  1.000000 Fe
   Fe7        1.0     0.250509      0.070141      0.292222     Biso  1.000000 Fe
   Fe8        1.0     0.750505      0.070101      0.292212     Biso  1.000000 Fe
   Fe9        1.0     0.245407      0.073123      0.550260     Biso  1.000000 Fe
   Fe10       1.0     0.760027      0.072684      0.547365     Biso  1.000000 Fe
   Fe11       1.0     0.250542      0.403456      0.292318     Biso  1.000000 Fe
   Fe12       1.0     0.750455      0.403476      0.292307     Biso  1.000000 Fe
   Fe13       1.0     0.258466      0.408798      0.549067     Biso  1.000000 Fe
   Fe14       1.0     0.750473      0.408691      0.550022     Biso  1.000000 Fe
   Fe15       1.0     0.250452      0.736783      0.292290     Biso  1.000000 Fe
   Fe16       1.0     0.750525      0.736771      0.292288     Biso  1.000000 Fe
   Fe17       1.0     0.257534      0.737382      0.549764     Biso  1.000000 Fe
   Fe18       1.0     0.755270      0.733960      0.549399     Biso  1.000000 Fe
   Fe19       1.0     0.000119      0.096231      0.346178     Biso  1.000000 Fe
   Fe20       1.0     0.500104      0.096260      0.346171     Biso  1.000000 Fe
   Fe21       1.0     0.000123      0.429555      0.346203     Biso  1.000000 Fe
   Fe22       1.0     0.500065      0.429626      0.346276     Biso  1.000000 Fe
   Fe23       1.0     0.000169      0.762862      0.346234     Biso  1.000000 Fe
   Fe24       1.0     0.500174      0.762778      0.346193     Biso  1.000000 Fe
   Fe25       1.0     0.248728      0.262449      0.219380     Biso  1.000000 Fe
   Fe26       1.0     0.748757      0.262437      0.219377     Biso  1.000000 Fe
   Fe27       1.0     0.248078      0.263862      0.474110     Biso  1.000000 Fe
   Fe28       1.0     0.749680      0.263975      0.474030     Biso  1.000000 Fe
   Fe29       1.0     0.248744      0.595813      0.219403     Biso  1.000000 Fe
   Fe30       1.0     0.748742      0.595808      0.219395     Biso  1.000000 Fe
   Fe31       1.0     0.250091      0.596809      0.474857     Biso  1.000000 Fe
   Fe32       1.0     0.749728      0.596459      0.474453     Biso  1.000000 Fe
   Fe33       1.0     0.248801      0.929125      0.219319     Biso  1.000000 Fe
   Fe34       1.0     0.748781      0.929120      0.219319     Biso  1.000000 Fe
   Fe35       1.0     0.250524      0.930408      0.473718     Biso  1.000000 Fe
   Fe36       1.0     0.748625      0.929681      0.473589     Biso  1.000000 Fe
   Fe37       1.0     0.001751      0.093974      0.217720     Biso  1.000000 Fe
   Fe38       1.0     0.501756      0.093968      0.217725     Biso  1.000000 Fe
   Fe39       1.0     0.002094      0.097001      0.473639     Biso  1.000000 Fe
   Fe40       1.0     0.499016      0.096185      0.474090     Biso  1.000000 Fe
   Fe41       1.0     0.001638      0.427295      0.217840     Biso  1.000000 Fe
   Fe42       1.0     0.501630      0.427296      0.217829     Biso  1.000000 Fe
   Fe43       1.0     0.999784      0.429910      0.473944     Biso  1.000000 Fe
   Fe44       1.0     0.501592      0.430783      0.474610     Biso  1.000000 Fe
   Fe45       1.0     0.001758      0.760644      0.217740     Biso  1.000000 Fe
   Fe46       1.0     0.501757      0.760638      0.217753     Biso  1.000000 Fe
   Fe47       1.0     0.001146      0.763489      0.473867     Biso  1.000000 Fe
   Fe48       1.0     0.501334      0.763525      0.474068     Biso  1.000000 Fe
   Fe49       1.0     0.249793      0.263045      0.346373     Biso  1.000000 Fe
   Fe50       1.0     0.749735      0.263017      0.346283     Biso  1.000000 Fe
   Fe51       1.0     0.249869      0.596417      0.346395     Biso  1.000000 Fe
   Fe52       1.0     0.749786      0.596344      0.346351     Biso  1.000000 Fe
   Fe53       1.0     0.249689      0.929656      0.346240     Biso  1.000000 Fe
   Fe54       1.0     0.749850      0.929677      0.346320     Biso  1.000000 Fe
   Fe55       1.0     0.250041      0.070286      0.420221     Biso  1.000000 Fe
   Fe56       1.0     0.749677      0.070674      0.420173     Biso  1.000000 Fe
   Fe57       1.0     0.250372      0.403827      0.420284     Biso  1.000000 Fe
   Fe58       1.0     0.749795      0.403515      0.420304     Biso  1.000000 Fe
   Fe59       1.0     0.250189      0.736627      0.420434     Biso  1.000000 Fe
   Fe60       1.0     0.750354      0.736358      0.420369     Biso  1.000000 Fe
   Fe61       1.0     0.498864      0.236169      0.292016     Biso  1.000000 Fe
   Fe62       1.0     0.998978      0.236146      0.292027     Biso  1.000000 Fe
   Fe63       1.0     0.993562      0.233645      0.549771     Biso  1.000000 Fe
   Fe64       1.0     0.492954      0.239465      0.548941     Biso  1.000000 Fe
   Fe65       1.0     0.498970      0.569464      0.292049     Biso  1.000000 Fe
   Fe66       1.0     0.998992      0.569518      0.292051     Biso  1.000000 Fe
   Fe67       1.0     0.000248      0.573494      0.548132     Biso  1.000000 Fe
   Fe68       1.0     0.500882      0.572401      0.548782     Biso  1.000000 Fe
   Fe69       1.0     0.498934      0.902797      0.291977     Biso  1.000000 Fe
   Fe70       1.0     0.998863      0.902768      0.291973     Biso  1.000000 Fe
   Fe71       1.0     0.995578      0.907290      0.548831     Biso  1.000000 Fe
   Fe72       1.0     0.493738      0.906150      0.550124     Biso  1.000000 Fe
   Fe73       1.0     0.002307      0.896182      0.162009     Biso  1.000000 Fe
   Fe74       1.0     0.502308      0.896172      0.162008     Biso  1.000000 Fe
   Fe75       1.0     0.255615      0.402819      0.163736     Biso  1.000000 Fe
   Fe76       1.0     0.755612      0.402820      0.163736     Biso  1.000000 Fe
   Fe77       1.0     0.010038      0.430314      0.597589     Biso  1.000000 Fe
   Fe78       1.0     0.505920      0.430187      0.604912     Biso  1.000000 Fe
   Fe79       1.0     0.236617      0.935071      0.599101     Biso  1.000000 Fe
   Fe80       1.0     0.740041      0.930540      0.597681     Biso  1.000000 Fe
   Fe81       1.0     0.502203      0.562868      0.162126     Biso  1.000000 Fe
   Fe82       1.0     0.002206      0.562866      0.162131     Biso  1.000000 Fe
   Fe83       1.0     0.255800      0.069458      0.163585     Biso  1.000000 Fe
   Fe84       1.0     0.755787      0.069447      0.163584     Biso  1.000000 Fe
   Fe85       1.0     0.004030      0.101161      0.609942     Biso  1.000000 Fe
   Fe86       1.0     0.510281      0.103925      0.598331     Biso  1.000000 Fe
   Fe87       1.0     0.251003      0.606134      0.606858     Biso  1.000000 Fe
   Fe88       1.0     0.755474      0.605085      0.609313     Biso  1.000000 Fe
   Fe1        1.0     0.002187      0.229583      0.162082     Biso  1.000000 Fe
   Fe2        1.0     0.502178      0.229578      0.162089     Biso  1.000000 Fe
   Fe3        1.0     0.255850      0.736072      0.163631     Biso  1.000000 Fe
   Fe4        1.0     0.755837      0.736069      0.163630     Biso  1.000000 Fe
   Fe5        1.0     0.017045      0.769256      0.597862     Biso  1.000000 Fe
   Fe6        1.0     0.518856      0.768775      0.598984     Biso  1.000000 Fe
   Fe7        1.0     0.232092      0.267465      0.598141     Biso  1.000000 Fe
   Fe8        1.0     0.733474      0.268916      0.598118     Biso  1.000000 Fe
