# Supplementary material for: Rapid oxygen exchange between hematite and water vapor
Source: Nat Commun. 2021 Nov 10;12:6488. doi: 10.1038/s41467-021-26601-4 (PMC8580966; doi:10.1038/s41467-021-26601-4)
Supplement: Supplementary file 2 — Source Data [file 41467_2021_26601_MOESM2_ESM.zip › B1.cif]

#======================================================================

# CRYSTAL DATA

#----------------------------------------------------------------------

data_VESTA_phase_1


_chemical_name_common                  'Hematite                              '
_cell_length_a                         10.07600
_cell_length_b                         16.30375
_cell_length_c                         28.98530
_cell_angle_alpha                      95.92041
_cell_angle_beta                       90
_cell_angle_gamma                      90
_space_group_name_H-M_alt              'P 1'
_space_group_IT_number                 1

loop_
_space_group_symop_operation_xyz
   'x, y, z'

loop_
   _atom_site_label
   _atom_site_occupancy
   _atom_site_fract_x
   _atom_site_fract_y
   _atom_site_fract_z
   _atom_site_adp_type
   _atom_site_B_iso_or_equiv
   _atom_site_type_symbol
   O1         1.0     0.079646      0.214443      0.614079     Biso  1.000000 O
   O2         1.0     0.579382      0.212708      0.614209     Biso  1.000000 O
   O3         1.0     0.170140      0.711468      0.613490     Biso  1.000000 O
   O4         1.0     0.668128      0.713138      0.615045     Biso  1.000000 O
   O5         1.0     0.423846      0.782966      0.151809     Biso  1.000000 O
   O6         1.0     0.923849      0.782968      0.151810     Biso  1.000000 O
   O7         1.0     0.326892      0.282315      0.150190     Biso  1.000000 O
   O8         1.0     0.826891      0.282310      0.150186     Biso  1.000000 O
   H1         1.0     0.717264      0.537919      0.673640     Biso  1.000000 H
   H2         1.0     0.495887      0.575160      0.639818     Biso  1.000000 H
   H3         1.0     0.393983      0.144207      0.688694     Biso  1.000000 H
   H4         1.0     0.895555      0.144867      0.688006     Biso  1.000000 H
   H5         1.0     0.244361      0.078033      0.639857     Biso  1.000000 H
   H6         1.0     0.745338      0.078525      0.639788     Biso  1.000000 H
   H7         1.0     0.339176      0.633738      0.689782     Biso  1.000000 H
   H8         1.0     0.745717      0.630590      0.693264     Biso  1.000000 H
   H9         1.0     0.043654      0.743185      0.119958     Biso  1.000000 H
   H10        1.0     0.543656      0.743184      0.119958     Biso  1.000000 H
   H11        1.0     0.121021      0.660737      0.097279     Biso  1.000000 H
   H12        1.0     0.621024      0.660738      0.097276     Biso  1.000000 H
   H13        1.0     0.258466      0.251724      0.128820     Biso  1.000000 H
   H14        1.0     0.758469      0.251714      0.128816     Biso  1.000000 H
   H15        1.0     0.258367      0.585008      0.128817     Biso  1.000000 H
   H16        1.0     0.758378      0.585007      0.128815     Biso  1.000000 H
   H17        1.0     0.121004      0.994185      0.097287     Biso  1.000000 H
   H18        1.0     0.621008      0.994187      0.097285     Biso  1.000000 H
   H19        1.0     0.043683      0.076633      0.119986     Biso  1.000000 H
   H20        1.0     0.543681      0.076631      0.119985     Biso  1.000000 H
   H21        1.0     0.106751      0.185124      0.082640     Biso  1.000000 H
   H22        1.0     0.606730      0.185108      0.082636     Biso  1.000000 H
   H23        1.0     0.107208      0.517765      0.082831     Biso  1.000000 H
   H24        1.0     0.607200      0.517773      0.082818     Biso  1.000000 H
   H25        1.0     0.120972      0.327572      0.097394     Biso  1.000000 H
   H26        1.0     0.620969      0.327574      0.097390     Biso  1.000000 H
   H27        1.0     0.258455      0.918362      0.128779     Biso  1.000000 H
   H28        1.0     0.758451      0.918365      0.128780     Biso  1.000000 H
   H29        1.0     0.106800      0.851448      0.082601     Biso  1.000000 H
   H30        1.0     0.606820      0.851436      0.082610     Biso  1.000000 H
   H31        1.0     0.043582      0.410000      0.120093     Biso  1.000000 H
   H32        1.0     0.543576      0.410001      0.120093     Biso  1.000000 H
   O1         1.0     0.386311      0.100196      0.662905     Biso  1.000000 O
   O2         1.0     0.886782      0.101419      0.661974     Biso  1.000000 O
   O3         1.0     0.356368      0.594848      0.662158     Biso  1.000000 O
   O4         1.0     0.783416      0.583351      0.673374     Biso  1.000000 O
   O5         1.0     0.134167      0.723565      0.105672     Biso  1.000000 O
   O6         1.0     0.634168      0.723567      0.105670     Biso  1.000000 O
   O7         1.0     0.134198      0.057014      0.105710     Biso  1.000000 O
   O8         1.0     0.634199      0.057014      0.105710     Biso  1.000000 O
   O9         1.0     0.103802      0.235031      0.104986     Biso  1.000000 O
   O10        1.0     0.603794      0.235013      0.104985     Biso  1.000000 O
   O11        1.0     0.103605      0.568010      0.104918     Biso  1.000000 O
   O12        1.0     0.603613      0.568016      0.104906     Biso  1.000000 O
   O13        1.0     0.134125      0.390434      0.105788     Biso  1.000000 O
   O14        1.0     0.634123      0.390432      0.105787     Biso  1.000000 O
   O15        1.0     0.103593      0.901501      0.104834     Biso  1.000000 O
   O16        1.0     0.603591      0.901501      0.104834     Biso  1.000000 O
   O17        1.0     0.402410      0.999616      0.319476     Biso  1.000000 O
   O18        1.0     0.902438      0.999630      0.319507     Biso  1.000000 O
   O19        1.0     0.399911      0.002781      0.578130     Biso  1.000000 O
   O20        1.0     0.899605      0.003152      0.577933     Biso  1.000000 O
   O21        1.0     0.402519      0.332974      0.319487     Biso  1.000000 O
   O22        1.0     0.902502      0.332985      0.319495     Biso  1.000000 O
   O23        1.0     0.399649      0.333427      0.578157     Biso  1.000000 O
   O24        1.0     0.901650      0.336953      0.579316     Biso  1.000000 O
   O25        1.0     0.402528      0.666312      0.319486     Biso  1.000000 O
   O26        1.0     0.902487      0.666318      0.319464     Biso  1.000000 O
   O27        1.0     0.408301      0.670870      0.576906     Biso  1.000000 O
   O28        1.0     0.903170      0.670161      0.579759     Biso  1.000000 O
   O29        1.0     0.154902      0.164416      0.191219     Biso  1.000000 O
   O30        1.0     0.654901      0.164415      0.191219     Biso  1.000000 O
   O31        1.0     0.152038      0.166568      0.447361     Biso  1.000000 O
   O32        1.0     0.652184      0.166701      0.447423     Biso  1.000000 O
   O33        1.0     0.154894      0.497741      0.191289     Biso  1.000000 O
   O34        1.0     0.654886      0.497748      0.191280     Biso  1.000000 O
   O35        1.0     0.152182      0.499904      0.447061     Biso  1.000000 O
   O36        1.0     0.652899      0.499928      0.447496     Biso  1.000000 O
   O37        1.0     0.154856      0.831073      0.191200     Biso  1.000000 O
   O38        1.0     0.654855      0.831073      0.191201     Biso  1.000000 O
   O39        1.0     0.152467      0.833488      0.447459     Biso  1.000000 O
   O40        1.0     0.652882      0.833409      0.447411     Biso  1.000000 O
   O41        1.0     0.347235      0.166250      0.319552     Biso  1.000000 O
   O42        1.0     0.847224      0.166254      0.319542     Biso  1.000000 O
   O43        1.0     0.341667      0.170773      0.577113     Biso  1.000000 O
   O44        1.0     0.842319      0.171840      0.576867     Biso  1.000000 O
   O45        1.0     0.347321      0.499592      0.319591     Biso  1.000000 O
   O46        1.0     0.847325      0.499581      0.319588     Biso  1.000000 O
   O47        1.0     0.349956      0.501639      0.576198     Biso  1.000000 O
   O48        1.0     0.845431      0.503099      0.579033     Biso  1.000000 O
   O49        1.0     0.347264      0.832948      0.319559     Biso  1.000000 O
   O50        1.0     0.847234      0.832944      0.319553     Biso  1.000000 O
   O51        1.0     0.349278      0.834335      0.578295     Biso  1.000000 O
   O52        1.0     0.849105      0.835580      0.578567     Biso  1.000000 O
   O53        1.0     0.095816      0.996103      0.191773     Biso  1.000000 O
   O54        1.0     0.595817      0.996103      0.191773     Biso  1.000000 O
   O55        1.0     0.097153      0.999929      0.447452     Biso  1.000000 O
   O56        1.0     0.597402      0.999788      0.447350     Biso  1.000000 O
   O57        1.0     0.095927      0.329466      0.191854     Biso  1.000000 O
   O58        1.0     0.595938      0.329459      0.191852     Biso  1.000000 O
   O59        1.0     0.097511      0.333484      0.447049     Biso  1.000000 O
   O60        1.0     0.597614      0.333304      0.447166     Biso  1.000000 O
   O61        1.0     0.095819      0.662779      0.191783     Biso  1.000000 O
   O62        1.0     0.595819      0.662778      0.191782     Biso  1.000000 O
   O63        1.0     0.097724      0.666808      0.447094     Biso  1.000000 O
   O64        1.0     0.598601      0.666554      0.447654     Biso  1.000000 O
   O65        1.0     0.423849      0.116326      0.151840     Biso  1.000000 O
   O66        1.0     0.923850      0.116327      0.151840     Biso  1.000000 O
   O67        1.0     0.423371      0.115586      0.408231     Biso  1.000000 O
   O68        1.0     0.923371      0.115586      0.408231     Biso  1.000000 O
   O69        1.0     0.423855      0.449662      0.151860     Biso  1.000000 O
   O70        1.0     0.923858      0.449663      0.151870     Biso  1.000000 O
   O71        1.0     0.423371      0.448919      0.408231     Biso  1.000000 O
   O72        1.0     0.923371      0.448919      0.408231     Biso  1.000000 O
   O73        1.0     0.423371      0.782252      0.408231     Biso  1.000000 O
   O74        1.0     0.923371      0.782252      0.408231     Biso  1.000000 O
   O75        1.0     0.173186      0.281696      0.280864     Biso  1.000000 O
   O76        1.0     0.673168      0.281690      0.280867     Biso  1.000000 O
   O77        1.0     0.168008      0.281564      0.534464     Biso  1.000000 O
   O78        1.0     0.668884      0.282156      0.535155     Biso  1.000000 O
   O79        1.0     0.173203      0.615042      0.280856     Biso  1.000000 O
   O80        1.0     0.673199      0.615034      0.280861     Biso  1.000000 O
   O81        1.0     0.175998      0.614554      0.535586     Biso  1.000000 O
   O82        1.0     0.672686      0.613476      0.536739     Biso  1.000000 O
   O83        1.0     0.173136      0.948313      0.280841     Biso  1.000000 O
   O84        1.0     0.673148      0.948326      0.280841     Biso  1.000000 O
   O85        1.0     0.171630      0.950411      0.536026     Biso  1.000000 O
   O86        1.0     0.671246      0.950958      0.536012     Biso  1.000000 O
   O87        1.0     0.325810      0.049212      0.230038     Biso  1.000000 O
   O88        1.0     0.825817      0.049209      0.230038     Biso  1.000000 O
   O89        1.0     0.326017      0.051588      0.487067     Biso  1.000000 O
   O90        1.0     0.825988      0.051884      0.487102     Biso  1.000000 O
   O91        1.0     0.325889      0.382535      0.230075     Biso  1.000000 O
   O92        1.0     0.825888      0.382535      0.230075     Biso  1.000000 O
   O93        1.0     0.328407      0.384814      0.487121     Biso  1.000000 O
   O94        1.0     0.827162      0.385062      0.487462     Biso  1.000000 O
   O95        1.0     0.325773      0.715931      0.230044     Biso  1.000000 O
   O96        1.0     0.825788      0.715930      0.230030     Biso  1.000000 O
   O97        1.0     0.328464      0.718080      0.487115     Biso  1.000000 O
   O98        1.0     0.829049      0.717734      0.487690     Biso  1.000000 O
   O99        1.0     0.076628      0.217748      0.358767     Biso  1.000000 O
   O100       1.0     0.576629      0.217748      0.358767     Biso  1.000000 O
   O101       1.0     0.076628      0.551081      0.358767     Biso  1.000000 O
   O102       1.0     0.576629      0.551081      0.358767     Biso  1.000000 O
   O103       1.0     0.078002      0.544460      0.613134     Biso  1.000000 O
   O104       1.0     0.570505      0.546340      0.618880     Biso  1.000000 O
   O105       1.0     0.076628      0.884414      0.358767     Biso  1.000000 O
   O106       1.0     0.576629      0.884414      0.358767     Biso  1.000000 O
   O107       1.0     0.082014      0.880723      0.612999     Biso  1.000000 O
   O108       1.0     0.581460      0.880547      0.612695     Biso  1.000000 O
   O109       1.0     0.173371      0.051090      0.358763     Biso  1.000000 O
   O110       1.0     0.673371      0.051090      0.358763     Biso  1.000000 O
   O111       1.0     0.173410      0.049230      0.617779     Biso  1.000000 O
   O112       1.0     0.673624      0.049303      0.618027     Biso  1.000000 O
   O113       1.0     0.173371      0.384424      0.358763     Biso  1.000000 O
   O114       1.0     0.673371      0.384424      0.358763     Biso  1.000000 O
   O115       1.0     0.169669      0.380820      0.612747     Biso  1.000000 O
   O116       1.0     0.667076      0.381175      0.614053     Biso  1.000000 O
   O117       1.0     0.173371      0.717757      0.358763     Biso  1.000000 O
   O118       1.0     0.673371      0.717757      0.358763     Biso  1.000000 O
   O119       1.0     0.422733      0.216745      0.230707     Biso  1.000000 O
   O120       1.0     0.922747      0.216750      0.230709     Biso  1.000000 O
   O121       1.0     0.421676      0.217856      0.487076     Biso  1.000000 O
   O122       1.0     0.921526      0.218231      0.487148     Biso  1.000000 O
   O123       1.0     0.422714      0.550079      0.230714     Biso  1.000000 O
   O124       1.0     0.922715      0.550080      0.230713     Biso  1.000000 O
   O125       1.0     0.422652      0.551488      0.486280     Biso  1.000000 O
   O126       1.0     0.923831      0.552082      0.487992     Biso  1.000000 O
   O127       1.0     0.422700      0.883387      0.230675     Biso  1.000000 O
   O128       1.0     0.922698      0.883387      0.230677     Biso  1.000000 O
   O129       1.0     0.422092      0.885214      0.487453     Biso  1.000000 O
   O130       1.0     0.921890      0.885098      0.487630     Biso  1.000000 O
   O131       1.0     0.076480      0.114830      0.280162     Biso  1.000000 O
   O132       1.0     0.576477      0.114827      0.280169     Biso  1.000000 O
   O133       1.0     0.074021      0.114586      0.536433     Biso  1.000000 O
   O134       1.0     0.573939      0.114572      0.536057     Biso  1.000000 O
   O135       1.0     0.076532      0.448233      0.280238     Biso  1.000000 O
   O136       1.0     0.576532      0.448238      0.280237     Biso  1.000000 O
   O137       1.0     0.077081      0.448355      0.534766     Biso  1.000000 O
   O138       1.0     0.578570      0.449836      0.535819     Biso  1.000000 O
   O139       1.0     0.076431      0.781534      0.280187     Biso  1.000000 O
   O140       1.0     0.576452      0.781519      0.280177     Biso  1.000000 O
   O141       1.0     0.080835      0.780904      0.535026     Biso  1.000000 O
   O142       1.0     0.582437      0.781676      0.534653     Biso  1.000000 O
   O143       1.0     0.326629      0.282243      0.408235     Biso  1.000000 O
   O144       1.0     0.826629      0.282243      0.408235     Biso  1.000000 O
   O145       1.0     0.326779      0.615635      0.150174     Biso  1.000000 O
   O146       1.0     0.826784      0.615635      0.150173     Biso  1.000000 O
   O147       1.0     0.326629      0.615576      0.408235     Biso  1.000000 O
   O148       1.0     0.826629      0.615576      0.408235     Biso  1.000000 O
   O149       1.0     0.326789      0.948962      0.150170     Biso  1.000000 O
   O150       1.0     0.826790      0.948965      0.150170     Biso  1.000000 O
   O151       1.0     0.326629      0.948910      0.408235     Biso  1.000000 O
   O152       1.0     0.826629      0.948910      0.408235     Biso  1.000000 O
   Fe1        1.0     0.999801      0.236586      0.420388     Biso  1.000000 Fe
   Fe2        1.0     0.499766      0.236372      0.420317     Biso  1.000000 Fe
   Fe3        1.0     0.999808      0.570373      0.420216     Biso  1.000000 Fe
   Fe4        1.0     0.500411      0.570480      0.420147     Biso  1.000000 Fe
   Fe5        1.0     0.999981      0.903454      0.420191     Biso  1.000000 Fe
   Fe6        1.0     0.500096      0.903324      0.420180     Biso  1.000000 Fe
   Fe7        1.0     0.250338      0.070014      0.292398     Biso  1.000000 Fe
   Fe8        1.0     0.750387      0.069991      0.292405     Biso  1.000000 Fe
   Fe9        1.0     0.249321      0.073819      0.548256     Biso  1.000000 Fe
   Fe10       1.0     0.749580      0.074781      0.548276     Biso  1.000000 Fe
   Fe11       1.0     0.250457      0.403271      0.292444     Biso  1.000000 Fe
   Fe12       1.0     0.750424      0.403284      0.292438     Biso  1.000000 Fe
   Fe13       1.0     0.253465      0.406797      0.548534     Biso  1.000000 Fe
   Fe14       1.0     0.755861      0.406203      0.549673     Biso  1.000000 Fe
   Fe15       1.0     0.250347      0.736671      0.292432     Biso  1.000000 Fe
   Fe16       1.0     0.750400      0.736668      0.292408     Biso  1.000000 Fe
   Fe17       1.0     0.256211      0.733577      0.549758     Biso  1.000000 Fe
   Fe18       1.0     0.757139      0.737774      0.549484     Biso  1.000000 Fe
   Fe19       1.0     0.000008      0.096163      0.346300     Biso  1.000000 Fe
   Fe20       1.0     0.500023      0.096072      0.346242     Biso  1.000000 Fe
   Fe21       1.0     0.000161      0.429429      0.346192     Biso  1.000000 Fe
   Fe22       1.0     0.500000      0.429402      0.346234     Biso  1.000000 Fe
   Fe23       1.0     0.000048      0.762731      0.346243     Biso  1.000000 Fe
   Fe24       1.0     0.500098      0.762747      0.346193     Biso  1.000000 Fe
   Fe25       1.0     0.248482      0.261988      0.219569     Biso  1.000000 Fe
   Fe26       1.0     0.748481      0.261986      0.219572     Biso  1.000000 Fe
   Fe27       1.0     0.249095      0.263302      0.473764     Biso  1.000000 Fe
   Fe28       1.0     0.748887      0.263542      0.474029     Biso  1.000000 Fe
   Fe29       1.0     0.248476      0.595363      0.219553     Biso  1.000000 Fe
   Fe30       1.0     0.748471      0.595350      0.219556     Biso  1.000000 Fe
   Fe31       1.0     0.248447      0.596725      0.473728     Biso  1.000000 Fe
   Fe32       1.0     0.750289      0.596099      0.474780     Biso  1.000000 Fe
   Fe33       1.0     0.248446      0.928667      0.219534     Biso  1.000000 Fe
   Fe34       1.0     0.748457      0.928664      0.219530     Biso  1.000000 Fe
   Fe35       1.0     0.249441      0.930293      0.473709     Biso  1.000000 Fe
   Fe36       1.0     0.749484      0.930426      0.473755     Biso  1.000000 Fe
   Fe37       1.0     0.001480      0.093499      0.217997     Biso  1.000000 Fe
   Fe38       1.0     0.501475      0.093495      0.217996     Biso  1.000000 Fe
   Fe39       1.0     0.000340      0.096792      0.474682     Biso  1.000000 Fe
   Fe40       1.0     0.500108      0.096293      0.474249     Biso  1.000000 Fe
   Fe41       1.0     0.001542      0.426856      0.218044     Biso  1.000000 Fe
   Fe42       1.0     0.501538      0.426844      0.218046     Biso  1.000000 Fe
   Fe43       1.0     0.999592      0.430336      0.473502     Biso  1.000000 Fe
   Fe44       1.0     0.501055      0.429741      0.473502     Biso  1.000000 Fe
   Fe45       1.0     0.001485      0.760186      0.217986     Biso  1.000000 Fe
   Fe46       1.0     0.501458      0.760171      0.217978     Biso  1.000000 Fe
   Fe47       1.0     0.001557      0.763721      0.474132     Biso  1.000000 Fe
   Fe48       1.0     0.500896      0.763479      0.473961     Biso  1.000000 Fe
   Fe49       1.0     0.249664      0.262839      0.346385     Biso  1.000000 Fe
   Fe50       1.0     0.749705      0.262807      0.346363     Biso  1.000000 Fe
   Fe51       1.0     0.249696      0.596246      0.346351     Biso  1.000000 Fe
   Fe52       1.0     0.749785      0.596232      0.346335     Biso  1.000000 Fe
   Fe53       1.0     0.249717      0.929596      0.346316     Biso  1.000000 Fe
   Fe54       1.0     0.749711      0.929609      0.346332     Biso  1.000000 Fe
   Fe55       1.0     0.249692      0.070445      0.420239     Biso  1.000000 Fe
   Fe56       1.0     0.750106      0.070608      0.420242     Biso  1.000000 Fe
   Fe57       1.0     0.249790      0.403388      0.420231     Biso  1.000000 Fe
   Fe58       1.0     0.750030      0.403302      0.420173     Biso  1.000000 Fe
   Fe59       1.0     0.250239      0.736775      0.420346     Biso  1.000000 Fe
   Fe60       1.0     0.750269      0.736480      0.420381     Biso  1.000000 Fe
   Fe61       1.0     0.498775      0.235961      0.292147     Biso  1.000000 Fe
   Fe62       1.0     0.998811      0.235971      0.292152     Biso  1.000000 Fe
   Fe63       1.0     0.992797      0.236475      0.549725     Biso  1.000000 Fe
   Fe64       1.0     0.494406      0.233614      0.549408     Biso  1.000000 Fe
   Fe65       1.0     0.498774      0.569326      0.292104     Biso  1.000000 Fe
   Fe66       1.0     0.998804      0.569355      0.292111     Biso  1.000000 Fe
   Fe67       1.0     0.002768      0.573744      0.550019     Biso  1.000000 Fe
   Fe68       1.0     0.492247      0.572670      0.547705     Biso  1.000000 Fe
   Fe69       1.0     0.498728      0.902650      0.292080     Biso  1.000000 Fe
   Fe70       1.0     0.998692      0.902654      0.292093     Biso  1.000000 Fe
   Fe71       1.0     0.994385      0.907815      0.549653     Biso  1.000000 Fe
   Fe72       1.0     0.494208      0.907873      0.549438     Biso  1.000000 Fe
   Fe73       1.0     0.001951      0.895671      0.162297     Biso  1.000000 Fe
   Fe74       1.0     0.501953      0.895674      0.162299     Biso  1.000000 Fe
   Fe75       1.0     0.255639      0.402315      0.163975     Biso  1.000000 Fe
   Fe76       1.0     0.755630      0.402308      0.163975     Biso  1.000000 Fe
   Fe77       1.0     0.012866      0.435205      0.598549     Biso  1.000000 Fe
   Fe78       1.0     0.508301      0.429155      0.597003     Biso  1.000000 Fe
   Fe79       1.0     0.239840      0.930891      0.597908     Biso  1.000000 Fe
   Fe80       1.0     0.739190      0.931917      0.597920     Biso  1.000000 Fe
   Fe81       1.0     0.501930      0.562349      0.162346     Biso  1.000000 Fe
   Fe82       1.0     0.001920      0.562355      0.162354     Biso  1.000000 Fe
   Fe83       1.0     0.255586      0.068983      0.163922     Biso  1.000000 Fe
   Fe84       1.0     0.755585      0.068983      0.163923     Biso  1.000000 Fe
   Fe85       1.0     0.997497      0.105127      0.608432     Biso  1.000000 Fe
   Fe86       1.0     0.496782      0.104492      0.609419     Biso  1.000000 Fe
   Fe87       1.0     0.244537      0.600069      0.608697     Biso  1.000000 Fe
   Fe88       1.0     0.743498      0.604445      0.601882     Biso  1.000000 Fe
   Fe1        1.0     0.001950      0.229053      0.162390     Biso  1.000000 Fe
   Fe2        1.0     0.501948      0.229044      0.162386     Biso  1.000000 Fe
   Fe3        1.0     0.255582      0.735629      0.163913     Biso  1.000000 Fe
   Fe4        1.0     0.755586      0.735627      0.163915     Biso  1.000000 Fe
   Fe5        1.0     0.018886      0.768911      0.598701     Biso  1.000000 Fe
   Fe6        1.0     0.516836      0.768952      0.597966     Biso  1.000000 Fe
   Fe7        1.0     0.232068      0.268701      0.597780     Biso  1.000000 Fe
   Fe8        1.0     0.731359      0.269268      0.598929     Biso  1.000000 Fe
