# Supplementary material for: Rapid oxygen exchange between hematite and water vapor
Source: Nat Commun. 2021 Nov 10;12:6488. doi: 10.1038/s41467-021-26601-4 (PMC8580966; doi:10.1038/s41467-021-26601-4)
Supplement: Supplementary file 2 — Source Data [file 41467_2021_26601_MOESM2_ESM.zip › B2.cif]

#======================================================================

# CRYSTAL DATA

#----------------------------------------------------------------------

data_VESTA_phase_1


_chemical_name_common                  'Hematite                              '
_cell_length_a                         10.07600
_cell_length_b                         16.30375
_cell_length_c                         28.98530
_cell_angle_alpha                      95.92041
_cell_angle_beta                       90
_cell_angle_gamma                      90
_space_group_name_H-M_alt              'P 1'
_space_group_IT_number                 1

loop_
_space_group_symop_operation_xyz
   'x, y, z'

loop_
   _atom_site_label
   _atom_site_occupancy
   _atom_site_fract_x
   _atom_site_fract_y
   _atom_site_fract_z
   _atom_site_adp_type
   _atom_site_B_iso_or_equiv
   _atom_site_type_symbol
   O1         1.0     0.079188      0.215199      0.614105     Biso  1.000000 O
   O2         1.0     0.579283      0.213474      0.613767     Biso  1.000000 O
   O3         1.0     0.171485      0.712940      0.613259     Biso  1.000000 O
   O4         1.0     0.674440      0.716529      0.612881     Biso  1.000000 O
   O5         1.0     0.424543      0.783295      0.151432     Biso  1.000000 O
   O6         1.0     0.924537      0.783304      0.151414     Biso  1.000000 O
   O7         1.0     0.327063      0.282647      0.149955     Biso  1.000000 O
   O8         1.0     0.827057      0.282646      0.149961     Biso  1.000000 O
   H1         1.0     0.582055      0.512187      0.667602     Biso  1.000000 H
   H2         1.0     0.417615      0.527666      0.669241     Biso  1.000000 H
   H3         1.0     0.393210      0.147279      0.688089     Biso  1.000000 H
   H4         1.0     0.893084      0.147586      0.687728     Biso  1.000000 H
   H5         1.0     0.244283      0.079138      0.639804     Biso  1.000000 H
   H6         1.0     0.745697      0.079896      0.639918     Biso  1.000000 H
   H7         1.0     0.271582      0.606857      0.697645     Biso  1.000000 H
   H8         1.0     0.662003      0.625320      0.677163     Biso  1.000000 H
   H9         1.0     0.044528      0.743714      0.119423     Biso  1.000000 H
   H10        1.0     0.544540      0.743708      0.119424     Biso  1.000000 H
   H11        1.0     0.121590      0.661128      0.096877     Biso  1.000000 H
   H12        1.0     0.621597      0.661128      0.096875     Biso  1.000000 H
   H13        1.0     0.258905      0.252128      0.128489     Biso  1.000000 H
   H14        1.0     0.758903      0.252124      0.128494     Biso  1.000000 H
   H15        1.0     0.258814      0.585340      0.128516     Biso  1.000000 H
   H16        1.0     0.758814      0.585336      0.128516     Biso  1.000000 H
   H17        1.0     0.121460      0.994791      0.096859     Biso  1.000000 H
   H18        1.0     0.621461      0.994793      0.096859     Biso  1.000000 H
   H19        1.0     0.044337      0.077321      0.119487     Biso  1.000000 H
   H20        1.0     0.544332      0.077318      0.119486     Biso  1.000000 H
   H21        1.0     0.105945      0.186516      0.081787     Biso  1.000000 H
   H22        1.0     0.605950      0.186511      0.081788     Biso  1.000000 H
   H23        1.0     0.107010      0.518642      0.082212     Biso  1.000000 H
   H24        1.0     0.607009      0.518650      0.082207     Biso  1.000000 H
   H25        1.0     0.121245      0.328061      0.096971     Biso  1.000000 H
   H26        1.0     0.621245      0.328062      0.096971     Biso  1.000000 H
   H27        1.0     0.258972      0.918757      0.128437     Biso  1.000000 H
   H28        1.0     0.758961      0.918754      0.128433     Biso  1.000000 H
   H29        1.0     0.106544      0.852755      0.081783     Biso  1.000000 H
   H30        1.0     0.606541      0.852735      0.081785     Biso  1.000000 H
   H31        1.0     0.044192      0.410587      0.119576     Biso  1.000000 H
   H32        1.0     0.544177      0.410588      0.119578     Biso  1.000000 H
   O1         1.0     0.385932      0.102380      0.662760     Biso  1.000000 O
   O2         1.0     0.885584      0.103348      0.662056     Biso  1.000000 O
   O3         1.0     0.327340      0.595978      0.669810     Biso  1.000000 O
   O4         1.0     0.697624      0.575263      0.659115     Biso  1.000000 O
   O5         1.0     0.134994      0.723977      0.105197     Biso  1.000000 O
   O6         1.0     0.634999      0.723976      0.105197     Biso  1.000000 O
   O7         1.0     0.134793      0.057645      0.105224     Biso  1.000000 O
   O8         1.0     0.634793      0.057643      0.105225     Biso  1.000000 O
   O9         1.0     0.103527      0.235915      0.104493     Biso  1.000000 O
   O10        1.0     0.603531      0.235904      0.104495     Biso  1.000000 O
   O11        1.0     0.103667      0.568550      0.104551     Biso  1.000000 O
   O12        1.0     0.603673      0.568554      0.104548     Biso  1.000000 O
   O13        1.0     0.134655      0.390986      0.105303     Biso  1.000000 O
   O14        1.0     0.634652      0.390985      0.105305     Biso  1.000000 O
   O15        1.0     0.103888      0.902278      0.104403     Biso  1.000000 O
   O16        1.0     0.603867      0.902262      0.104404     Biso  1.000000 O
   O17        1.0     0.402595      0.999729      0.319333     Biso  1.000000 O
   O18        1.0     0.902593      0.999746      0.319338     Biso  1.000000 O
   O19        1.0     0.400454      0.002954      0.578384     Biso  1.000000 O
   O20        1.0     0.899986      0.004219      0.578145     Biso  1.000000 O
   O21        1.0     0.402588      0.333046      0.319331     Biso  1.000000 O
   O22        1.0     0.902587      0.333093      0.319348     Biso  1.000000 O
   O23        1.0     0.397998      0.331137      0.577836     Biso  1.000000 O
   O24        1.0     0.903223      0.337406      0.578589     Biso  1.000000 O
   O25        1.0     0.402629      0.666403      0.319359     Biso  1.000000 O
   O26        1.0     0.902568      0.666433      0.319334     Biso  1.000000 O
   O27        1.0     0.410930      0.669124      0.579502     Biso  1.000000 O
   O28        1.0     0.909463      0.671358      0.578738     Biso  1.000000 O
   O29        1.0     0.155440      0.164945      0.190788     Biso  1.000000 O
   O30        1.0     0.655432      0.164935      0.190796     Biso  1.000000 O
   O31        1.0     0.152102      0.166746      0.447413     Biso  1.000000 O
   O32        1.0     0.652189      0.166844      0.447356     Biso  1.000000 O
   O33        1.0     0.155157      0.498217      0.190962     Biso  1.000000 O
   O34        1.0     0.655153      0.498211      0.190965     Biso  1.000000 O
   O35        1.0     0.152105      0.499898      0.446928     Biso  1.000000 O
   O36        1.0     0.652640      0.499937      0.448359     Biso  1.000000 O
   O37        1.0     0.155506      0.831611      0.190743     Biso  1.000000 O
   O38        1.0     0.655491      0.831609      0.190751     Biso  1.000000 O
   O39        1.0     0.152748      0.833567      0.447434     Biso  1.000000 O
   O40        1.0     0.653041      0.833351      0.447392     Biso  1.000000 O
   O41        1.0     0.347205      0.166327      0.319437     Biso  1.000000 O
   O42        1.0     0.847195      0.166322      0.319417     Biso  1.000000 O
   O43        1.0     0.341649      0.170316      0.576840     Biso  1.000000 O
   O44        1.0     0.842683      0.172076      0.576513     Biso  1.000000 O
   O45        1.0     0.347280      0.499648      0.319510     Biso  1.000000 O
   O46        1.0     0.847255      0.499660      0.319495     Biso  1.000000 O
   O47        1.0     0.357882      0.504489      0.578947     Biso  1.000000 O
   O48        1.0     0.849727      0.503822      0.578365     Biso  1.000000 O
   O49        1.0     0.347232      0.833007      0.319452     Biso  1.000000 O
   O50        1.0     0.847211      0.833021      0.319436     Biso  1.000000 O
   O51        1.0     0.349918      0.834387      0.578380     Biso  1.000000 O
   O52        1.0     0.850666      0.837220      0.578574     Biso  1.000000 O
   O53        1.0     0.096347      0.996594      0.191349     Biso  1.000000 O
   O54        1.0     0.596339      0.996588      0.191352     Biso  1.000000 O
   O55        1.0     0.097273      0.999977      0.447489     Biso  1.000000 O
   O56        1.0     0.597592      0.999714      0.447319     Biso  1.000000 O
   O57        1.0     0.096303      0.329951      0.191449     Biso  1.000000 O
   O58        1.0     0.596317      0.329938      0.191445     Biso  1.000000 O
   O59        1.0     0.097851      0.333646      0.447172     Biso  1.000000 O
   O60        1.0     0.597073      0.333770      0.447595     Biso  1.000000 O
   O61        1.0     0.096284      0.663244      0.191406     Biso  1.000000 O
   O62        1.0     0.596280      0.663234      0.191405     Biso  1.000000 O
   O63        1.0     0.097536      0.666944      0.447050     Biso  1.000000 O
   O64        1.0     0.598614      0.666300      0.448075     Biso  1.000000 O
   O65        1.0     0.424429      0.116707      0.151451     Biso  1.000000 O
   O66        1.0     0.924427      0.116714      0.151452     Biso  1.000000 O
   O67        1.0     0.423371      0.115586      0.408231     Biso  1.000000 O
   O68        1.0     0.923371      0.115586      0.408231     Biso  1.000000 O
   O69        1.0     0.424162      0.449980      0.151585     Biso  1.000000 O
   O70        1.0     0.924142      0.449980      0.151590     Biso  1.000000 O
   O71        1.0     0.423371      0.448919      0.408231     Biso  1.000000 O
   O72        1.0     0.923371      0.448919      0.408231     Biso  1.000000 O
   O73        1.0     0.423371      0.782252      0.408231     Biso  1.000000 O
   O74        1.0     0.923371      0.782252      0.408231     Biso  1.000000 O
   O75        1.0     0.173328      0.281967      0.280683     Biso  1.000000 O
   O76        1.0     0.673332      0.281950      0.280695     Biso  1.000000 O
   O77        1.0     0.168100      0.281965      0.534439     Biso  1.000000 O
   O78        1.0     0.667570      0.282126      0.534602     Biso  1.000000 O
   O79        1.0     0.173336      0.615335      0.280675     Biso  1.000000 O
   O80        1.0     0.673278      0.615315      0.280673     Biso  1.000000 O
   O81        1.0     0.180078      0.614742      0.535346     Biso  1.000000 O
   O82        1.0     0.671941      0.612005      0.538155     Biso  1.000000 O
   O83        1.0     0.173349      0.948606      0.280636     Biso  1.000000 O
   O84        1.0     0.673374      0.948595      0.280629     Biso  1.000000 O
   O85        1.0     0.172331      0.950813      0.536108     Biso  1.000000 O
   O86        1.0     0.672112      0.951094      0.536104     Biso  1.000000 O
   O87        1.0     0.326219      0.049537      0.229726     Biso  1.000000 O
   O88        1.0     0.826221      0.049540      0.229724     Biso  1.000000 O
   O89        1.0     0.326081      0.051532      0.487026     Biso  1.000000 O
   O90        1.0     0.826279      0.051880      0.487031     Biso  1.000000 O
   O91        1.0     0.326147      0.382817      0.229816     Biso  1.000000 O
   O92        1.0     0.826135      0.382816      0.229823     Biso  1.000000 O
   O93        1.0     0.329432      0.385775      0.487812     Biso  1.000000 O
   O94        1.0     0.826076      0.385680      0.487812     Biso  1.000000 O
   O95        1.0     0.326210      0.716230      0.229734     Biso  1.000000 O
   O96        1.0     0.826228      0.716233      0.229719     Biso  1.000000 O
   O97        1.0     0.329255      0.717999      0.487357     Biso  1.000000 O
   O98        1.0     0.828838      0.717670      0.487842     Biso  1.000000 O
   O99        1.0     0.076628      0.217748      0.358767     Biso  1.000000 O
   O100       1.0     0.576629      0.217748      0.358767     Biso  1.000000 O
   O101       1.0     0.076628      0.551081      0.358767     Biso  1.000000 O
   O102       1.0     0.576629      0.551081      0.358767     Biso  1.000000 O
   O103       1.0     0.079555      0.545314      0.612645     Biso  1.000000 O
   O104       1.0     0.492464      0.481101      0.664493     Biso  1.000000 O
   O105       1.0     0.076628      0.884414      0.358767     Biso  1.000000 O
   O106       1.0     0.576629      0.884414      0.358767     Biso  1.000000 O
   O107       1.0     0.083069      0.882046      0.613188     Biso  1.000000 O
   O108       1.0     0.581927      0.881595      0.612692     Biso  1.000000 O
   O109       1.0     0.173371      0.051090      0.358763     Biso  1.000000 O
   O110       1.0     0.673371      0.051090      0.358763     Biso  1.000000 O
   O111       1.0     0.173414      0.049995      0.617811     Biso  1.000000 O
   O112       1.0     0.673791      0.050374      0.618195     Biso  1.000000 O
   O113       1.0     0.173371      0.384424      0.358763     Biso  1.000000 O
   O114       1.0     0.673371      0.384424      0.358763     Biso  1.000000 O
   O115       1.0     0.171354      0.382146      0.612295     Biso  1.000000 O
   O116       1.0     0.671489      0.380708      0.611904     Biso  1.000000 O
   O117       1.0     0.173371      0.717757      0.358763     Biso  1.000000 O
   O118       1.0     0.673371      0.717757      0.358763     Biso  1.000000 O
   O119       1.0     0.423136      0.216998      0.230468     Biso  1.000000 O
   O120       1.0     0.923139      0.216995      0.230473     Biso  1.000000 O
   O121       1.0     0.421370      0.217710      0.486812     Biso  1.000000 O
   O122       1.0     0.921587      0.218417      0.487010     Biso  1.000000 O
   O123       1.0     0.422905      0.550372      0.230524     Biso  1.000000 O
   O124       1.0     0.922925      0.550358      0.230531     Biso  1.000000 O
   O125       1.0     0.421286      0.551265      0.485497     Biso  1.000000 O
   O126       1.0     0.924458      0.552303      0.487922     Biso  1.000000 O
   O127       1.0     0.423155      0.883684      0.230441     Biso  1.000000 O
   O128       1.0     0.923170      0.883688      0.230429     Biso  1.000000 O
   O129       1.0     0.422403      0.885491      0.487526     Biso  1.000000 O
   O130       1.0     0.922360      0.885228      0.487684     Biso  1.000000 O
   O131       1.0     0.076641      0.115027      0.279996     Biso  1.000000 O
   O132       1.0     0.576646      0.115018      0.279999     Biso  1.000000 O
   O133       1.0     0.074174      0.114924      0.536406     Biso  1.000000 O
   O134       1.0     0.574128      0.114266      0.535896     Biso  1.000000 O
   O135       1.0     0.076632      0.448387      0.280054     Biso  1.000000 O
   O136       1.0     0.576596      0.448376      0.280063     Biso  1.000000 O
   O137       1.0     0.079920      0.449245      0.534468     Biso  1.000000 O
   O138       1.0     0.575536      0.454910      0.539956     Biso  1.000000 O
   O139       1.0     0.076599      0.781736      0.280009     Biso  1.000000 O
   O140       1.0     0.576639      0.781725      0.280006     Biso  1.000000 O
   O141       1.0     0.082527      0.781352      0.534923     Biso  1.000000 O
   O142       1.0     0.581408      0.782010      0.534598     Biso  1.000000 O
   O143       1.0     0.326629      0.282243      0.408235     Biso  1.000000 O
   O144       1.0     0.826629      0.282243      0.408235     Biso  1.000000 O
   O145       1.0     0.327098      0.615916      0.149929     Biso  1.000000 O
   O146       1.0     0.827101      0.615913      0.149928     Biso  1.000000 O
   O147       1.0     0.326629      0.615576      0.408235     Biso  1.000000 O
   O148       1.0     0.826629      0.615576      0.408235     Biso  1.000000 O
   O149       1.0     0.327157      0.949269      0.149914     Biso  1.000000 O
   O150       1.0     0.827144      0.949265      0.149908     Biso  1.000000 O
   O151       1.0     0.326629      0.948910      0.408235     Biso  1.000000 O
   O152       1.0     0.826629      0.948910      0.408235     Biso  1.000000 O
   Fe1        1.0     0.999950      0.236573      0.420377     Biso  1.000000 Fe
   Fe2        1.0     0.499728      0.236411      0.420359     Biso  1.000000 Fe
   Fe3        1.0     0.999184      0.570278      0.420107     Biso  1.000000 Fe
   Fe4        1.0     0.500858      0.570288      0.419958     Biso  1.000000 Fe
   Fe5        1.0     0.000080      0.903534      0.420171     Biso  1.000000 Fe
   Fe6        1.0     0.500212      0.903404      0.420124     Biso  1.000000 Fe
   Fe7        1.0     0.250506      0.070097      0.292154     Biso  1.000000 Fe
   Fe8        1.0     0.750556      0.070051      0.292154     Biso  1.000000 Fe
   Fe9        1.0     0.249128      0.073839      0.548245     Biso  1.000000 Fe
   Fe10       1.0     0.749968      0.074933      0.548195     Biso  1.000000 Fe
   Fe11       1.0     0.250535      0.403339      0.292198     Biso  1.000000 Fe
   Fe12       1.0     0.750520      0.403381      0.292197     Biso  1.000000 Fe
   Fe13       1.0     0.255460      0.409425      0.549278     Biso  1.000000 Fe
   Fe14       1.0     0.753203      0.408448      0.550376     Biso  1.000000 Fe
   Fe15       1.0     0.250512      0.736803      0.292152     Biso  1.000000 Fe
   Fe16       1.0     0.750628      0.736798      0.292136     Biso  1.000000 Fe
   Fe17       1.0     0.257343      0.733511      0.550093     Biso  1.000000 Fe
   Fe18       1.0     0.756954      0.740292      0.549669     Biso  1.000000 Fe
   Fe19       1.0     0.000074      0.096253      0.346223     Biso  1.000000 Fe
   Fe20       1.0     0.500133      0.096200      0.346165     Biso  1.000000 Fe
   Fe21       1.0     0.000299      0.429489      0.346059     Biso  1.000000 Fe
   Fe22       1.0     0.499933      0.429365      0.346133     Biso  1.000000 Fe
   Fe23       1.0     0.000082      0.762898      0.346172     Biso  1.000000 Fe
   Fe24       1.0     0.500238      0.762864      0.346063     Biso  1.000000 Fe
   Fe25       1.0     0.248880      0.262384      0.219298     Biso  1.000000 Fe
   Fe26       1.0     0.748879      0.262380      0.219307     Biso  1.000000 Fe
   Fe27       1.0     0.248934      0.263676      0.473965     Biso  1.000000 Fe
   Fe28       1.0     0.749187      0.263951      0.474133     Biso  1.000000 Fe
   Fe29       1.0     0.248774      0.595785      0.219266     Biso  1.000000 Fe
   Fe30       1.0     0.748781      0.595771      0.219275     Biso  1.000000 Fe
   Fe31       1.0     0.247392      0.597406      0.472885     Biso  1.000000 Fe
   Fe32       1.0     0.750355      0.596506      0.475700     Biso  1.000000 Fe
   Fe33       1.0     0.248933      0.929111      0.219243     Biso  1.000000 Fe
   Fe34       1.0     0.748952      0.929104      0.219235     Biso  1.000000 Fe
   Fe35       1.0     0.249767      0.930446      0.473747     Biso  1.000000 Fe
   Fe36       1.0     0.749732      0.930476      0.473737     Biso  1.000000 Fe
   Fe37       1.0     0.001925      0.093884      0.217663     Biso  1.000000 Fe
   Fe38       1.0     0.501922      0.093873      0.217657     Biso  1.000000 Fe
   Fe39       1.0     0.000544      0.096921      0.474715     Biso  1.000000 Fe
   Fe40       1.0     0.500047      0.096066      0.474025     Biso  1.000000 Fe
   Fe41       1.0     0.001729      0.427205      0.217716     Biso  1.000000 Fe
   Fe42       1.0     0.501751      0.427182      0.217721     Biso  1.000000 Fe
   Fe43       1.0     0.999086      0.430142      0.473576     Biso  1.000000 Fe
   Fe44       1.0     0.502492      0.429790      0.474684     Biso  1.000000 Fe
   Fe45       1.0     0.001936      0.760607      0.217638     Biso  1.000000 Fe
   Fe46       1.0     0.501919      0.760582      0.217633     Biso  1.000000 Fe
   Fe47       1.0     0.001679      0.763996      0.474337     Biso  1.000000 Fe
   Fe48       1.0     0.500886      0.763845      0.473859     Biso  1.000000 Fe
   Fe49       1.0     0.249681      0.262910      0.346312     Biso  1.000000 Fe
   Fe50       1.0     0.749758      0.262852      0.346265     Biso  1.000000 Fe
   Fe51       1.0     0.249654      0.596344      0.346221     Biso  1.000000 Fe
   Fe52       1.0     0.749880      0.596395      0.346207     Biso  1.000000 Fe
   Fe53       1.0     0.249770      0.929720      0.346239     Biso  1.000000 Fe
   Fe54       1.0     0.749772      0.929731      0.346275     Biso  1.000000 Fe
   Fe55       1.0     0.249604      0.070544      0.420232     Biso  1.000000 Fe
   Fe56       1.0     0.750175      0.070799      0.420213     Biso  1.000000 Fe
   Fe57       1.0     0.250122      0.403532      0.420213     Biso  1.000000 Fe
   Fe58       1.0     0.749911      0.403471      0.420204     Biso  1.000000 Fe
   Fe59       1.0     0.250201      0.737112      0.420207     Biso  1.000000 Fe
   Fe60       1.0     0.750463      0.736248      0.420399     Biso  1.000000 Fe
   Fe61       1.0     0.498925      0.236027      0.291935     Biso  1.000000 Fe
   Fe62       1.0     0.998976      0.236063      0.291944     Biso  1.000000 Fe
   Fe63       1.0     0.993245      0.236905      0.549481     Biso  1.000000 Fe
   Fe64       1.0     0.495021      0.232263      0.548935     Biso  1.000000 Fe
   Fe65       1.0     0.498860      0.569416      0.291868     Biso  1.000000 Fe
   Fe66       1.0     0.998926      0.569475      0.291903     Biso  1.000000 Fe
   Fe67       1.0     0.008174      0.573606      0.549293     Biso  1.000000 Fe
   Fe68       1.0     0.489728      0.572978      0.545693     Biso  1.000000 Fe
   Fe69       1.0     0.498948      0.902822      0.291872     Biso  1.000000 Fe
   Fe70       1.0     0.998898      0.902803      0.291881     Biso  1.000000 Fe
   Fe71       1.0     0.994919      0.909061      0.549746     Biso  1.000000 Fe
   Fe72       1.0     0.494868      0.908017      0.549528     Biso  1.000000 Fe
   Fe73       1.0     0.002524      0.896083      0.161883     Biso  1.000000 Fe
   Fe74       1.0     0.502524      0.896080      0.161887     Biso  1.000000 Fe
   Fe75       1.0     0.255767      0.402727      0.163587     Biso  1.000000 Fe
   Fe76       1.0     0.755746      0.402722      0.163587     Biso  1.000000 Fe
   Fe77       1.0     0.012913      0.435562      0.598366     Biso  1.000000 Fe
   Fe78       1.0     0.501299      0.422611      0.601941     Biso  1.000000 Fe
   Fe79       1.0     0.241156      0.931467      0.598075     Biso  1.000000 Fe
   Fe80       1.0     0.739639      0.933140      0.598317     Biso  1.000000 Fe
   Fe81       1.0     0.502322      0.562712      0.162003     Biso  1.000000 Fe
   Fe82       1.0     0.002313      0.562722      0.162006     Biso  1.000000 Fe
   Fe83       1.0     0.256031      0.069429      0.163473     Biso  1.000000 Fe
   Fe84       1.0     0.756036      0.069429      0.163474     Biso  1.000000 Fe
   Fe85       1.0     0.997548      0.106053      0.608703     Biso  1.000000 Fe
   Fe86       1.0     0.496884      0.105036      0.609473     Biso  1.000000 Fe
   Fe87       1.0     0.246356      0.602139      0.610457     Biso  1.000000 Fe
   Fe88       1.0     0.759188      0.608262      0.602012     Biso  1.000000 Fe
   Fe1        1.0     0.002376      0.229472      0.161994     Biso  1.000000 Fe
   Fe2        1.0     0.502375      0.229461      0.161992     Biso  1.000000 Fe
   Fe3        1.0     0.256109      0.736065      0.163475     Biso  1.000000 Fe
   Fe4        1.0     0.756125      0.736062      0.163474     Biso  1.000000 Fe
   Fe5        1.0     0.020697      0.770659      0.598736     Biso  1.000000 Fe
   Fe6        1.0     0.517914      0.769534      0.598470     Biso  1.000000 Fe
   Fe7        1.0     0.231762      0.268553      0.597598     Biso  1.000000 Fe
   Fe8        1.0     0.732739      0.269096      0.598216     Biso  1.000000 Fe
