# Supplementary material for: Rapid oxygen exchange between hematite and water vapor
Source: Nat Commun. 2021 Nov 10;12:6488. doi: 10.1038/s41467-021-26601-4 (PMC8580966; doi:10.1038/s41467-021-26601-4)
Supplement: Supplementary file 2 — Source Data [file 41467_2021_26601_MOESM2_ESM.zip › B3.cif]

#======================================================================

# CRYSTAL DATA

#----------------------------------------------------------------------

data_VESTA_phase_1


_chemical_name_common                  'Hematite                              '
_cell_length_a                         10.07600
_cell_length_b                         16.30375
_cell_length_c                         28.98530
_cell_angle_alpha                      95.92041
_cell_angle_beta                       90
_cell_angle_gamma                      90
_space_group_name_H-M_alt              'P 1'
_space_group_IT_number                 1

loop_
_space_group_symop_operation_xyz
   'x, y, z'

loop_
   _atom_site_label
   _atom_site_occupancy
   _atom_site_fract_x
   _atom_site_fract_y
   _atom_site_fract_z
   _atom_site_adp_type
   _atom_site_B_iso_or_equiv
   _atom_site_type_symbol
   O1         1.0     0.080608      0.216162      0.613929     Biso  1.000000 O
   O2         1.0     0.579363      0.214532      0.613984     Biso  1.000000 O
   O3         1.0     0.172108      0.713256      0.613720     Biso  1.000000 O
   O4         1.0     0.675853      0.716245      0.613032     Biso  1.000000 O
   O5         1.0     0.424651      0.782157      0.151850     Biso  1.000000 O
   O6         1.0     0.924651      0.782158      0.151850     Biso  1.000000 O
   O7         1.0     0.327332      0.281557      0.150238     Biso  1.000000 O
   O8         1.0     0.827326      0.281559      0.150242     Biso  1.000000 O
   H1         1.0     0.527047      0.467919      0.687906     Biso  1.000000 H
   H2         1.0     0.389679      0.513916      0.672298     Biso  1.000000 H
   H3         1.0     0.393239      0.147680      0.687806     Biso  1.000000 H
   H4         1.0     0.895428      0.146899      0.687895     Biso  1.000000 H
   H5         1.0     0.245288      0.079737      0.639697     Biso  1.000000 H
   H6         1.0     0.746303      0.080496      0.639876     Biso  1.000000 H
   H7         1.0     0.291926      0.618648      0.696058     Biso  1.000000 H
   H8         1.0     0.541702      0.591743      0.643002     Biso  1.000000 H
   H9         1.0     0.043918      0.742464      0.120128     Biso  1.000000 H
   H10        1.0     0.543921      0.742458      0.120129     Biso  1.000000 H
   H11        1.0     0.121333      0.659896      0.097475     Biso  1.000000 H
   H12        1.0     0.621351      0.659895      0.097476     Biso  1.000000 H
   H13        1.0     0.258839      0.251002      0.128865     Biso  1.000000 H
   H14        1.0     0.758830      0.251000      0.128871     Biso  1.000000 H
   H15        1.0     0.258687      0.584341      0.128904     Biso  1.000000 H
   H16        1.0     0.758679      0.584337      0.128906     Biso  1.000000 H
   H17        1.0     0.121226      0.993284      0.097445     Biso  1.000000 H
   H18        1.0     0.621232      0.993282      0.097447     Biso  1.000000 H
   H19        1.0     0.043920      0.075866      0.120119     Biso  1.000000 H
   H20        1.0     0.543920      0.075862      0.120120     Biso  1.000000 H
   H21        1.0     0.107113      0.184037      0.082734     Biso  1.000000 H
   H22        1.0     0.607136      0.184018      0.082743     Biso  1.000000 H
   H23        1.0     0.107797      0.517028      0.082996     Biso  1.000000 H
   H24        1.0     0.607819      0.517020      0.083001     Biso  1.000000 H
   H25        1.0     0.121177      0.326594      0.097477     Biso  1.000000 H
   H26        1.0     0.621169      0.326582      0.097484     Biso  1.000000 H
   H27        1.0     0.258827      0.917677      0.128862     Biso  1.000000 H
   H28        1.0     0.758823      0.917676      0.128862     Biso  1.000000 H
   H29        1.0     0.107214      0.850664      0.082760     Biso  1.000000 H
   H30        1.0     0.607245      0.850648      0.082771     Biso  1.000000 H
   H31        1.0     0.043845      0.409160      0.120164     Biso  1.000000 H
   H32        1.0     0.543821      0.409155      0.120173     Biso  1.000000 H
   O1         1.0     0.386535      0.102698      0.662503     Biso  1.000000 O
   O2         1.0     0.887052      0.103263      0.661938     Biso  1.000000 O
   O3         1.0     0.336418      0.592823      0.667972     Biso  1.000000 O
   O4         1.0     0.598397      0.554069      0.622214     Biso  1.000000 O
   O5         1.0     0.134450      0.722700      0.105855     Biso  1.000000 O
   O6         1.0     0.634453      0.722696      0.105855     Biso  1.000000 O
   O7         1.0     0.134425      0.056091      0.105838     Biso  1.000000 O
   O8         1.0     0.634428      0.056088      0.105840     Biso  1.000000 O
   O9         1.0     0.104383      0.233921      0.105097     Biso  1.000000 O
   O10        1.0     0.604400      0.233905      0.105106     Biso  1.000000 O
   O11        1.0     0.104676      0.567111      0.105209     Biso  1.000000 O
   O12        1.0     0.604714      0.567104      0.105214     Biso  1.000000 O
   O13        1.0     0.134368      0.389420      0.105866     Biso  1.000000 O
   O14        1.0     0.634355      0.389405      0.105880     Biso  1.000000 O
   O15        1.0     0.104396      0.900575      0.105101     Biso  1.000000 O
   O16        1.0     0.604402      0.900570      0.105105     Biso  1.000000 O
   O17        1.0     0.402513      0.999532      0.319488     Biso  1.000000 O
   O18        1.0     0.902505      0.999534      0.319490     Biso  1.000000 O
   O19        1.0     0.400595      0.004090      0.578158     Biso  1.000000 O
   O20        1.0     0.900453      0.005097      0.578039     Biso  1.000000 O
   O21        1.0     0.402529      0.332834      0.319464     Biso  1.000000 O
   O22        1.0     0.902535      0.332858      0.319482     Biso  1.000000 O
   O23        1.0     0.400356      0.334773      0.578018     Biso  1.000000 O
   O24        1.0     0.903153      0.338308      0.578658     Biso  1.000000 O
   O25        1.0     0.402549      0.666188      0.319480     Biso  1.000000 O
   O26        1.0     0.902495      0.666205      0.319492     Biso  1.000000 O
   O27        1.0     0.411449      0.671005      0.579048     Biso  1.000000 O
   O28        1.0     0.908355      0.671642      0.578046     Biso  1.000000 O
   O29        1.0     0.155449      0.163704      0.191360     Biso  1.000000 O
   O30        1.0     0.655461      0.163694      0.191366     Biso  1.000000 O
   O31        1.0     0.152034      0.166949      0.447337     Biso  1.000000 O
   O32        1.0     0.652244      0.167172      0.447449     Biso  1.000000 O
   O33        1.0     0.155326      0.496989      0.191426     Biso  1.000000 O
   O34        1.0     0.655326      0.496983      0.191436     Biso  1.000000 O
   O35        1.0     0.152609      0.500237      0.446950     Biso  1.000000 O
   O36        1.0     0.652856      0.500190      0.447656     Biso  1.000000 O
   O37        1.0     0.155453      0.830370      0.191364     Biso  1.000000 O
   O38        1.0     0.655454      0.830357      0.191364     Biso  1.000000 O
   O39        1.0     0.153003      0.833794      0.447373     Biso  1.000000 O
   O40        1.0     0.653181      0.833892      0.447363     Biso  1.000000 O
   O41        1.0     0.347294      0.166150      0.319551     Biso  1.000000 O
   O42        1.0     0.847293      0.166119      0.319530     Biso  1.000000 O
   O43        1.0     0.341799      0.172359      0.576780     Biso  1.000000 O
   O44        1.0     0.843046      0.173194      0.576713     Biso  1.000000 O
   O45        1.0     0.347306      0.499466      0.319558     Biso  1.000000 O
   O46        1.0     0.847318      0.499474      0.319578     Biso  1.000000 O
   O47        1.0     0.355061      0.504921      0.578750     Biso  1.000000 O
   O48        1.0     0.849064      0.504779      0.578704     Biso  1.000000 O
   O49        1.0     0.347328      0.832841      0.319575     Biso  1.000000 O
   O50        1.0     0.847323      0.832876      0.319566     Biso  1.000000 O
   O51        1.0     0.350906      0.835510      0.578401     Biso  1.000000 O
   O52        1.0     0.851348      0.838236      0.578438     Biso  1.000000 O
   O53        1.0     0.096491      0.995388      0.191856     Biso  1.000000 O
   O54        1.0     0.596489      0.995380      0.191857     Biso  1.000000 O
   O55        1.0     0.097326      0.000178      0.447494     Biso  1.000000 O
   O56        1.0     0.597545      0.000170      0.447428     Biso  1.000000 O
   O57        1.0     0.096473      0.328715      0.191865     Biso  1.000000 O
   O58        1.0     0.596489      0.328696      0.191886     Biso  1.000000 O
   O59        1.0     0.097834      0.333773      0.447066     Biso  1.000000 O
   O60        1.0     0.597453      0.333930      0.447488     Biso  1.000000 O
   O61        1.0     0.096471      0.662050      0.191879     Biso  1.000000 O
   O62        1.0     0.596465      0.662037      0.191882     Biso  1.000000 O
   O63        1.0     0.098492      0.667120      0.447184     Biso  1.000000 O
   O64        1.0     0.598771      0.666912      0.447386     Biso  1.000000 O
   O65        1.0     0.424639      0.115500      0.151850     Biso  1.000000 O
   O66        1.0     0.924640      0.115501      0.151850     Biso  1.000000 O
   O67        1.0     0.423371      0.115586      0.408231     Biso  1.000000 O
   O68        1.0     0.923371      0.115586      0.408231     Biso  1.000000 O
   O69        1.0     0.424588      0.448842      0.151860     Biso  1.000000 O
   O70        1.0     0.924553      0.448849      0.151869     Biso  1.000000 O
   O71        1.0     0.423371      0.448919      0.408231     Biso  1.000000 O
   O72        1.0     0.923371      0.448919      0.408231     Biso  1.000000 O
   O73        1.0     0.423371      0.782252      0.408231     Biso  1.000000 O
   O74        1.0     0.923371      0.782252      0.408231     Biso  1.000000 O
   O75        1.0     0.173230      0.281438      0.280858     Biso  1.000000 O
   O76        1.0     0.673216      0.281445      0.280875     Biso  1.000000 O
   O77        1.0     0.168874      0.282710      0.534459     Biso  1.000000 O
   O78        1.0     0.668501      0.283475      0.534947     Biso  1.000000 O
   O79        1.0     0.173199      0.614774      0.280877     Biso  1.000000 O
   O80        1.0     0.673180      0.614769      0.280878     Biso  1.000000 O
   O81        1.0     0.180282      0.615231      0.535734     Biso  1.000000 O
   O82        1.0     0.673439      0.614786      0.535431     Biso  1.000000 O
   O83        1.0     0.173229      0.948097      0.280860     Biso  1.000000 O
   O84        1.0     0.673236      0.948100      0.280854     Biso  1.000000 O
   O85        1.0     0.172518      0.951426      0.536061     Biso  1.000000 O
   O86        1.0     0.672049      0.952209      0.536124     Biso  1.000000 O
   O87        1.0     0.326308      0.048770      0.230079     Biso  1.000000 O
   O88        1.0     0.826320      0.048771      0.230075     Biso  1.000000 O
   O89        1.0     0.326253      0.052223      0.487019     Biso  1.000000 O
   O90        1.0     0.826389      0.052443      0.487017     Biso  1.000000 O
   O91        1.0     0.326270      0.382083      0.230093     Biso  1.000000 O
   O92        1.0     0.826271      0.382081      0.230095     Biso  1.000000 O
   O93        1.0     0.329216      0.385969      0.487437     Biso  1.000000 O
   O94        1.0     0.826693      0.386074      0.487787     Biso  1.000000 O
   O95        1.0     0.326290      0.715443      0.230086     Biso  1.000000 O
   O96        1.0     0.826304      0.715447      0.230083     Biso  1.000000 O
   O97        1.0     0.329845      0.718451      0.487299     Biso  1.000000 O
   O98        1.0     0.830005      0.718798      0.487166     Biso  1.000000 O
   O99        1.0     0.076628      0.217748      0.358767     Biso  1.000000 O
   O100       1.0     0.576629      0.217748      0.358767     Biso  1.000000 O
   O101       1.0     0.076628      0.551081      0.358767     Biso  1.000000 O
   O102       1.0     0.576629      0.551081      0.358767     Biso  1.000000 O
   O103       1.0     0.079259      0.545912      0.612913     Biso  1.000000 O
   O104       1.0     0.443174      0.455707      0.670843     Biso  1.000000 O
   O105       1.0     0.076628      0.884414      0.358767     Biso  1.000000 O
   O106       1.0     0.576629      0.884414      0.358767     Biso  1.000000 O
   O107       1.0     0.083493      0.882415      0.613135     Biso  1.000000 O
   O108       1.0     0.583033      0.882343      0.612952     Biso  1.000000 O
   O109       1.0     0.173371      0.051090      0.358763     Biso  1.000000 O
   O110       1.0     0.673371      0.051090      0.358763     Biso  1.000000 O
   O111       1.0     0.174024      0.050678      0.617766     Biso  1.000000 O
   O112       1.0     0.674322      0.051077      0.618217     Biso  1.000000 O
   O113       1.0     0.173371      0.384424      0.358763     Biso  1.000000 O
   O114       1.0     0.673371      0.384424      0.358763     Biso  1.000000 O
   O115       1.0     0.170933      0.382620      0.612403     Biso  1.000000 O
   O116       1.0     0.670900      0.381455      0.613533     Biso  1.000000 O
   O117       1.0     0.173371      0.717757      0.358763     Biso  1.000000 O
   O118       1.0     0.673371      0.717757      0.358763     Biso  1.000000 O
   O119       1.0     0.423145      0.216278      0.230668     Biso  1.000000 O
   O120       1.0     0.923162      0.216293      0.230675     Biso  1.000000 O
   O121       1.0     0.421657      0.218406      0.486928     Biso  1.000000 O
   O122       1.0     0.921841      0.218923      0.487077     Biso  1.000000 O
   O123       1.0     0.422940      0.549614      0.230683     Biso  1.000000 O
   O124       1.0     0.922979      0.549634      0.230688     Biso  1.000000 O
   O125       1.0     0.423225      0.551975      0.486608     Biso  1.000000 O
   O126       1.0     0.924733      0.552677      0.487749     Biso  1.000000 O
   O127       1.0     0.423105      0.882963      0.230659     Biso  1.000000 O
   O128       1.0     0.923099      0.882969      0.230658     Biso  1.000000 O
   O129       1.0     0.422504      0.885808      0.487423     Biso  1.000000 O
   O130       1.0     0.922581      0.885815      0.487666     Biso  1.000000 O
   O131       1.0     0.076671      0.114527      0.280254     Biso  1.000000 O
   O132       1.0     0.576673      0.114526      0.280255     Biso  1.000000 O
   O133       1.0     0.074408      0.115556      0.536408     Biso  1.000000 O
   O134       1.0     0.574090      0.115605      0.536230     Biso  1.000000 O
   O135       1.0     0.076650      0.447898      0.280297     Biso  1.000000 O
   O136       1.0     0.576659      0.447902      0.280299     Biso  1.000000 O
   O137       1.0     0.080661      0.449861      0.534410     Biso  1.000000 O
   O138       1.0     0.577214      0.453419      0.538220     Biso  1.000000 O
   O139       1.0     0.076678      0.781255      0.280277     Biso  1.000000 O
   O140       1.0     0.576680      0.781257      0.280277     Biso  1.000000 O
   O141       1.0     0.083301      0.781653      0.534939     Biso  1.000000 O
   O142       1.0     0.582864      0.783279      0.534444     Biso  1.000000 O
   O143       1.0     0.326629      0.282243      0.408235     Biso  1.000000 O
   O144       1.0     0.826629      0.282243      0.408235     Biso  1.000000 O
   O145       1.0     0.327321      0.614896      0.150245     Biso  1.000000 O
   O146       1.0     0.827321      0.614897      0.150246     Biso  1.000000 O
   O147       1.0     0.326629      0.615576      0.408235     Biso  1.000000 O
   O148       1.0     0.826629      0.615576      0.408235     Biso  1.000000 O
   O149       1.0     0.327339      0.948224      0.150232     Biso  1.000000 O
   O150       1.0     0.827338      0.948224      0.150233     Biso  1.000000 O
   O151       1.0     0.326629      0.948910      0.408235     Biso  1.000000 O
   O152       1.0     0.826629      0.948910      0.408235     Biso  1.000000 O
   Fe1        1.0     0.999977      0.236802      0.420358     Biso  1.000000 Fe
   Fe2        1.0     0.499879      0.236805      0.420389     Biso  1.000000 Fe
   Fe3        1.0     0.000488      0.570467      0.420193     Biso  1.000000 Fe
   Fe4        1.0     0.500714      0.570352      0.420106     Biso  1.000000 Fe
   Fe5        1.0     0.000102      0.903730      0.420154     Biso  1.000000 Fe
   Fe6        1.0     0.500299      0.903754      0.420157     Biso  1.000000 Fe
   Fe7        1.0     0.250583      0.069840      0.292411     Biso  1.000000 Fe
   Fe8        1.0     0.750591      0.069792      0.292402     Biso  1.000000 Fe
   Fe9        1.0     0.249672      0.075057      0.548214     Biso  1.000000 Fe
   Fe10       1.0     0.750224      0.076058      0.548187     Biso  1.000000 Fe
   Fe11       1.0     0.250592      0.403032      0.292440     Biso  1.000000 Fe
   Fe12       1.0     0.750587      0.403081      0.292431     Biso  1.000000 Fe
   Fe13       1.0     0.257874      0.409369      0.549203     Biso  1.000000 Fe
   Fe14       1.0     0.752493      0.408286      0.550227     Biso  1.000000 Fe
   Fe15       1.0     0.250600      0.736496      0.292418     Biso  1.000000 Fe
   Fe16       1.0     0.750654      0.736510      0.292410     Biso  1.000000 Fe
   Fe17       1.0     0.258847      0.734574      0.550040     Biso  1.000000 Fe
   Fe18       1.0     0.759126      0.741995      0.548697     Biso  1.000000 Fe
   Fe19       1.0     0.000052      0.096120      0.346308     Biso  1.000000 Fe
   Fe20       1.0     0.500052      0.096105      0.346282     Biso  1.000000 Fe
   Fe21       1.0     0.000196      0.429305      0.346204     Biso  1.000000 Fe
   Fe22       1.0     0.499948      0.429281      0.346264     Biso  1.000000 Fe
   Fe23       1.0     0.000081      0.762727      0.346241     Biso  1.000000 Fe
   Fe24       1.0     0.500155      0.762704      0.346174     Biso  1.000000 Fe
   Fe25       1.0     0.248793      0.261487      0.219609     Biso  1.000000 Fe
   Fe26       1.0     0.748798      0.261475      0.219620     Biso  1.000000 Fe
   Fe27       1.0     0.249020      0.264034      0.473880     Biso  1.000000 Fe
   Fe28       1.0     0.749325      0.264391      0.474114     Biso  1.000000 Fe
   Fe29       1.0     0.248683      0.594848      0.219601     Biso  1.000000 Fe
   Fe30       1.0     0.748697      0.594840      0.219607     Biso  1.000000 Fe
   Fe31       1.0     0.249571      0.597176      0.473426     Biso  1.000000 Fe
   Fe32       1.0     0.751450      0.596817      0.473998     Biso  1.000000 Fe
   Fe33       1.0     0.248776      0.928196      0.219597     Biso  1.000000 Fe
   Fe34       1.0     0.748783      0.928186      0.219588     Biso  1.000000 Fe
   Fe35       1.0     0.249805      0.930840      0.473715     Biso  1.000000 Fe
   Fe36       1.0     0.749864      0.931056      0.473774     Biso  1.000000 Fe
   Fe37       1.0     0.002048      0.092906      0.218061     Biso  1.000000 Fe
   Fe38       1.0     0.502042      0.092894      0.218058     Biso  1.000000 Fe
   Fe39       1.0     0.000727      0.097340      0.474651     Biso  1.000000 Fe
   Fe40       1.0     0.500348      0.096950      0.474336     Biso  1.000000 Fe
   Fe41       1.0     0.002002      0.426192      0.218082     Biso  1.000000 Fe
   Fe42       1.0     0.502011      0.426166      0.218087     Biso  1.000000 Fe
   Fe43       1.0     0.999607      0.430354      0.473564     Biso  1.000000 Fe
   Fe44       1.0     0.502637      0.430492      0.474692     Biso  1.000000 Fe
   Fe45       1.0     0.002061      0.759571      0.218055     Biso  1.000000 Fe
   Fe46       1.0     0.502048      0.759560      0.218050     Biso  1.000000 Fe
   Fe47       1.0     0.003050      0.764421      0.474167     Biso  1.000000 Fe
   Fe48       1.0     0.501350      0.764038      0.473726     Biso  1.000000 Fe
   Fe49       1.0     0.249700      0.262812      0.346415     Biso  1.000000 Fe
   Fe50       1.0     0.749736      0.262719      0.346350     Biso  1.000000 Fe
   Fe51       1.0     0.249736      0.596133      0.346295     Biso  1.000000 Fe
   Fe52       1.0     0.749787      0.596178      0.346291     Biso  1.000000 Fe
   Fe53       1.0     0.249774      0.929573      0.346328     Biso  1.000000 Fe
   Fe54       1.0     0.749782      0.929600      0.346347     Biso  1.000000 Fe
   Fe55       1.0     0.249763      0.070788      0.420225     Biso  1.000000 Fe
   Fe56       1.0     0.750010      0.071041      0.420227     Biso  1.000000 Fe
   Fe57       1.0     0.250398      0.403716      0.420252     Biso  1.000000 Fe
   Fe58       1.0     0.749906      0.403511      0.420196     Biso  1.000000 Fe
   Fe59       1.0     0.250423      0.736987      0.420224     Biso  1.000000 Fe
   Fe60       1.0     0.750528      0.737027      0.420247     Biso  1.000000 Fe
   Fe61       1.0     0.498816      0.235770      0.292146     Biso  1.000000 Fe
   Fe62       1.0     0.998901      0.235796      0.292154     Biso  1.000000 Fe
   Fe63       1.0     0.993873      0.237804      0.549519     Biso  1.000000 Fe
   Fe64       1.0     0.494673      0.235529      0.549257     Biso  1.000000 Fe
   Fe65       1.0     0.498760      0.569102      0.292078     Biso  1.000000 Fe
   Fe66       1.0     0.998782      0.569150      0.292103     Biso  1.000000 Fe
   Fe67       1.0     0.007475      0.574300      0.549084     Biso  1.000000 Fe
   Fe68       1.0     0.493370      0.572484      0.547869     Biso  1.000000 Fe
   Fe69       1.0     0.498818      0.902546      0.292092     Biso  1.000000 Fe
   Fe70       1.0     0.998795      0.902531      0.292093     Biso  1.000000 Fe
   Fe71       1.0     0.995248      0.909800      0.549655     Biso  1.000000 Fe
   Fe72       1.0     0.494918      0.909049      0.549391     Biso  1.000000 Fe
   Fe73       1.0     0.002337      0.894987      0.162449     Biso  1.000000 Fe
   Fe74       1.0     0.502332      0.894986      0.162450     Biso  1.000000 Fe
   Fe75       1.0     0.256116      0.401651      0.163973     Biso  1.000000 Fe
   Fe76       1.0     0.756097      0.401643      0.163976     Biso  1.000000 Fe
   Fe77       1.0     0.013710      0.436014      0.597686     Biso  1.000000 Fe
   Fe78       1.0     0.505855      0.430574      0.603696     Biso  1.000000 Fe
   Fe79       1.0     0.241216      0.932244      0.597974     Biso  1.000000 Fe
   Fe80       1.0     0.740106      0.934130      0.598249     Biso  1.000000 Fe
   Fe81       1.0     0.502253      0.561624      0.162497     Biso  1.000000 Fe
   Fe82       1.0     0.002241      0.561633      0.162494     Biso  1.000000 Fe
   Fe83       1.0     0.256149      0.068336      0.163933     Biso  1.000000 Fe
   Fe84       1.0     0.756156      0.068333      0.163933     Biso  1.000000 Fe
   Fe85       1.0     0.998383      0.106778      0.608455     Biso  1.000000 Fe
   Fe86       1.0     0.497618      0.106157      0.609158     Biso  1.000000 Fe
   Fe87       1.0     0.245415      0.602270      0.608982     Biso  1.000000 Fe
   Fe88       1.0     0.750775      0.607622      0.597154     Biso  1.000000 Fe
   Fe1        1.0     0.002334      0.228322      0.162457     Biso  1.000000 Fe
   Fe2        1.0     0.502333      0.228308      0.162462     Biso  1.000000 Fe
   Fe3        1.0     0.256181      0.734990      0.163950     Biso  1.000000 Fe
   Fe4        1.0     0.756196      0.734981      0.163953     Biso  1.000000 Fe
   Fe5        1.0     0.021293      0.770765      0.598552     Biso  1.000000 Fe
   Fe6        1.0     0.520079      0.770489      0.598131     Biso  1.000000 Fe
   Fe7        1.0     0.233288      0.270392      0.597743     Biso  1.000000 Fe
   Fe8        1.0     0.732533      0.270163      0.598602     Biso  1.000000 Fe
