# Supplementary material for: Rapid oxygen exchange between hematite and water vapor
Source: Nat Commun. 2021 Nov 10;12:6488. doi: 10.1038/s41467-021-26601-4 (PMC8580966; doi:10.1038/s41467-021-26601-4)
Supplement: Supplementary file 2 — Source Data [file 41467_2021_26601_MOESM2_ESM.zip › B4.cif]

#======================================================================

# CRYSTAL DATA

#----------------------------------------------------------------------

data_VESTA_phase_1


_chemical_name_common                  'Hematite                              '
_cell_length_a                         10.07600
_cell_length_b                         16.30375
_cell_length_c                         28.98530
_cell_angle_alpha                      95.92041
_cell_angle_beta                       90
_cell_angle_gamma                      90
_space_group_name_H-M_alt              'P 1'
_space_group_IT_number                 1

loop_
_space_group_symop_operation_xyz
   'x, y, z'

loop_
   _atom_site_label
   _atom_site_occupancy
   _atom_site_fract_x
   _atom_site_fract_y
   _atom_site_fract_z
   _atom_site_adp_type
   _atom_site_B_iso_or_equiv
   _atom_site_type_symbol
   O1         1.0     0.080677      0.214524      0.614037     Biso  1.000000 O
   O2         1.0     0.579327      0.213348      0.613775     Biso  1.000000 O
   O3         1.0     0.170309      0.712872      0.613786     Biso  1.000000 O
   O4         1.0     0.670692      0.713178      0.613695     Biso  1.000000 O
   O5         1.0     0.424512      0.783359      0.151473     Biso  1.000000 O
   O6         1.0     0.924512      0.783374      0.151467     Biso  1.000000 O
   O7         1.0     0.327106      0.282677      0.149998     Biso  1.000000 O
   O8         1.0     0.827101      0.282672      0.150009     Biso  1.000000 O
   H1         1.0     0.294499      0.417801      0.647771     Biso  1.000000 H
   H2         1.0     0.368753      0.501643      0.669690     Biso  1.000000 H
   H3         1.0     0.392861      0.148096      0.687541     Biso  1.000000 H
   H4         1.0     0.894106      0.147145      0.687826     Biso  1.000000 H
   H5         1.0     0.245033      0.078989      0.639763     Biso  1.000000 H
   H6         1.0     0.745472      0.079504      0.639998     Biso  1.000000 H
   H7         1.0     0.330077      0.633451      0.692390     Biso  1.000000 H
   H8         1.0     0.513924      0.582392      0.640042     Biso  1.000000 H
   H9         1.0     0.044393      0.743873      0.119518     Biso  1.000000 H
   H10        1.0     0.544391      0.743870      0.119522     Biso  1.000000 H
   H11        1.0     0.121491      0.661312      0.096955     Biso  1.000000 H
   H12        1.0     0.621492      0.661314      0.096953     Biso  1.000000 H
   H13        1.0     0.258885      0.252192      0.128536     Biso  1.000000 H
   H14        1.0     0.758894      0.252190      0.128544     Biso  1.000000 H
   H15        1.0     0.258695      0.585427      0.128574     Biso  1.000000 H
   H16        1.0     0.758705      0.585427      0.128571     Biso  1.000000 H
   H17        1.0     0.121534      0.994881      0.096916     Biso  1.000000 H
   H18        1.0     0.621529      0.994878      0.096916     Biso  1.000000 H
   H19        1.0     0.044488      0.077428      0.119517     Biso  1.000000 H
   H20        1.0     0.544479      0.077425      0.119516     Biso  1.000000 H
   H21        1.0     0.105972      0.186675      0.081853     Biso  1.000000 H
   H22        1.0     0.605972      0.186660      0.081855     Biso  1.000000 H
   H23        1.0     0.107045      0.518850      0.082292     Biso  1.000000 H
   H24        1.0     0.607039      0.518851      0.082284     Biso  1.000000 H
   H25        1.0     0.121304      0.328201      0.097034     Biso  1.000000 H
   H26        1.0     0.621308      0.328196      0.097034     Biso  1.000000 H
   H27        1.0     0.258889      0.918843      0.128477     Biso  1.000000 H
   H28        1.0     0.758880      0.918841      0.128475     Biso  1.000000 H
   H29        1.0     0.106587      0.852949      0.081878     Biso  1.000000 H
   H30        1.0     0.606595      0.852932      0.081881     Biso  1.000000 H
   H31        1.0     0.044278      0.410730      0.119652     Biso  1.000000 H
   H32        1.0     0.544276      0.410726      0.119652     Biso  1.000000 H
   O1         1.0     0.385961      0.102668      0.662490     Biso  1.000000 O
   O2         1.0     0.886302      0.103021      0.662109     Biso  1.000000 O
   O3         1.0     0.350526      0.595307      0.664748     Biso  1.000000 O
   O4         1.0     0.580181      0.550083      0.619079     Biso  1.000000 O
   O5         1.0     0.134864      0.724158      0.105277     Biso  1.000000 O
   O6         1.0     0.634862      0.724157      0.105278     Biso  1.000000 O
   O7         1.0     0.134958      0.057749      0.105271     Biso  1.000000 O
   O8         1.0     0.634949      0.057742      0.105269     Biso  1.000000 O
   O9         1.0     0.103554      0.236079      0.104568     Biso  1.000000 O
   O10        1.0     0.603557      0.236066      0.104567     Biso  1.000000 O
   O11        1.0     0.103784      0.568713      0.104670     Biso  1.000000 O
   O12        1.0     0.603770      0.568710      0.104658     Biso  1.000000 O
   O13        1.0     0.134752      0.391108      0.105375     Biso  1.000000 O
   O14        1.0     0.634753      0.391102      0.105379     Biso  1.000000 O
   O15        1.0     0.103925      0.902490      0.104487     Biso  1.000000 O
   O16        1.0     0.603922      0.902473      0.104489     Biso  1.000000 O
   O17        1.0     0.402564      0.999767      0.319343     Biso  1.000000 O
   O18        1.0     0.902572      0.999782      0.319346     Biso  1.000000 O
   O19        1.0     0.400481      0.002949      0.578292     Biso  1.000000 O
   O20        1.0     0.900011      0.003908      0.578166     Biso  1.000000 O
   O21        1.0     0.402576      0.333104      0.319343     Biso  1.000000 O
   O22        1.0     0.902575      0.333102      0.319348     Biso  1.000000 O
   O23        1.0     0.399547      0.333264      0.576842     Biso  1.000000 O
   O24        1.0     0.902656      0.337135      0.579490     Biso  1.000000 O
   O25        1.0     0.402606      0.666467      0.319351     Biso  1.000000 O
   O26        1.0     0.902591      0.666484      0.319356     Biso  1.000000 O
   O27        1.0     0.408529      0.670568      0.577682     Biso  1.000000 O
   O28        1.0     0.904128      0.670432      0.579072     Biso  1.000000 O
   O29        1.0     0.155421      0.165015      0.190819     Biso  1.000000 O
   O30        1.0     0.655432      0.165011      0.190822     Biso  1.000000 O
   O31        1.0     0.152133      0.166723      0.447473     Biso  1.000000 O
   O32        1.0     0.652275      0.166875      0.447470     Biso  1.000000 O
   O33        1.0     0.155232      0.498307      0.190985     Biso  1.000000 O
   O34        1.0     0.655246      0.498316      0.190974     Biso  1.000000 O
   O35        1.0     0.152096      0.500071      0.447297     Biso  1.000000 O
   O36        1.0     0.652911      0.499852      0.447603     Biso  1.000000 O
   O37        1.0     0.155471      0.831672      0.190780     Biso  1.000000 O
   O38        1.0     0.655459      0.831670      0.190786     Biso  1.000000 O
   O39        1.0     0.152679      0.833549      0.447457     Biso  1.000000 O
   O40        1.0     0.652866      0.833620      0.447422     Biso  1.000000 O
   O41        1.0     0.347213      0.166352      0.319443     Biso  1.000000 O
   O42        1.0     0.847216      0.166344      0.319437     Biso  1.000000 O
   O43        1.0     0.342593      0.170569      0.576592     Biso  1.000000 O
   O44        1.0     0.842856      0.172045      0.576855     Biso  1.000000 O
   O45        1.0     0.347249      0.499703      0.319463     Biso  1.000000 O
   O46        1.0     0.847268      0.499698      0.319491     Biso  1.000000 O
   O47        1.0     0.348585      0.504342      0.575994     Biso  1.000000 O
   O48        1.0     0.846114      0.503824      0.580376     Biso  1.000000 O
   O49        1.0     0.347244      0.833058      0.319454     Biso  1.000000 O
   O50        1.0     0.847223      0.833088      0.319447     Biso  1.000000 O
   O51        1.0     0.349708      0.834604      0.578354     Biso  1.000000 O
   O52        1.0     0.849804      0.836672      0.578673     Biso  1.000000 O
   O53        1.0     0.096341      0.996663      0.191397     Biso  1.000000 O
   O54        1.0     0.596333      0.996656      0.191394     Biso  1.000000 O
   O55        1.0     0.097296      0.000047      0.447523     Biso  1.000000 O
   O56        1.0     0.597562      0.999942      0.447426     Biso  1.000000 O
   O57        1.0     0.096300      0.329997      0.191486     Biso  1.000000 O
   O58        1.0     0.596318      0.329998      0.191485     Biso  1.000000 O
   O59        1.0     0.097282      0.333596      0.447225     Biso  1.000000 O
   O60        1.0     0.597691      0.333475      0.447391     Biso  1.000000 O
   O61        1.0     0.096299      0.663341      0.191458     Biso  1.000000 O
   O62        1.0     0.596290      0.663335      0.191459     Biso  1.000000 O
   O63        1.0     0.097913      0.666880      0.447132     Biso  1.000000 O
   O64        1.0     0.598688      0.666684      0.447432     Biso  1.000000 O
   O65        1.0     0.424463      0.116746      0.151484     Biso  1.000000 O
   O66        1.0     0.924458      0.116750      0.151486     Biso  1.000000 O
   O67        1.0     0.423371      0.115586      0.408231     Biso  1.000000 O
   O68        1.0     0.923371      0.115586      0.408231     Biso  1.000000 O
   O69        1.0     0.424249      0.450045      0.151609     Biso  1.000000 O
   O70        1.0     0.924241      0.450044      0.151617     Biso  1.000000 O
   O71        1.0     0.423371      0.448919      0.408231     Biso  1.000000 O
   O72        1.0     0.923371      0.448919      0.408231     Biso  1.000000 O
   O73        1.0     0.423371      0.782252      0.408231     Biso  1.000000 O
   O74        1.0     0.923371      0.782252      0.408231     Biso  1.000000 O
   O75        1.0     0.173284      0.281968      0.280679     Biso  1.000000 O
   O76        1.0     0.673283      0.281947      0.280697     Biso  1.000000 O
   O77        1.0     0.167822      0.282738      0.534773     Biso  1.000000 O
   O78        1.0     0.669554      0.282296      0.535099     Biso  1.000000 O
   O79        1.0     0.173293      0.615367      0.280687     Biso  1.000000 O
   O80        1.0     0.673314      0.615359      0.280696     Biso  1.000000 O
   O81        1.0     0.176074      0.615482      0.535677     Biso  1.000000 O
   O82        1.0     0.672132      0.613276      0.535523     Biso  1.000000 O
   O83        1.0     0.173289      0.948671      0.280651     Biso  1.000000 O
   O84        1.0     0.673293      0.948675      0.280648     Biso  1.000000 O
   O85        1.0     0.172203      0.950783      0.536116     Biso  1.000000 O
   O86        1.0     0.671860      0.951236      0.536181     Biso  1.000000 O
   O87        1.0     0.326187      0.049552      0.229753     Biso  1.000000 O
   O88        1.0     0.826191      0.049548      0.229752     Biso  1.000000 O
   O89        1.0     0.326260      0.051621      0.487038     Biso  1.000000 O
   O90        1.0     0.826223      0.052005      0.487098     Biso  1.000000 O
   O91        1.0     0.326103      0.382851      0.229845     Biso  1.000000 O
   O92        1.0     0.826124      0.382864      0.229861     Biso  1.000000 O
   O93        1.0     0.328494      0.385184      0.486884     Biso  1.000000 O
   O94        1.0     0.826279      0.385566      0.488053     Biso  1.000000 O
   O95        1.0     0.326150      0.716247      0.229783     Biso  1.000000 O
   O96        1.0     0.826162      0.716244      0.229770     Biso  1.000000 O
   O97        1.0     0.328757      0.718148      0.487212     Biso  1.000000 O
   O98        1.0     0.829288      0.718210      0.487419     Biso  1.000000 O
   O99        1.0     0.076628      0.217748      0.358767     Biso  1.000000 O
   O100       1.0     0.576629      0.217748      0.358767     Biso  1.000000 O
   O101       1.0     0.076628      0.551081      0.358767     Biso  1.000000 O
   O102       1.0     0.576629      0.551081      0.358767     Biso  1.000000 O
   O103       1.0     0.079487      0.544965      0.613524     Biso  1.000000 O
   O104       1.0     0.384318      0.438870      0.661434     Biso  1.000000 O
   O105       1.0     0.076628      0.884414      0.358767     Biso  1.000000 O
   O106       1.0     0.576629      0.884414      0.358767     Biso  1.000000 O
   O107       1.0     0.082468      0.881467      0.613119     Biso  1.000000 O
   O108       1.0     0.582079      0.880474      0.612638     Biso  1.000000 O
   O109       1.0     0.173371      0.051090      0.358763     Biso  1.000000 O
   O110       1.0     0.673371      0.051090      0.358763     Biso  1.000000 O
   O111       1.0     0.173879      0.049696      0.617843     Biso  1.000000 O
   O112       1.0     0.673670      0.050012      0.618306     Biso  1.000000 O
   O113       1.0     0.173371      0.384424      0.358763     Biso  1.000000 O
   O114       1.0     0.673371      0.384424      0.358763     Biso  1.000000 O
   O115       1.0     0.173002      0.381674      0.614791     Biso  1.000000 O
   O116       1.0     0.669423      0.379740      0.613735     Biso  1.000000 O
   O117       1.0     0.173371      0.717757      0.358763     Biso  1.000000 O
   O118       1.0     0.673371      0.717757      0.358763     Biso  1.000000 O
   O119       1.0     0.423127      0.216996      0.230489     Biso  1.000000 O
   O120       1.0     0.923109      0.216985      0.230502     Biso  1.000000 O
   O121       1.0     0.421554      0.218050      0.486910     Biso  1.000000 O
   O122       1.0     0.921806      0.218397      0.487163     Biso  1.000000 O
   O123       1.0     0.422961      0.550383      0.230537     Biso  1.000000 O
   O124       1.0     0.922957      0.550388      0.230543     Biso  1.000000 O
   O125       1.0     0.422736      0.551514      0.486151     Biso  1.000000 O
   O126       1.0     0.923936      0.552061      0.488140     Biso  1.000000 O
   O127       1.0     0.423130      0.883711      0.230452     Biso  1.000000 O
   O128       1.0     0.923131      0.883720      0.230444     Biso  1.000000 O
   O129       1.0     0.422353      0.885462      0.487526     Biso  1.000000 O
   O130       1.0     0.922194      0.885455      0.487689     Biso  1.000000 O
   O131       1.0     0.076672      0.115059      0.280010     Biso  1.000000 O
   O132       1.0     0.576669      0.115045      0.280006     Biso  1.000000 O
   O133       1.0     0.074343      0.114928      0.536434     Biso  1.000000 O
   O134       1.0     0.574277      0.114674      0.536014     Biso  1.000000 O
   O135       1.0     0.076687      0.448402      0.280064     Biso  1.000000 O
   O136       1.0     0.576679      0.448399      0.280058     Biso  1.000000 O
   O137       1.0     0.078230      0.448384      0.535222     Biso  1.000000 O
   O138       1.0     0.575466      0.450617      0.537698     Biso  1.000000 O
   O139       1.0     0.076643      0.781797      0.280013     Biso  1.000000 O
   O140       1.0     0.576675      0.781774      0.280014     Biso  1.000000 O
   O141       1.0     0.081165      0.781360      0.535091     Biso  1.000000 O
   O142       1.0     0.582465      0.781936      0.534500     Biso  1.000000 O
   O143       1.0     0.326629      0.282243      0.408235     Biso  1.000000 O
   O144       1.0     0.826629      0.282243      0.408235     Biso  1.000000 O
   O145       1.0     0.327059      0.615989      0.149978     Biso  1.000000 O
   O146       1.0     0.827061      0.615992      0.149971     Biso  1.000000 O
   O147       1.0     0.326629      0.615576      0.408235     Biso  1.000000 O
   O148       1.0     0.826629      0.615576      0.408235     Biso  1.000000 O
   O149       1.0     0.327170      0.949324      0.149933     Biso  1.000000 O
   O150       1.0     0.827161      0.949326      0.149928     Biso  1.000000 O
   O151       1.0     0.326629      0.948910      0.408235     Biso  1.000000 O
   O152       1.0     0.826629      0.948910      0.408235     Biso  1.000000 O
   Fe1        1.0     0.999878      0.236701      0.420405     Biso  1.000000 Fe
   Fe2        1.0     0.499831      0.236632      0.420426     Biso  1.000000 Fe
   Fe3        1.0     0.000242      0.570193      0.420284     Biso  1.000000 Fe
   Fe4        1.0     0.500290      0.570211      0.420231     Biso  1.000000 Fe
   Fe5        1.0     0.000024      0.903600      0.420217     Biso  1.000000 Fe
   Fe6        1.0     0.500241      0.903492      0.420214     Biso  1.000000 Fe
   Fe7        1.0     0.250512      0.070155      0.292224     Biso  1.000000 Fe
   Fe8        1.0     0.750521      0.070131      0.292223     Biso  1.000000 Fe
   Fe9        1.0     0.249364      0.073743      0.548193     Biso  1.000000 Fe
   Fe10       1.0     0.750064      0.075031      0.548270     Biso  1.000000 Fe
   Fe11       1.0     0.250533      0.403385      0.292314     Biso  1.000000 Fe
   Fe12       1.0     0.750449      0.403436      0.292309     Biso  1.000000 Fe
   Fe13       1.0     0.256984      0.407995      0.548416     Biso  1.000000 Fe
   Fe14       1.0     0.751310      0.407241      0.550541     Biso  1.000000 Fe
   Fe15       1.0     0.250482      0.736805      0.292252     Biso  1.000000 Fe
   Fe16       1.0     0.750569      0.736807      0.292244     Biso  1.000000 Fe
   Fe17       1.0     0.256652      0.734233      0.549824     Biso  1.000000 Fe
   Fe18       1.0     0.758166      0.739774      0.549087     Biso  1.000000 Fe
   Fe19       1.0     0.000071      0.096311      0.346272     Biso  1.000000 Fe
   Fe20       1.0     0.500096      0.096290      0.346239     Biso  1.000000 Fe
   Fe21       1.0     0.000216      0.429496      0.346189     Biso  1.000000 Fe
   Fe22       1.0     0.499971      0.429547      0.346299     Biso  1.000000 Fe
   Fe23       1.0     0.000119      0.762903      0.346218     Biso  1.000000 Fe
   Fe24       1.0     0.500157      0.762887      0.346153     Biso  1.000000 Fe
   Fe25       1.0     0.248881      0.262465      0.219365     Biso  1.000000 Fe
   Fe26       1.0     0.748886      0.262459      0.219371     Biso  1.000000 Fe
   Fe27       1.0     0.248720      0.263649      0.473901     Biso  1.000000 Fe
   Fe28       1.0     0.749399      0.264068      0.474141     Biso  1.000000 Fe
   Fe29       1.0     0.248808      0.595836      0.219348     Biso  1.000000 Fe
   Fe30       1.0     0.748798      0.595833      0.219348     Biso  1.000000 Fe
   Fe31       1.0     0.248668      0.596935      0.473771     Biso  1.000000 Fe
   Fe32       1.0     0.750929      0.596238      0.474152     Biso  1.000000 Fe
   Fe33       1.0     0.248902      0.929167      0.219296     Biso  1.000000 Fe
   Fe34       1.0     0.748904      0.929163      0.219291     Biso  1.000000 Fe
   Fe35       1.0     0.249717      0.930393      0.473709     Biso  1.000000 Fe
   Fe36       1.0     0.749640      0.930676      0.473810     Biso  1.000000 Fe
   Fe37       1.0     0.001891      0.093976      0.217739     Biso  1.000000 Fe
   Fe38       1.0     0.501896      0.093971      0.217735     Biso  1.000000 Fe
   Fe39       1.0     0.000547      0.097043      0.474740     Biso  1.000000 Fe
   Fe40       1.0     0.500216      0.096558      0.474282     Biso  1.000000 Fe
   Fe41       1.0     0.001771      0.427266      0.217818     Biso  1.000000 Fe
   Fe42       1.0     0.501761      0.427262      0.217820     Biso  1.000000 Fe
   Fe43       1.0     0.999030      0.430201      0.474011     Biso  1.000000 Fe
   Fe44       1.0     0.502487      0.429927      0.474536     Biso  1.000000 Fe
   Fe45       1.0     0.001860      0.760673      0.217724     Biso  1.000000 Fe
   Fe46       1.0     0.501851      0.760658      0.217726     Biso  1.000000 Fe
   Fe47       1.0     0.002103      0.763960      0.474129     Biso  1.000000 Fe
   Fe48       1.0     0.500947      0.763476      0.473846     Biso  1.000000 Fe
   Fe49       1.0     0.249762      0.263032      0.346407     Biso  1.000000 Fe
   Fe50       1.0     0.749720      0.262933      0.346320     Biso  1.000000 Fe
   Fe51       1.0     0.249784      0.596349      0.346306     Biso  1.000000 Fe
   Fe52       1.0     0.749772      0.596348      0.346298     Biso  1.000000 Fe
   Fe53       1.0     0.249772      0.929733      0.346286     Biso  1.000000 Fe
   Fe54       1.0     0.749750      0.929778      0.346307     Biso  1.000000 Fe
   Fe55       1.0     0.249730      0.070583      0.420259     Biso  1.000000 Fe
   Fe56       1.0     0.750061      0.070843      0.420268     Biso  1.000000 Fe
   Fe57       1.0     0.250163      0.403731      0.420321     Biso  1.000000 Fe
   Fe58       1.0     0.750009      0.403359      0.420223     Biso  1.000000 Fe
   Fe59       1.0     0.250301      0.736762      0.420297     Biso  1.000000 Fe
   Fe60       1.0     0.750261      0.736794      0.420328     Biso  1.000000 Fe
   Fe61       1.0     0.498913      0.236136      0.292032     Biso  1.000000 Fe
   Fe62       1.0     0.999018      0.236143      0.292033     Biso  1.000000 Fe
   Fe63       1.0     0.992860      0.237034      0.549781     Biso  1.000000 Fe
   Fe64       1.0     0.495302      0.234777      0.549089     Biso  1.000000 Fe
   Fe65       1.0     0.498953      0.569454      0.292000     Biso  1.000000 Fe
   Fe66       1.0     0.998942      0.569503      0.292002     Biso  1.000000 Fe
   Fe67       1.0     0.004148      0.573699      0.550123     Biso  1.000000 Fe
   Fe68       1.0     0.490896      0.570568      0.547865     Biso  1.000000 Fe
   Fe69       1.0     0.498928      0.902865      0.291946     Biso  1.000000 Fe
   Fe70       1.0     0.998891      0.902853      0.291948     Biso  1.000000 Fe
   Fe71       1.0     0.994789      0.908595      0.549742     Biso  1.000000 Fe
   Fe72       1.0     0.494675      0.908009      0.549487     Biso  1.000000 Fe
   Fe73       1.0     0.002456      0.896167      0.161956     Biso  1.000000 Fe
   Fe74       1.0     0.502455      0.896163      0.161959     Biso  1.000000 Fe
   Fe75       1.0     0.255837      0.402813      0.163658     Biso  1.000000 Fe
   Fe76       1.0     0.755824      0.402812      0.163664     Biso  1.000000 Fe
   Fe77       1.0     0.013835      0.435132      0.598746     Biso  1.000000 Fe
   Fe78       1.0     0.504612      0.428837      0.604307     Biso  1.000000 Fe
   Fe79       1.0     0.240433      0.931331      0.598107     Biso  1.000000 Fe
   Fe80       1.0     0.739343      0.932799      0.598291     Biso  1.000000 Fe
   Fe81       1.0     0.502270      0.562805      0.162089     Biso  1.000000 Fe
   Fe82       1.0     0.002261      0.562810      0.162096     Biso  1.000000 Fe
   Fe83       1.0     0.256042      0.069496      0.163539     Biso  1.000000 Fe
   Fe84       1.0     0.756041      0.069494      0.163536     Biso  1.000000 Fe
   Fe85       1.0     0.997918      0.105619      0.608695     Biso  1.000000 Fe
   Fe86       1.0     0.497100      0.105072      0.609091     Biso  1.000000 Fe
   Fe87       1.0     0.244131      0.602071      0.608475     Biso  1.000000 Fe
   Fe88       1.0     0.742377      0.604714      0.598067     Biso  1.000000 Fe
   Fe1        1.0     0.002355      0.229538      0.162054     Biso  1.000000 Fe
   Fe2        1.0     0.502348      0.229535      0.162051     Biso  1.000000 Fe
   Fe3        1.0     0.256051      0.736109      0.163546     Biso  1.000000 Fe
   Fe4        1.0     0.756054      0.736109      0.163545     Biso  1.000000 Fe
   Fe5        1.0     0.018941      0.769681      0.598803     Biso  1.000000 Fe
   Fe6        1.0     0.517629      0.768810      0.597854     Biso  1.000000 Fe
   Fe7        1.0     0.233728      0.267796      0.597237     Biso  1.000000 Fe
   Fe8        1.0     0.732862      0.269232      0.598925     Biso  1.000000 Fe
