# Supplementary material for: Rapid oxygen exchange between hematite and water vapor
Source: Nat Commun. 2021 Nov 10;12:6488. doi: 10.1038/s41467-021-26601-4 (PMC8580966; doi:10.1038/s41467-021-26601-4)
Supplement: Supplementary file 2 — Source Data [file 41467_2021_26601_MOESM2_ESM.zip › start-config_HO-H.cif]

#======================================================================

# CRYSTAL DATA

#----------------------------------------------------------------------

data_VESTA_phase_1


_chemical_name_common                  'Hematite                              '
_cell_length_a                         10.07600
_cell_length_b                         16.30375
_cell_length_c                         28.98530
_cell_angle_alpha                      95.92041
_cell_angle_beta                       90
_cell_angle_gamma                      90
_space_group_name_H-M_alt              'P 1'
_space_group_IT_number                 1

loop_
_space_group_symop_operation_xyz
   'x, y, z'

loop_
   _atom_site_label
   _atom_site_occupancy
   _atom_site_fract_x
   _atom_site_fract_y
   _atom_site_fract_z
   _atom_site_adp_type
   _atom_site_B_iso_or_equiv
   _atom_site_type_symbol
   O1         1.0     0.079254      0.213568      0.613955     Biso  1.000000 O
   O2         1.0     0.579254      0.213568      0.613955     Biso  1.000000 O
   O3         1.0     0.170810      0.713229      0.614093     Biso  1.000000 O
   O4         1.0     0.670810      0.713229      0.614093     Biso  1.000000 O
   O5         1.0     0.424464      0.783431      0.151368     Biso  1.000000 O
   O6         1.0     0.924464      0.783431      0.151368     Biso  1.000000 O
   O7         1.0     0.327021      0.282727      0.149957     Biso  1.000000 O
   O8         1.0     0.827021      0.282727      0.149957     Biso  1.000000 O
   H1         1.0     0.006321      0.577971      0.640228     Biso  1.000000 H
   H2         1.0     0.506321      0.577971      0.640228     Biso  1.000000 H
   H3         1.0     0.392401      0.147702      0.687552     Biso  1.000000 H
   H4         1.0     0.892401      0.147702      0.687552     Biso  1.000000 H
   H5         1.0     0.244852      0.078705      0.639867     Biso  1.000000 H
   H6         1.0     0.744852      0.078705      0.639867     Biso  1.000000 H
   H7         1.0     0.354027      0.641270      0.689980     Biso  1.000000 H
   H8         1.0     0.854027      0.641270      0.689980     Biso  1.000000 H
   H9         1.0     0.044397      0.743948      0.119421     Biso  1.000000 H
   H10        1.0     0.544397      0.743948      0.119421     Biso  1.000000 H
   H11        1.0     0.121510      0.661400      0.096840     Biso  1.000000 H
   H12        1.0     0.621510      0.661400      0.096840     Biso  1.000000 H
   H13        1.0     0.258849      0.252262      0.128471     Biso  1.000000 H
   H14        1.0     0.758849      0.252262      0.128471     Biso  1.000000 H
   H15        1.0     0.258731      0.585486      0.128515     Biso  1.000000 H
   H16        1.0     0.758731      0.585486      0.128515     Biso  1.000000 H
   H17        1.0     0.121535      0.995035      0.096799     Biso  1.000000 H
   H18        1.0     0.621535      0.995035      0.096799     Biso  1.000000 H
   H19        1.0     0.044533      0.077579      0.119412     Biso  1.000000 H
   H20        1.0     0.544533      0.077579      0.119412     Biso  1.000000 H
   H21        1.0     0.105785      0.186877      0.081702     Biso  1.000000 H
   H22        1.0     0.605785      0.186877      0.081702     Biso  1.000000 H
   H23        1.0     0.107043      0.518975      0.082176     Biso  1.000000 H
   H24        1.0     0.607043      0.518975      0.082176     Biso  1.000000 H
   H25        1.0     0.121220      0.328365      0.096956     Biso  1.000000 H
   H26        1.0     0.621220      0.328365      0.096956     Biso  1.000000 H
   H27        1.0     0.258872      0.918924      0.128412     Biso  1.000000 H
   H28        1.0     0.758872      0.918924      0.128412     Biso  1.000000 H
   H29        1.0     0.106550      0.853132      0.081770     Biso  1.000000 H
   H30        1.0     0.606550      0.853132      0.081770     Biso  1.000000 H
   H31        1.0     0.044191      0.410875      0.119607     Biso  1.000000 H
   H32        1.0     0.544191      0.410875      0.119607     Biso  1.000000 H
   O1         1.0     0.385600      0.102361      0.662455     Biso  1.000000 O
   O2         1.0     0.885600      0.102361      0.662455     Biso  1.000000 O
   O3         1.0     0.363781      0.599711      0.663066     Biso  1.000000 O
   O4         1.0     0.863781      0.599711      0.663066     Biso  1.000000 O
   O5         1.0     0.134857      0.724255      0.105168     Biso  1.000000 O
   O6         1.0     0.634857      0.724255      0.105168     Biso  1.000000 O
   O7         1.0     0.134971      0.057903      0.105146     Biso  1.000000 O
   O8         1.0     0.634971      0.057903      0.105146     Biso  1.000000 O
   O9         1.0     0.103597      0.236227      0.104453     Biso  1.000000 O
   O10        1.0     0.603597      0.236227      0.104453     Biso  1.000000 O
   O11        1.0     0.103744      0.568863      0.104528     Biso  1.000000 O
   O12        1.0     0.603744      0.568863      0.104528     Biso  1.000000 O
   O13        1.0     0.134655      0.391272      0.105300     Biso  1.000000 O
   O14        1.0     0.634655      0.391272      0.105300     Biso  1.000000 O
   O15        1.0     0.103904      0.902697      0.104365     Biso  1.000000 O
   O16        1.0     0.603904      0.902697      0.104365     Biso  1.000000 O
   O17        1.0     0.402540      0.999777      0.319310     Biso  1.000000 O
   O18        1.0     0.902540      0.999777      0.319310     Biso  1.000000 O
   O19        1.0     0.400017      0.003001      0.578261     Biso  1.000000 O
   O20        1.0     0.900017      0.003001      0.578261     Biso  1.000000 O
   O21        1.0     0.402588      0.333138      0.319337     Biso  1.000000 O
   O22        1.0     0.902588      0.333138      0.319337     Biso  1.000000 O
   O23        1.0     0.400588      0.335024      0.578401     Biso  1.000000 O
   O24        1.0     0.900588      0.335024      0.578401     Biso  1.000000 O
   O25        1.0     0.402589      0.666478      0.319330     Biso  1.000000 O
   O26        1.0     0.902589      0.666478      0.319330     Biso  1.000000 O
   O27        1.0     0.408415      0.671082      0.577429     Biso  1.000000 O
   O28        1.0     0.908415      0.671082      0.577429     Biso  1.000000 O
   O29        1.0     0.155488      0.165075      0.190751     Biso  1.000000 O
   O30        1.0     0.655488      0.165075      0.190751     Biso  1.000000 O
   O31        1.0     0.151969      0.166802      0.447412     Biso  1.000000 O
   O32        1.0     0.651969      0.166802      0.447412     Biso  1.000000 O
   O33        1.0     0.155299      0.498442      0.190892     Biso  1.000000 O
   O34        1.0     0.655299      0.498442      0.190892     Biso  1.000000 O
   O35        1.0     0.152917      0.499977      0.447446     Biso  1.000000 O
   O36        1.0     0.652917      0.499977      0.447446     Biso  1.000000 O
   O37        1.0     0.155468      0.831707      0.190701     Biso  1.000000 O
   O38        1.0     0.655468      0.831707      0.190701     Biso  1.000000 O
   O39        1.0     0.152755      0.833602      0.447421     Biso  1.000000 O
   O40        1.0     0.652755      0.833602      0.447421     Biso  1.000000 O
   O41        1.0     0.347194      0.166346      0.319430     Biso  1.000000 O
   O42        1.0     0.847194      0.166346      0.319430     Biso  1.000000 O
   O43        1.0     0.341739      0.171300      0.576850     Biso  1.000000 O
   O44        1.0     0.841739      0.171300      0.576850     Biso  1.000000 O
   O45        1.0     0.347269      0.499733      0.319465     Biso  1.000000 O
   O46        1.0     0.847269      0.499733      0.319465     Biso  1.000000 O
   O47        1.0     0.350645      0.503048      0.578210     Biso  1.000000 O
   O48        1.0     0.850645      0.503048      0.578210     Biso  1.000000 O
   O49        1.0     0.347197      0.833105      0.319427     Biso  1.000000 O
   O50        1.0     0.847197      0.833105      0.319427     Biso  1.000000 O
   O51        1.0     0.349827      0.834816      0.578509     Biso  1.000000 O
   O52        1.0     0.849827      0.834816      0.578509     Biso  1.000000 O
   O53        1.0     0.096294      0.996765      0.191328     Biso  1.000000 O
   O54        1.0     0.596294      0.996765      0.191328     Biso  1.000000 O
   O55        1.0     0.097355      0.999948      0.447446     Biso  1.000000 O
   O56        1.0     0.597355      0.999948      0.447446     Biso  1.000000 O
   O57        1.0     0.096278      0.330108      0.191415     Biso  1.000000 O
   O58        1.0     0.596278      0.330108      0.191415     Biso  1.000000 O
   O59        1.0     0.097614      0.333655      0.447338     Biso  1.000000 O
   O60        1.0     0.597614      0.333655      0.447338     Biso  1.000000 O
   O61        1.0     0.096250      0.663437      0.191365     Biso  1.000000 O
   O62        1.0     0.596250      0.663437      0.191365     Biso  1.000000 O
   O63        1.0     0.098250      0.666830      0.447407     Biso  1.000000 O
   O64        1.0     0.598250      0.666830      0.447407     Biso  1.000000 O
   O65        1.0     0.424468      0.116819      0.151391     Biso  1.000000 O
   O66        1.0     0.924468      0.116819      0.151391     Biso  1.000000 O
   O67        1.0     0.423371      0.115586      0.408231     Biso  1.000000 O
   O68        1.0     0.923371      0.115586      0.408231     Biso  1.000000 O
   O69        1.0     0.424222      0.450126      0.151550     Biso  1.000000 O
   O70        1.0     0.924222      0.450126      0.151550     Biso  1.000000 O
   O71        1.0     0.423371      0.448919      0.408231     Biso  1.000000 O
   O72        1.0     0.923371      0.448919      0.408231     Biso  1.000000 O
   O73        1.0     0.423371      0.782252      0.408231     Biso  1.000000 O
   O74        1.0     0.923371      0.782252      0.408231     Biso  1.000000 O
   O75        1.0     0.173299      0.282018      0.280655     Biso  1.000000 O
   O76        1.0     0.673299      0.282018      0.280655     Biso  1.000000 O
   O77        1.0     0.167783      0.282048      0.534708     Biso  1.000000 O
   O78        1.0     0.667783      0.282048      0.534708     Biso  1.000000 O
   O79        1.0     0.173297      0.615390      0.280638     Biso  1.000000 O
   O80        1.0     0.673297      0.615390      0.280638     Biso  1.000000 O
   O81        1.0     0.176683      0.614562      0.536260     Biso  1.000000 O
   O82        1.0     0.676683      0.614562      0.536260     Biso  1.000000 O
   O83        1.0     0.173282      0.948704      0.280609     Biso  1.000000 O
   O84        1.0     0.673282      0.948704      0.280609     Biso  1.000000 O
   O85        1.0     0.171839      0.950845      0.536135     Biso  1.000000 O
   O86        1.0     0.671839      0.950845      0.536135     Biso  1.000000 O
   O87        1.0     0.326232      0.049617      0.229680     Biso  1.000000 O
   O88        1.0     0.826232      0.049617      0.229680     Biso  1.000000 O
   O89        1.0     0.325933      0.051805      0.487119     Biso  1.000000 O
   O90        1.0     0.825933      0.051805      0.487119     Biso  1.000000 O
   O91        1.0     0.326132      0.382906      0.229795     Biso  1.000000 O
   O92        1.0     0.826132      0.382906      0.229795     Biso  1.000000 O
   O93        1.0     0.328200      0.385495      0.487554     Biso  1.000000 O
   O94        1.0     0.828201      0.385495      0.487554     Biso  1.000000 O
   O95        1.0     0.326175      0.716302      0.229705     Biso  1.000000 O
   O96        1.0     0.826175      0.716302      0.229705     Biso  1.000000 O
   O97        1.0     0.328863      0.718117      0.487220     Biso  1.000000 O
   O98        1.0     0.828863      0.718117      0.487220     Biso  1.000000 O
   O99        1.0     0.076628      0.217748      0.358767     Biso  1.000000 O
   O100       1.0     0.576629      0.217748      0.358767     Biso  1.000000 O
   O101       1.0     0.076628      0.551081      0.358767     Biso  1.000000 O
   O102       1.0     0.576629      0.551081      0.358767     Biso  1.000000 O
   O103       1.0     0.077140      0.549210      0.618096     Biso  1.000000 O
   O104       1.0     0.577140      0.549210      0.618096     Biso  1.000000 O
   O105       1.0     0.076628      0.884414      0.358767     Biso  1.000000 O
   O106       1.0     0.576629      0.884414      0.358767     Biso  1.000000 O
   O107       1.0     0.082074      0.880975      0.613054     Biso  1.000000 O
   O108       1.0     0.582074      0.880975      0.613054     Biso  1.000000 O
   O109       1.0     0.173371      0.051090      0.358763     Biso  1.000000 O
   O110       1.0     0.673371      0.051090      0.358763     Biso  1.000000 O
   O111       1.0     0.173577      0.049346      0.617988     Biso  1.000000 O
   O112       1.0     0.673577      0.049346      0.617988     Biso  1.000000 O
   O113       1.0     0.173371      0.384424      0.358763     Biso  1.000000 O
   O114       1.0     0.673371      0.384424      0.358763     Biso  1.000000 O
   O115       1.0     0.168499      0.381068      0.612920     Biso  1.000000 O
   O116       1.0     0.668499      0.381068      0.612920     Biso  1.000000 O
   O117       1.0     0.173371      0.717757      0.358763     Biso  1.000000 O
   O118       1.0     0.673371      0.717757      0.358763     Biso  1.000000 O
   O119       1.0     0.423174      0.217043      0.230457     Biso  1.000000 O
   O120       1.0     0.923174      0.217043      0.230457     Biso  1.000000 O
   O121       1.0     0.421405      0.218124      0.487080     Biso  1.000000 O
   O122       1.0     0.921405      0.218124      0.487080     Biso  1.000000 O
   O123       1.0     0.423064      0.550439      0.230491     Biso  1.000000 O
   O124       1.0     0.923064      0.550439      0.230491     Biso  1.000000 O
   O125       1.0     0.424450      0.551978      0.487177     Biso  1.000000 O
   O126       1.0     0.924450      0.551978      0.487177     Biso  1.000000 O
   O127       1.0     0.423247      0.883776      0.230403     Biso  1.000000 O
   O128       1.0     0.923247      0.883776      0.230403     Biso  1.000000 O
   O129       1.0     0.422290      0.885454      0.487575     Biso  1.000000 O
   O130       1.0     0.922290      0.885454      0.487575     Biso  1.000000 O
   O131       1.0     0.076682      0.115097      0.279979     Biso  1.000000 O
   O132       1.0     0.576682      0.115097      0.279979     Biso  1.000000 O
   O133       1.0     0.073778      0.114515      0.536193     Biso  1.000000 O
   O134       1.0     0.573778      0.114515      0.536193     Biso  1.000000 O
   O135       1.0     0.076666      0.448476      0.280024     Biso  1.000000 O
   O136       1.0     0.576666      0.448476      0.280024     Biso  1.000000 O
   O137       1.0     0.078755      0.451035      0.536116     Biso  1.000000 O
   O138       1.0     0.578755      0.451035      0.536116     Biso  1.000000 O
   O139       1.0     0.076637      0.781837      0.279985     Biso  1.000000 O
   O140       1.0     0.576637      0.781837      0.279985     Biso  1.000000 O
   O141       1.0     0.082341      0.781796      0.534853     Biso  1.000000 O
   O142       1.0     0.582341      0.781796      0.534853     Biso  1.000000 O
   O143       1.0     0.326629      0.282243      0.408235     Biso  1.000000 O
   O144       1.0     0.826629      0.282243      0.408235     Biso  1.000000 O
   O145       1.0     0.327058      0.616026      0.149928     Biso  1.000000 O
   O146       1.0     0.827058      0.616026      0.149928     Biso  1.000000 O
   O147       1.0     0.326629      0.615576      0.408235     Biso  1.000000 O
   O148       1.0     0.826629      0.615576      0.408235     Biso  1.000000 O
   O149       1.0     0.327097      0.949354      0.149910     Biso  1.000000 O
   O150       1.0     0.827097      0.949354      0.149910     Biso  1.000000 O
   O151       1.0     0.326629      0.948910      0.408235     Biso  1.000000 O
   O152       1.0     0.826629      0.948910      0.408235     Biso  1.000000 O
   Fe1        1.0     0.999790      0.236661      0.420450     Biso  1.000000 Fe
   Fe2        1.0     0.499790      0.236661      0.420450     Biso  1.000000 Fe
   Fe3        1.0     0.000371      0.570635      0.420258     Biso  1.000000 Fe
   Fe4        1.0     0.500371      0.570635      0.420258     Biso  1.000000 Fe
   Fe5        1.0     0.000099      0.903422      0.420240     Biso  1.000000 Fe
   Fe6        1.0     0.500099      0.903422      0.420240     Biso  1.000000 Fe
   Fe7        1.0     0.250550      0.070135      0.292174     Biso  1.000000 Fe
   Fe8        1.0     0.750550      0.070135      0.292174     Biso  1.000000 Fe
   Fe9        1.0     0.249337      0.074325      0.548336     Biso  1.000000 Fe
   Fe10       1.0     0.749337      0.074325      0.548336     Biso  1.000000 Fe
   Fe11       1.0     0.250519      0.403459      0.292265     Biso  1.000000 Fe
   Fe12       1.0     0.750519      0.403459      0.292265     Biso  1.000000 Fe
   Fe13       1.0     0.255847      0.407938      0.549567     Biso  1.000000 Fe
   Fe14       1.0     0.755847      0.407938      0.549567     Biso  1.000000 Fe
   Fe15       1.0     0.250505      0.736846      0.292241     Biso  1.000000 Fe
   Fe16       1.0     0.750505      0.736846      0.292241     Biso  1.000000 Fe
   Fe17       1.0     0.256774      0.734592      0.549672     Biso  1.000000 Fe
   Fe18       1.0     0.756774      0.734592      0.549672     Biso  1.000000 Fe
   Fe19       1.0     0.000097      0.096286      0.346251     Biso  1.000000 Fe
   Fe20       1.0     0.500097      0.096286      0.346251     Biso  1.000000 Fe
   Fe21       1.0     0.000095      0.429609      0.346209     Biso  1.000000 Fe
   Fe22       1.0     0.500095      0.429609      0.346209     Biso  1.000000 Fe
   Fe23       1.0     0.000161      0.762904      0.346242     Biso  1.000000 Fe
   Fe24       1.0     0.500161      0.762904      0.346242     Biso  1.000000 Fe
   Fe25       1.0     0.248909      0.262520      0.219321     Biso  1.000000 Fe
   Fe26       1.0     0.748909      0.262520      0.219321     Biso  1.000000 Fe
   Fe27       1.0     0.248803      0.263739      0.474108     Biso  1.000000 Fe
   Fe28       1.0     0.748803      0.263739      0.474108     Biso  1.000000 Fe
   Fe29       1.0     0.248861      0.595943      0.219308     Biso  1.000000 Fe
   Fe30       1.0     0.748861      0.595943      0.219308     Biso  1.000000 Fe
   Fe31       1.0     0.250147      0.596584      0.474460     Biso  1.000000 Fe
   Fe32       1.0     0.750147      0.596584      0.474460     Biso  1.000000 Fe
   Fe33       1.0     0.248914      0.929208      0.219247     Biso  1.000000 Fe
   Fe34       1.0     0.748914      0.929208      0.219247     Biso  1.000000 Fe
   Fe35       1.0     0.249584      0.930411      0.473813     Biso  1.000000 Fe
   Fe36       1.0     0.749583      0.930411      0.473813     Biso  1.000000 Fe
   Fe37       1.0     0.001930      0.094058      0.217677     Biso  1.000000 Fe
   Fe38       1.0     0.501930      0.094058      0.217677     Biso  1.000000 Fe
   Fe39       1.0     0.000121      0.096564      0.474432     Biso  1.000000 Fe
   Fe40       1.0     0.500121      0.096564      0.474432     Biso  1.000000 Fe
   Fe41       1.0     0.001767      0.427379      0.217753     Biso  1.000000 Fe
   Fe42       1.0     0.501767      0.427379      0.217753     Biso  1.000000 Fe
   Fe43       1.0     0.000813      0.430451      0.473794     Biso  1.000000 Fe
   Fe44       1.0     0.500812      0.430451      0.473794     Biso  1.000000 Fe
   Fe45       1.0     0.001883      0.760751      0.217669     Biso  1.000000 Fe
   Fe46       1.0     0.501883      0.760751      0.217669     Biso  1.000000 Fe
   Fe47       1.0     0.001434      0.763764      0.474173     Biso  1.000000 Fe
   Fe48       1.0     0.501434      0.763764      0.474173     Biso  1.000000 Fe
   Fe49       1.0     0.249747      0.262978      0.346355     Biso  1.000000 Fe
   Fe50       1.0     0.749747      0.262978      0.346355     Biso  1.000000 Fe
   Fe51       1.0     0.249787      0.596455      0.346344     Biso  1.000000 Fe
   Fe52       1.0     0.749786      0.596455      0.346344     Biso  1.000000 Fe
   Fe53       1.0     0.249764      0.929751      0.346315     Biso  1.000000 Fe
   Fe54       1.0     0.749764      0.929751      0.346315     Biso  1.000000 Fe
   Fe55       1.0     0.249775      0.070653      0.420287     Biso  1.000000 Fe
   Fe56       1.0     0.749775      0.070653      0.420287     Biso  1.000000 Fe
   Fe57       1.0     0.250074      0.403444      0.420259     Biso  1.000000 Fe
   Fe58       1.0     0.750074      0.403444      0.420259     Biso  1.000000 Fe
   Fe59       1.0     0.250337      0.736702      0.420478     Biso  1.000000 Fe
   Fe60       1.0     0.750337      0.736702      0.420478     Biso  1.000000 Fe
   Fe61       1.0     0.498975      0.236162      0.292017     Biso  1.000000 Fe
   Fe62       1.0     0.998975      0.236162      0.292017     Biso  1.000000 Fe
   Fe63       1.0     0.993482      0.234828      0.549506     Biso  1.000000 Fe
   Fe64       1.0     0.493482      0.234828      0.549506     Biso  1.000000 Fe
   Fe65       1.0     0.498947      0.569566      0.291966     Biso  1.000000 Fe
   Fe66       1.0     0.998947      0.569566      0.291966     Biso  1.000000 Fe
   Fe67       1.0     0.001132      0.574320      0.548437     Biso  1.000000 Fe
   Fe68       1.0     0.501132      0.574320      0.548437     Biso  1.000000 Fe
   Fe69       1.0     0.498918      0.902848      0.291942     Biso  1.000000 Fe
   Fe70       1.0     0.998918      0.902848      0.291942     Biso  1.000000 Fe
   Fe71       1.0     0.994651      0.907800      0.549606     Biso  1.000000 Fe
   Fe72       1.0     0.494651      0.907800      0.549606     Biso  1.000000 Fe
   Fe73       1.0     0.002497      0.896252      0.161867     Biso  1.000000 Fe
   Fe74       1.0     0.502497      0.896252      0.161867     Biso  1.000000 Fe
   Fe75       1.0     0.255789      0.402899      0.163595     Biso  1.000000 Fe
   Fe76       1.0     0.755789      0.402899      0.163595     Biso  1.000000 Fe
   Fe77       1.0     0.010251      0.431256      0.597945     Biso  1.000000 Fe
   Fe78       1.0     0.510251      0.431256      0.597945     Biso  1.000000 Fe
   Fe79       1.0     0.240281      0.931352      0.597971     Biso  1.000000 Fe
   Fe80       1.0     0.740281      0.931352      0.597971     Biso  1.000000 Fe
   Fe81       1.0     0.502339      0.562923      0.161996     Biso  1.000000 Fe
   Fe82       1.0     0.002339      0.562923      0.161996     Biso  1.000000 Fe
   Fe83       1.0     0.256069      0.069566      0.163446     Biso  1.000000 Fe
   Fe84       1.0     0.756069      0.069566      0.163446     Biso  1.000000 Fe
   Fe85       1.0     0.997008      0.104917      0.609055     Biso  1.000000 Fe
   Fe86       1.0     0.497008      0.104917      0.609055     Biso  1.000000 Fe
   Fe87       1.0     0.253952      0.604623      0.609528     Biso  1.000000 Fe
   Fe88       1.0     0.753952      0.604623      0.609528     Biso  1.000000 Fe
   Fe1        1.0     0.002392      0.229638      0.161965     Biso  1.000000 Fe
   Fe2        1.0     0.502392      0.229638      0.161965     Biso  1.000000 Fe
   Fe3        1.0     0.256059      0.736164      0.163458     Biso  1.000000 Fe
   Fe4        1.0     0.756059      0.736164      0.163458     Biso  1.000000 Fe
   Fe5        1.0     0.018769      0.769257      0.598376     Biso  1.000000 Fe
   Fe6        1.0     0.518769      0.769257      0.598376     Biso  1.000000 Fe
   Fe7        1.0     0.231563      0.269290      0.598149     Biso  1.000000 Fe
   Fe8        1.0     0.731563      0.269290      0.598149     Biso  1.000000 Fe
