# Supplementary material for: Rapid oxygen exchange between hematite and water vapor
Source: Nat Commun. 2021 Nov 10;12:6488. doi: 10.1038/s41467-021-26601-4 (PMC8580966; doi:10.1038/s41467-021-26601-4)
Supplement: Supplementary file 2 — Source Data [file 41467_2021_26601_MOESM2_ESM.zip › 297661_2_data_set_5959668_r0nmwp.xlsx]

## Sheet: Fig. 2a - TPD
Temperature (K)	mass 18 counts (before beam+crack corrections, described in SI)	mass 20 counts	mass 18 background counts (smoothed)
110	89.0711	38.1245	220.485
110.1	110.699	47.4244	220.485
110.2	117.569	71.4691	220.485
110.3	124.439	95.5139	197.616
110.4	131.309	119.559	196.171
110.5	138.179	143.603	202.28
110.6	145.049	167.648	174.191
110.7	172.891	179.853	127.49
110.8	210.704	186.429	111.453
110.9	248.517	193.005	125.175
111	286.33	199.581	140.37
111.1	324.143	206.158	136.193
111.2	361.956	212.734	133.136
111.3	357.433	203.12	131.921
111.4	324.116	182.496	127.073
111.5	290.799	161.871	120.212
111.6	257.483	141.246	112.653
111.7	224.166	120.622	102.034
111.8	190.85	99.9972	86.4764
111.9	164.569	87.1914	69.2646
112	155.346	93.34	54.8082
112.1	146.123	99.4885	44.0017
112.2	136.901	105.637	41.6047
112.3	127.678	111.786	47.048
112.4	118.455	117.934	60.9437
112.5	109.232	124.083	82.9349
112.6	110.769	118.383	106.622
112.7	115.227	109.466	113.572
112.8	119.686	100.55	104.775
112.9	124.144	91.633	91.648
113	128.602	82.7162	82.7061
113.1	133.061	73.7995	77.4942
113.2	138.756	65.9765	72.7697
113.3	164.709	76.0695	67.6053
113.4	190.662	86.1624	61.7578
113.5	216.616	96.2553	52.2338
113.6	242.569	106.348	38.6121
113.7	268.522	116.441	21.7547
113.8	294.476	126.534	9.0246
113.9	316.92	135.567	1.91174
114	314.116	136.969	0
114.1	311.312	138.371	1.49365
114.2	308.508	139.773	5.56725
114.3	305.704	141.175	12.0429
114.4	302.899	142.577	19.2263
114.5	300.095	143.98	24.9867
114.6	297.291	145.382	29.4158
114.7	261.857	133.14	33.0149
114.8	226.089	120.759	37.9198
114.9	190.321	108.378	44.3315
115	154.553	95.9965	52.1606
115.1	118.786	83.6153	59.8517
115.2	83.0178	71.2341	66.4818
115.3	47.25	58.853	72.1101
115.4	75.3756	61.2593	76.8027
115.5	128.254	69.3944	80.651
115.6	181.132	77.5295	83.7029
115.7	234.01	85.6646	85.9999
115.8	286.888	93.7997	88.1561
115.9	339.766	101.935	90.4812
116	392.644	110.07	92.9669
116.1	418.463	114.933	95.0761
116.2	392.98	113.591	94.9704
116.3	367.498	112.25	92.6579
116.4	342.015	110.909	88.2413
116.5	316.533	109.568	84.957
116.6	291.05	108.227	84.214
116.7	265.568	106.886	85.8994
116.8	240.085	105.544	89.088
116.9	207.748	105.396	90.8337
117	174.557	105.396	91.0463
117.1	141.366	105.396	89.7903
117.2	108.175	105.396	88.7742
117.3	74.9836	105.396	88.9335
117.4	41.7925	105.396	90.2211
117.5	8.60149	105.396	92.0762
117.6	0	103.509	92.1371
117.7	35.6702	98.2243	90.206
117.8	71.3405	92.9398	86.3591
117.9	107.011	87.6553	82.0396
118	142.681	82.3709	78.561
118.1	178.351	77.0864	75.8924
118.2	214.021	71.8019	74.0259
118.3	249.692	66.5174	73.087
118.4	257.263	68.5081	73.0728
118.5	257.263	72.459	73.9508
118.6	257.263	76.4099	74.6608
118.7	257.263	80.3607	73.7724
118.8	257.263	84.3116	71.3399
118.9	257.263	88.2625	67.5651
119	257.263	92.2134	64.2716
119.1	265.201	96.4201	61.8834
119.2	306.017	101.687	60.3711
119.3	346.832	106.953	59.6339
119.4	387.648	112.22	59.504
119.5	428.463	117.486	59.9623
119.6	469.279	122.753	60.989
119.7	510.095	128.019	62.264
119.8	550.91	133.286	63.6811
119.9	533.315	131.448	65.236
120	476.676	124.862	66.7949
120.1	420.036	118.276	67.8514
120.2	363.397	111.69	68.3805
120.3	306.757	105.105	68.3974
120.4	250.118	98.5185	68.4202
120.5	193.479	91.9325	69.0032
120.6	137.48	85.3958	70.1306
120.7	166.595	85.3958	71.7856
120.8	195.71	85.3958	73.3254
120.9	224.824	85.3958	74.5473
121	253.939	85.3958	75.4597
121.1	283.054	85.3958	76.1472
121.2	312.169	85.3958	77.1224
121.3	341.283	85.3958	78.4705
121.4	359.069	85.3958	80.1818
121.5	363.073	85.3958	81.8098
121.6	367.077	85.3958	81.6617
121.7	371.081	85.3958	79.6522
121.8	375.085	85.3958	75.8285
121.9	379.089	85.3958	71.2452
122	383.093	85.3958	68.8877
122.1	387.097	85.3958	68.701
122.2	370.526	96.9827	70.632
122.3	353.069	109.068	74.0798
122.4	335.611	121.154	78.0101
122.5	318.154	133.24	82.4114
122.6	300.697	145.326	87.2725
122.7	283.24	157.412	91.5491
122.8	265.782	169.498	94.1024
122.9	251.061	170.572	94.9722
123	238.948	161.151	94.1973
123.1	226.834	151.729	93.1033
123.2	214.721	142.308	92.4836
123.3	202.608	132.886	92.3275
123.4	190.494	123.465	92.5873
123.5	178.381	114.044	92.5335
123.6	170.826	105.396	91.9715
123.7	214.223	105.396	90.9122
123.8	257.62	105.396	89.5422
123.9	301.017	105.396	88.648
124	344.414	105.396	88.3042
124.1	387.811	105.396	88.4992
124.2	431.208	105.396	89.2451
124.3	474.605	105.396	90.5684
124.4	447.687	100.569	92.4572
124.5	391.814	93.7557	94.8997
124.6	335.941	86.942	97.0299
124.7	280.068	80.1282	98.4979
124.8	224.195	73.3144	99.317
124.9	168.323	66.5007	99.6978
125	112.45	59.6869	100.584
125.1	84.8856	62.5106	102.081
125.2	105.476	81.7282	104.175
125.3	126.066	100.946	106.552
125.4	146.656	120.163	108.843
125.5	167.247	139.381	111.05
125.6	187.837	158.598	113.091
125.7	208.427	177.816	114.138
125.8	226.093	194.928	114.016
125.9	212.371	189.439	112.747
126	198.648	183.95	110.889
126.1	184.926	178.461	109.234
126.2	171.203	172.972	107.779
126.3	157.481	167.483	106.574
126.4	143.758	161.994	105.989
126.5	130.035	156.505	106.084
126.6	136.066	164.199	106.845
126.7	147.098	175.231	107.713
126.8	158.13	186.263	108.241
126.9	169.162	197.296	108.436
127	180.195	208.328	108.19
127.1	191.227	219.36	107.065
127.2	202.259	230.393	105.04
127.3	220.941	224.757	102.129
127.4	245.971	205.289	99.65
127.5	271	185.822	98.3337
127.6	296.03	166.354	98.1603
127.7	321.06	146.887	98.9308
127.8	346.089	127.419	99.7926
127.9	371.119	107.952	100.645
128	389.26	95.3958	101.488
128.1	394.884	95.3958	101.977
128.2	400.509	95.3958	101.671
128.3	406.134	95.3958	100.584
128.4	411.758	95.3958	98.7294
128.5	417.383	95.3958	96.7908
128.6	423.008	95.3958	94.989
128.7	416.228	96.0855	93.3217
128.8	370.923	98.917	91.9079
128.9	325.619	101.749	91.3306
129	280.314	104.58	91.652
129.1	235.01	107.412	92.8579
129.2	189.705	110.243	94.6877
129.3	144.4	113.075	96.6796
129.4	112.145	114.882	98.8311
129.5	139.231	112.031	101.14
129.6	166.317	109.18	103.088
129.7	193.403	106.328	104.393
129.8	220.489	103.477	105.064
129.9	247.575	100.626	105.13
130	274.661	97.7749	104.782
130.1	298.918	95.1593	104.068
130.2	308.919	93.7306	102.993
130.3	318.92	92.3019	101.697
130.4	328.921	90.8732	100.689
130.5	338.922	89.4445	99.9994
130.6	348.922	88.0158	99.6242
130.7	358.923	86.5871	99.54
130.8	368.909	87.7478	99.7104
130.9	378.82	101.906	100.132
131	388.731	116.065	100.801
131.1	398.642	130.223	101.56
131.2	408.552	144.381	102.298
131.3	418.463	158.54	103.018
131.4	428.374	172.698	103.725
131.5	437.12	185.111	104.568
131.6	435.738	182.347	105.589
131.7	434.356	179.582	106.783
131.8	432.974	176.818	108.057
131.9	431.592	174.054	108.968
132	430.21	171.29	109.469
132.1	428.828	168.526	109.564
132.2	427.445	165.762	109.322
132.3	401.561	153.713	108.862
132.4	371.94	140.249	108.188
132.5	342.318	126.785	107.302
132.6	312.696	113.32	106.355
132.7	283.075	99.8559	105.416
132.8	253.453	86.3915	104.486
132.9	223.831	72.9271	103.601
133	212.489	70.6218	102.956
133.1	224.348	82.4814	102.578
133.2	236.208	94.3412	102.464
133.3	248.068	106.201	102.338
133.4	259.927	118.061	101.78
133.5	271.787	129.92	100.794
133.6	283.647	141.78	99.3892
133.7	295.506	153.64	98.9105
133.8	277.279	149.845	99.7888
133.9	253.823	143.329	102.007
134	230.366	136.813	105.204
134.1	206.909	130.298	108.002
134.2	183.453	123.782	110.294
134.3	159.996	117.266	112.087
134.4	136.54	110.751	113.359
134.5	117.031	105.164	114.091
134.6	115.731	103.864	114.292
134.7	114.431	102.565	114.174
134.8	113.132	101.265	115.021
134.9	111.832	99.965	117.04
135	110.532	98.6652	118.281
135.1	109.232	97.3654	119.816
135.2	107.932	96.0657	121.411
135.3	116.81	94.1228	122.813
135.4	136.509	91.4962	124.021
135.5	156.209	88.8696	125.037
135.6	175.908	86.243	126.18
135.7	195.608	83.6164	126.421
135.8	215.307	80.9898	127.364
135.9	235.007	78.3632	127.312
136	254.706	75.7366	127.709
136.1	270.027	77.7166	128.151
136.2	284.695	80.3835	128.299
136.3	299.363	83.0504	128.59
136.4	314.031	85.7173	129.075
136.5	328.699	88.3842	129.08
136.6	343.367	91.0511	128.656
136.7	358.035	93.718	127.985
136.8	354.192	101.931	127.107
136.9	318.951	119.551	126.112
137	283.711	137.172	125.316
137.1	248.47	154.792	124.718
137.2	213.23	172.412	124.228
137.3	177.989	190.032	123.729
137.4	142.749	207.653	123.265
137.5	107.508	225.273	122.847
137.6	173.724	194.2	122.568
137.7	240.651	162.785	122.431
137.8	307.578	131.37	122.434
137.9	374.505	99.9553	122.564
138	441.433	68.5404	122.814
138.1	508.36	37.1256	123.194
138.2	575.287	5.71073	123.704
138.3	564.112	0	124.388
138.4	514.756	6.85502	125.289
138.5	465.4	13.7101	126.407
138.6	416.044	20.5651	127.743
138.7	366.688	27.4201	129.154
138.8	317.331	34.2751	130.386
138.9	267.975	41.1302	131.439
139	259.545	49.0231	132.312
139.1	318.533	58.6258	133.005
139.2	377.521	68.2286	133.41
139.3	436.51	77.8314	133.477
139.4	495.498	87.4341	133.294
139.5	554.486	97.0369	133.076
139.6	613.475	106.64	132.824
139.7	659.72	114.909	132.487
139.8	574.16	109.389	132.061
139.9	488.6	103.869	131.546
140	403.039	98.3491	130.941
140.1	317.479	92.8291	130.217
140.2	231.919	87.3091	129.724
140.3	146.359	81.7891	129.55
140.4	60.7993	76.2691	129.695
140.5	73.1532	78.9263	130.159
140.6	103.91	83.1205	130.942
140.7	134.667	87.3145	131.732
140.8	165.424	91.5087	132.304
140.9	196.18	95.7028	132.723
141	226.937	99.8969	132.996
141.1	257.694	104.091	133.123
141.2	281.067	106.382	133.11
141.3	301.105	107.813	133.078
141.4	321.143	109.244	133.025
141.5	341.181	110.676	132.952
141.6	361.22	112.107	133.004
141.7	381.258	113.538	133.244
141.8	401.296	114.97	133.708
141.9	399.02	114.365	134.503
142	387.282	112.898	135.629
142.1	375.544	111.431	137.086
142.2	363.806	109.964	138.873
142.3	352.068	108.496	140.915
142.4	340.33	107.029	143.062
142.5	328.592	105.562	145.029
142.6	352.509	112.04	146.816
142.7	380.979	119.532	148.423
142.8	409.448	127.024	149.85
142.9	437.918	134.516	151.097
143	466.388	142.008	152.099
143.1	494.857	149.5	152.833
143.2	509.863	153.787	153.304
143.3	475.127	146.236	153.514
143.4	440.39	138.684	153.462
143.5	405.653	131.133	153.148
143.6	370.916	123.581	152.572
143.7	336.18	116.03	151.836
143.8	301.443	108.478	151.181
143.9	289.036	107.169	150.607
144	292.033	110.167	150.115
144.1	295.031	113.164	149.704
144.2	298.028	116.161	149.375
144.3	301.025	119.158	149.127
144.4	304.022	122.156	148.88
144.5	307.019	125.153	148.565
144.6	309.969	134.867	148.182
144.7	312.913	145.174	147.731
144.8	315.858	155.481	147.212
144.9	318.803	165.788	146.626
145	321.748	176.095	145.973
145.1	324.693	186.402	145.34
145.2	330.018	192.273	144.725
145.3	351.649	167.758	144.128
145.4	373.28	143.243	143.549
145.5	394.91	118.728	142.988
145.6	416.541	94.2137	142.445
145.7	438.172	69.6989	141.92
145.8	459.802	45.1842	141.411
145.9	475.065	28.9665	141.013
146	463.668	47.4868	140.742
146.1	452.271	66.0071	140.597
146.2	440.874	84.5275	140.578
146.3	429.477	103.048	140.686
146.4	418.08	121.568	140.92
146.5	406.682	140.088	141.239
146.6	392.6	153.923	141.577
146.7	365.721	145.435	141.907
146.8	338.843	136.948	142.227
146.9	311.965	128.46	142.539
147	285.087	119.972	142.842
147.1	258.209	111.484	143.136
147.2	231.331	102.996	143.551
147.3	209.771	95.1007	144.072
147.4	233.765	92.2779	144.629
147.5	257.758	89.4551	145.222
147.6	281.752	86.6323	145.852
147.7	305.746	83.8096	146.519
147.8	329.739	80.9868	147.222
147.9	353.733	78.164	147.701
148	377.208	75.5047	147.924
148.1	374.392	81.1371	148.071
148.2	371.576	86.7695	148.139
148.3	368.76	92.4019	148.13
148.4	365.943	98.0343	148.043
148.5	363.127	103.667	147.879
148.6	360.311	109.299	147.862
148.7	357.495	114.931	148.034
148.8	327.646	112.82	148.397
148.9	295.368	110.014	148.949
149	263.09	107.207	149.691
149.1	230.813	104.4	150.623
149.2	198.535	101.593	151.745
149.3	166.257	98.7866	152.912
149.4	133.98	95.9799	154.079
149.5	180.257	93.1877	155.231
149.6	247.178	90.3993	156.348
149.7	314.098	87.611	157.43
149.8	381.019	84.8226	158.477
149.9	447.94	82.0342	159.49
150	514.861	79.2459	160.623
150.1	581.781	76.4575	161.961
150.2	583.297	84.8108	163.457
150.3	544.595	100.015	164.924
150.4	505.893	115.22	166.363
150.5	467.19	130.424	167.773
150.6	428.488	145.629	169.154
150.7	389.786	160.833	170.396
150.8	351.084	176.037	171.396
150.9	329.886	189.069	172.153
151	336.711	198.623	172.947
151.1	343.535	208.177	173.784
151.2	350.359	217.731	174.665
151.3	357.184	227.286	175.589
151.4	364.008	236.84	176.55
151.5	370.832	246.394	177.538
151.6	378.278	253.599	178.552
151.7	395.862	222.489	179.522
151.8	413.446	191.38	180.427
151.9	431.029	160.27	181.267
152	448.613	129.161	182.041
152.1	466.197	98.051	182.821
152.2	483.78	66.9414	183.75
152.3	501.364	35.8319	184.829
152.4	532.201	30.7398	186.024
152.5	569.729	38.7814	187.303
152.6	607.256	46.823	188.664
152.7	644.784	54.8647	190.11
152.8	682.312	62.9063	191.584
152.9	719.839	70.9479	192.928
153	757.367	78.9895	194.139
153.1	775.086	86.7487	195.252
153.2	715.212	93.4014	196.357
153.3	655.339	100.054	197.456
153.4	595.465	106.707	198.547
153.5	535.591	113.359	199.635
153.6	475.717	120.012	200.736
153.7	415.843	126.665	201.851
153.8	355.969	133.317	202.975
153.9	314.515	129.936	204.006
154	281.431	121.996	204.944
154.1	248.347	114.056	205.791
154.2	215.263	106.116	206.545
154.3	182.178	98.1756	207.246
154.4	149.094	90.2354	207.895
154.5	116.01	82.2952	208.49
154.6	91.093	76.6145	208.916
154.7	120.315	85.9124	209.159
154.8	149.537	95.2103	209.219
154.9	178.759	104.508	209.096
155	207.981	113.806	208.841
155.1	237.202	123.104	208.471
155.2	266.424	132.402	207.987
155.3	295.646	141.7	207.513
155.4	320.847	141.4	207.079
155.5	343.395	134.769	206.686
155.6	365.943	128.137	206.333
155.7	388.491	121.505	205.971
155.8	411.038	114.873	205.539
155.9	433.586	108.242	205.036
156	456.134	101.61	204.544
156.1	476.593	95.3958	204.09
156.2	465.949	95.3958	203.674
156.3	455.305	95.3958	203.295
156.4	444.661	95.3958	202.955
156.5	434.017	95.3958	202.745
156.6	423.374	95.3958	202.663
156.7	412.73	95.3958	202.71
156.8	402.086	95.3958	202.887
156.9	393.615	93.9368	203.192
157	386.945	91.2686	203.626
157.1	380.274	88.6004	204.189
157.2	373.604	85.9323	204.847
157.3	366.933	83.2642	205.559
157.4	360.263	80.596	206.171
157.5	353.593	77.9279	206.628
157.6	349.86	75.6693	206.931
157.7	400.796	81.0309	207.078
157.8	451.731	86.3925	207.07
157.9	502.667	91.7541	206.907
158	553.602	97.1158	206.792
158.1	604.538	102.477	206.983
158.2	655.473	107.839	207.58
158.3	706.408	113.201	208.583
158.4	690.401	117.8	209.99
158.5	627.985	121.87	211.804
158.6	565.569	125.941	214.023
158.7	503.153	130.012	216.645
158.8	440.737	134.082	218.992
158.9	378.321	138.153	220.904
159	315.906	142.223	222.382
159.1	280.092	143.869	223.425
159.2	338.229	136.947	224.034
159.3	396.367	130.026	224.208
159.4	454.505	123.105	223.947
159.5	512.642	116.184	223.402
159.6	570.78	109.263	222.855
159.7	628.918	102.342	222.306
159.8	687.056	95.4204	221.755
159.9	630.08	107.948	221.202
160	572.693	120.545	220.647
160.1	515.306	133.142	220.091
160.2	457.92	145.739	219.498
160.3	400.533	158.336	218.94
160.4	343.146	170.934	218.571
160.5	285.759	183.531	218.394
160.6	313.047	177.046	218.407
160.7	355.05	167.245	218.61
160.8	397.053	157.445	219.004
160.9	439.056	147.644	219.58
161	481.06	137.843	220.319
161.1	523.063	128.042	221.021
161.2	565.066	118.242	221.614
161.3	556.488	113.417	222.097
161.4	527.214	110.629	222.47
161.5	497.939	107.841	222.734
161.6	468.664	105.053	222.931
161.7	439.389	102.265	223.134
161.8	410.115	99.477	223.362
161.9	380.84	96.6889	223.727
162	381.494	95.3958	224.228
162.1	408.036	95.3958	224.865
162.2	434.578	95.3958	225.638
162.3	461.119	95.3958	226.533
162.4	487.661	95.3958	227.529
162.5	514.203	95.3958	228.626
162.6	540.744	95.3958	229.728
162.7	549.824	95.9271	230.787
162.8	530.127	97.3341	231.801
162.9	510.43	98.741	232.772
163	490.733	100.148	233.654
163.1	471.036	101.555	234.413
163.2	451.338	102.962	235.049
163.3	431.641	104.369	235.56
163.4	418.793	108.073	235.94
163.5	424.459	117.99	236.188
163.6	430.126	127.906	236.304
163.7	435.792	137.822	236.35
163.8	441.459	147.739	236.343
163.9	447.125	157.655	236.284
164	452.792	167.572	236.174
164.1	466.271	175.096	236.173
164.2	508.967	173.672	236.297
164.3	551.663	172.249	236.548
164.4	594.359	170.826	236.742
164.5	637.055	169.403	236.869
164.6	679.751	167.98	236.931
164.7	722.447	166.556	236.928
164.8	754.619	164.603	236.74
164.9	740.295	160.305	236.299
165	725.971	156.008	235.646
165.1	711.647	151.711	235.002
165.2	697.323	147.414	234.366
165.3	682.999	143.117	233.738
165.4	668.676	138.82	233.119
165.5	656.971	132.481	232.55
165.6	655.537	118.138	232.092
165.7	654.102	103.795	231.775
165.8	652.668	89.4517	231.659
165.9	651.234	75.1085	231.743
166	649.8	60.7654	232.028
166.1	648.365	46.4223	232.513
166.2	639.316	38.0446	233.252
166.3	604.95	49.4999	234.366
166.4	570.584	60.9553	235.685
166.5	536.218	72.4106	236.998
166.6	501.852	83.8659	238.303
166.7	467.486	95.3212	239.602
166.8	433.12	106.776	240.895
166.9	409.378	115.396	242.114
167	417.922	115.396	243.114
167.1	426.466	115.396	244.082
167.2	435.01	115.396	245.21
167.3	443.554	115.396	246.498
167.4	452.098	115.396	247.946
167.5	460.642	115.396	249.554
167.6	456.377	113.155	251.286
167.7	408.031	103.201	253.095
167.8	359.685	93.2475	254.827
167.9	311.339	83.2939	256.324
168	262.993	73.3403	257.587
168.1	214.647	63.3867	258.617
168.2	166.301	53.4331	259.412
168.3	132.451	49.492	260.074
168.4	159.401	70.7681	260.668
168.5	186.351	92.0442	261.263
168.6	213.3	113.32	261.934
168.7	240.25	134.596	262.68
168.8	267.2	155.873	263.501
168.9	294.15	177.149	264.398
169	323.296	194.591	265.447
169.1	365.678	188.94	266.674
169.2	408.059	183.29	267.953
169.3	450.441	177.639	269.107
169.4	492.823	171.988	270.133
169.5	535.204	166.337	271.033
169.6	577.586	160.686	271.807
169.7	614.584	155.753	272.177
169.8	572.612	161.349	272.064
169.9	530.64	166.945	271.602
170	488.669	172.542	271.114
170.1	446.697	178.138	270.6
170.2	404.726	183.734	270.06
170.3	362.754	189.33	269.493
170.4	320.782	194.926	269.029
170.5	315.993	201.746	268.737
170.6	314.606	208.677	268.596
170.7	313.22	215.608	268.446
170.8	311.834	222.539	268.288
170.9	310.448	229.47	268.122
171	309.062	236.401	267.947
171.1	307.675	243.332	267.817
171.2	305.338	235.771	267.823
171.3	302.597	222.066	267.966
171.4	299.856	208.361	268.33
171.5	297.114	194.655	268.925
171.6	294.373	180.95	269.75
171.7	291.632	167.244	270.805
171.8	288.891	153.539	272.09
171.9	304.865	143.196	273.438
172	348.237	137.774	274.851
172.1	391.61	132.352	276.268
172.2	434.982	126.931	277.664
172.3	478.355	121.509	279.039
172.4	521.727	116.088	280.391
172.5	565.1	110.666	281.722
172.6	606.702	105.732	282.94
172.7	586.592	117.798	283.988
172.8	566.482	129.864	284.935
172.9	546.373	141.93	285.86
173	526.263	153.995	286.762
173.1	506.154	166.061	287.641
173.2	486.044	178.127	288.497
173.3	465.934	190.193	289.358
173.4	450.423	190.836	290.332
173.5	438.399	182.82	291.334
173.6	426.375	174.804	292.147
173.7	414.351	166.788	292.77
173.8	402.327	158.772	293.205
173.9	390.303	150.756	293.451
174	378.279	142.74	293.509
174.1	370.071	135.845	293.5
174.2	403.571	141.205	293.472
174.3	437.072	146.565	293.499
174.4	470.573	151.925	293.582
174.5	504.073	157.285	293.722
174.6	537.574	162.646	293.917
174.7	571.074	168.006	294.169
174.8	604.575	173.366	294.461
174.9	590.443	174.558	294.76
175	547.275	173.209	295.15
175.1	504.106	171.86	295.631
175.2	460.938	170.511	296.203
175.3	417.769	169.162	296.867
175.4	374.601	167.813	297.622
175.5	331.432	166.464	298.469
175.6	300.649	165.678	299.298
175.7	316.894	167.032	300.117
175.8	333.138	168.385	300.931
175.9	349.383	169.739	301.74
176	365.627	171.093	302.545
176.1	381.872	172.447	303.346
176.2	398.116	173.8	304.142
176.3	414.361	175.154	304.935
176.4	418.376	174.282	305.694
176.5	419.731	172.927	306.402
176.6	421.087	171.572	307.06
176.7	422.442	170.216	307.667
176.8	423.798	168.861	308.225
176.9	425.153	167.505	308.732
177	426.508	166.15	309.189
177.1	431.461	160.598	309.615
177.2	440.925	149.782	310.017
177.3	450.389	138.966	310.393
177.4	459.852	128.15	310.744
177.5	469.316	117.335	311.07
177.6	478.78	106.519	311.371
177.7	488.244	95.703	311.646
177.8	497.326	85.7135	311.905
177.9	498.677	92.4698	312.136
178	500.029	99.226	312.337
178.1	501.38	105.982	312.51
178.2	502.731	112.739	312.654
178.3	504.082	119.495	312.768
178.4	505.434	126.251	312.854
178.5	506.785	133.007	312.903
178.6	497.606	133.64	312.963
178.7	482.669	130.924	313.082
178.8	467.732	128.208	313.258
178.9	452.795	125.493	313.493
179	437.858	122.777	313.786
179.1	422.921	120.061	314.137
179.2	407.984	117.345	314.547
179.3	392.98	116.564	315.114
179.4	377.805	120.702	315.806
179.5	362.631	124.841	316.623
179.6	347.456	128.979	317.565
179.7	332.281	133.118	318.632
179.8	317.107	137.256	319.824
179.9	301.932	141.395	321.14
180	289.272	145.583	322.315
180.1	349.658	151.2	323.263
180.2	410.044	156.817	323.979
180.3	470.431	162.435	324.463
180.4	530.817	168.052	324.714
180.5	591.203	173.669	324.733
180.6	651.589	179.287	324.519
180.7	711.976	184.904	324.387
180.8	687.289	190.609	324.38
180.9	654.439	196.322	324.472
181	621.588	202.035	324.665
181.1	588.738	207.748	324.956
181.2	555.888	213.461	325.347
181.3	523.038	219.174	325.838
181.4	490.188	224.887	326.331
181.5	467.576	212.271	326.847
181.6	445.965	197.864	327.502
181.7	424.354	183.456	328.295
181.8	402.742	169.049	329.228
181.9	381.131	154.641	330.3
182	359.52	140.234	331.511
182.1	337.909	125.826	332.798
182.2	359.718	136.623	334.138
182.3	382.865	148.197	335.111
182.4	406.012	159.77	335.714
182.5	429.159	171.344	335.949
182.6	452.306	182.917	335.815
182.7	475.453	194.491	335.312
182.8	497.512	204.814	334.575
182.9	501.827	194.746	333.661
183	506.141	184.679	332.902
183.1	510.456	174.611	332.407
183.2	514.771	164.544	332.175
183.3	519.085	154.476	332.207
183.4	523.4	144.409	332.503
183.5	527.113	135.545	332.968
183.6	525.686	136.972	333.533
183.7	524.259	138.399	334.205
183.8	522.832	139.826	334.991
183.9	521.405	141.253	335.891
184	519.978	142.681	336.903
184.1	518.551	144.108	338.029
184.2	512.412	146.92	339.25
184.3	462.562	162.587	340.539
184.4	412.712	178.255	341.691
184.5	362.861	193.922	342.486
184.6	313.011	209.589	342.926
184.7	263.161	225.256	343.01
184.8	213.311	240.924	342.738
184.9	171.29	255.396	342.145
185	224.091	255.396	341.352
185.1	276.893	255.396	340.593
185.2	329.695	255.396	340.123
185.3	382.496	255.396	339.94
185.4	435.298	255.396	340.046
185.5	488.1	255.396	340.439
185.6	538.645	255.297	341.118
185.7	558.707	253.864	342.021
185.8	578.769	252.431	343.124
185.9	598.831	250.998	344.408
186	618.893	249.565	345.873
186.1	638.954	248.132	347.517
186.2	659.016	246.699	349.342
186.3	673.488	246.177	351.348
186.4	631.779	254.806	353.4
186.5	590.07	263.436	355.408
186.6	548.361	272.065	357.312
186.7	506.651	280.695	359.112
186.8	464.942	289.324	360.808
186.9	423.233	297.954	362.401
187	390.055	310.183	363.89
187.1	410.353	344.979	365.405
187.2	430.65	379.775	366.933
187.3	450.948	414.571	368.429
187.4	471.246	449.367	369.892
187.5	491.543	484.163	371.324
187.6	511.841	518.959	372.723
187.7	524.458	542.592	374.09
187.8	512.785	530.918	375.35
187.9	501.111	519.244	376.437
188	489.437	507.57	377.341
188.1	477.764	495.897	378.063
188.2	466.09	484.223	378.602
188.3	454.416	472.549	378.958
188.4	447.263	468.79	379.132
188.5	447.263	477.558	379.161
188.6	447.263	486.325	379.222
188.7	447.263	495.092	379.465
188.8	447.263	503.86	379.89
188.9	447.263	512.627	380.497
189	447.263	521.394	381.287
189.1	468.604	520.653	382.258
189.2	507.865	511.929	383.426
189.3	547.126	503.204	384.802
189.4	586.387	494.479	386.171
189.5	625.648	485.755	387.531
189.6	664.908	477.03	388.885
189.7	704.169	468.305	390.23
189.8	698.925	476.012	391.568
189.9	671.413	491.94	392.898
190	643.9	507.869	394.106
190.1	616.387	523.797	395.397
190.2	588.875	539.726	396.773
190.3	561.362	555.654	398.232
190.4	533.85	571.582	399.775
190.5	521.813	566.676	401.402
190.6	514.647	555.211	403.112
190.7	507.481	543.746	404.949
190.8	500.316	532.281	406.882
190.9	493.15	520.816	408.904
191	485.985	509.351	411.015
191.1	478.819	497.886	413.214
191.2	514.038	521.027	415.503
191.3	561.019	553.771	417.88
191.4	607.999	586.515	420.329
191.5	654.979	619.259	422.668
191.6	701.96	652.003	424.837
191.7	748.94	684.747	426.835
191.8	795.92	717.491	428.663
191.9	785.833	715.752	430.321
192	757.583	703.04	431.808
192.1	729.333	690.327	433.112
192.2	701.082	677.615	434.24
192.3	672.832	664.902	435.262
192.4	644.582	652.19	436.177
192.5	616.332	639.477	436.985
192.6	602.501	650.632	437.686
192.7	595.489	673.072	438.279
192.8	588.476	695.512	438.77
192.9	581.464	717.952	439.284
193	574.451	740.392	439.926
193.1	567.439	762.832	440.693
193.2	560.426	785.272	441.587
193.3	564.181	787.709	442.607
193.4	576.786	773.703	443.753
193.5	589.391	759.698	445.025
193.6	601.995	745.693	446.37
193.7	614.6	731.687	447.652
193.8	627.205	717.682	448.873
193.9	639.81	703.676	450.031
194	666.12	709.682	451.127
194.1	712.254	744.632	452.161
194.2	758.388	779.582	453.132
194.3	804.522	814.532	454.104
194.4	850.656	849.482	455.096
194.5	896.79	884.432	456.108
194.6	942.924	919.382	457.139
194.7	957.688	946.108	458.19
194.8	881.13	948.892	459.261
194.9	804.572	951.675	460.352
195	728.014	954.459	461.435
195.1	651.455	957.243	462.54
195.2	574.897	960.027	463.667
195.3	498.339	962.811	464.817
195.4	430.427	965.989	465.99
195.5	474.628	974.277	467.185
195.6	518.829	982.565	468.402
195.7	563.03	990.852	469.661
195.8	607.231	999.14	470.877
195.9	651.432	1007.43	472.035
196	695.633	1015.72	473.135
196.1	739.834	1024	474.176
196.2	766.628	1011.73	475.16
196.3	789.904	995.296	476.086
196.4	813.181	978.865	476.868
196.5	836.458	962.434	477.475
196.6	859.735	946.004	477.935
196.7	883.012	929.573	478.25
196.8	906.288	913.142	478.418
196.9	898.526	933.5	478.44
197	863.077	986.674	478.315
197.1	827.628	1039.85	478.186
197.2	792.179	1093.02	478.323
197.3	756.73	1146.2	478.794
197.4	721.28	1199.37	479.599
197.5	685.831	1252.54	480.738
197.6	654.358	1295.66	482.211
197.7	639.392	1297.02	484.018
197.8	624.425	1298.38	486.055
197.9	609.459	1299.74	488.093
198	594.493	1301.1	489.954
198.1	579.527	1302.46	491.639
198.2	564.561	1303.82	493.147
198.3	549.595	1305.18	494.479
198.4	581.789	1289.28	495.634
198.5	622.687	1270.2	496.631
198.6	663.586	1251.11	497.512
198.7	704.485	1232.03	498.276
198.8	745.383	1212.94	498.924
198.9	786.282	1193.85	499.455
199	827.181	1174.77	499.869
199.1	847.959	1186.28	500.167
199.2	849.326	1227.31	500.367
199.3	850.694	1268.34	500.511
199.4	852.062	1309.38	500.615
199.5	853.43	1350.41	500.697
199.6	854.797	1391.44	500.759
199.7	856.165	1432.47	500.799
199.8	851.549	1465.67	500.818
199.9	822.637	1467.04	500.788
200	793.725	1468.42	500.646
200.1	764.813	1469.8	500.438
200.2	735.901	1471.17	500.351
200.3	706.989	1472.55	500.384
200.4	678.077	1473.93	500.537
200.5	649.164	1475.31	500.811
200.6	678.303	1488.33	501.214
200.7	711.529	1502.17	501.771
200.8	744.755	1516.02	502.484
200.9	777.98	1529.86	503.072
201	811.206	1543.71	503.529
201.1	844.432	1557.55	503.855
201.2	877.658	1571.39	504.05
201.3	862.513	1589.26	504.142
201.4	827.7	1608.75	504.231
201.5	792.886	1628.25	504.317
201.6	758.073	1647.74	504.47
201.7	723.26	1667.24	504.711
201.8	688.447	1686.73	505.041
201.9	653.634	1706.23	505.459
202	647.63	1713.17	505.931
202.1	667.201	1708.98	506.3
202.2	686.773	1704.79	506.567
202.3	706.344	1700.59	506.765
202.4	725.915	1696.4	506.928
202.5	745.486	1692.21	507.055
202.6	765.057	1688.01	507.146
202.7	782.022	1697.03	507.226
202.8	794.668	1727.94	507.433
202.9	807.314	1758.86	507.767
203	819.961	1789.77	508.194
203.1	832.607	1820.68	508.624
203.2	845.253	1851.59	509.055
203.3	857.899	1882.51	509.489
203.4	867.628	1907.96	509.92
203.5	869.037	1917.82	510.329
203.6	870.446	1927.68	510.713
203.7	871.855	1937.54	511.079
203.8	873.264	1947.41	511.526
203.9	874.673	1957.27	512.056
204	876.082	1967.13	512.668
204.1	881.398	1985.04	513.342
204.2	906.928	2044.62	513.939
204.3	932.459	2104.19	514.458
204.4	957.99	2163.76	514.9
204.5	983.52	2223.33	515.381
204.6	1009.05	2282.9	515.915
204.7	1034.58	2342.47	516.502
204.8	1052.95	2391.41	517.161
204.9	1014.35	2355.66	518.116
205	975.751	2319.92	519.367
205.1	937.149	2284.18	520.915
205.2	898.547	2248.44	522.635
205.3	859.945	2212.69	524.496
205.4	821.344	2176.95	526.498
205.5	788.103	2145.23	528.641
205.6	795.282	2143.79	530.67
205.7	802.461	2142.36	532.577
205.8	809.64	2140.92	534.361
205.9	816.819	2139.48	535.941
206	823.998	2138.05	537.289
206.1	831.177	2136.61	538.407
206.2	838.13	2145.59	539.293
206.3	843.83	2212.56	540.017
206.4	849.53	2279.54	540.596
206.5	855.23	2346.51	541.03
206.6	860.929	2413.48	541.321
206.7	866.629	2480.45	541.467
206.8	872.329	2547.42	541.468
206.9	882.189	2603.31	541.325
207	918.844	2587.8	541.14
207.1	955.5	2572.3	540.988
207.2	992.155	2556.79	540.869
207.3	1028.81	2541.28	540.935
207.4	1065.47	2525.77	541.242
207.5	1102.12	2510.26	541.79
207.6	1136	2494.59	542.579
207.7	1105.31	2475.06	543.609
207.8	1074.62	2455.53	544.877
207.9	1043.93	2436	546.383
208	1013.25	2416.48	547.93
208.1	982.559	2396.95	549.419
208.2	951.872	2377.42	550.849
208.3	921.184	2357.89	552.221
208.4	941.45	2380.79	553.509
208.5	969.182	2409.91	554.559
208.6	996.913	2439.03	555.369
208.7	1024.64	2468.15	556.142
208.8	1052.38	2497.27	557.037
208.9	1080.11	2526.38	558.054
209	1107.84	2555.5	559.193
209.1	1109.94	2562.65	560.454
209.2	1098.85	2558.49	561.88
209.3	1087.76	2554.33	563.472
209.4	1076.66	2550.17	565.121
209.5	1065.57	2546.01	566.696
209.6	1054.48	2541.85	568.198
209.7	1043.39	2537.69	569.626
209.8	1030.41	2552.85	570.98
209.9	1015.09	2591.83	572.38
210	999.775	2630.82	573.855
210.1	984.459	2669.8	575.439
210.2	969.144	2708.79	577.186
210.3	953.829	2747.77	579.096
210.4	938.513	2786.76	581.169
210.5	927.263	2794.64	583.406
210.6	927.263	2716.46	585.665
210.7	927.263	2638.27	587.874
210.8	927.263	2560.08	590.042
210.9	927.263	2481.89	592.185
211	927.263	2403.7	594.305
211.1	927.263	2325.52	596.4
211.2	928.848	2262.17	598.47
211.3	944.215	2327.83	600.483
211.4	959.583	2393.49	602.407
211.5	974.95	2459.15	604.199
211.6	990.317	2524.81	605.787
211.7	1005.68	2590.47	607.171
211.8	1021.05	2656.13	608.35
211.9	1036.42	2721.79	609.325
212	999.153	2750.36	610.176
212.1	958.829	2776.78	611.024
212.2	918.504	2803.2	611.887
212.3	878.179	2829.62	612.782
212.4	837.855	2856.04	613.71
212.5	797.53	2882.46	614.67
212.6	757.205	2908.88	615.664
212.7	778.551	2902.88	616.673
212.8	820.078	2886.27	617.656
212.9	861.606	2869.66	618.658
213	903.134	2853.05	619.713
213.1	944.661	2836.44	620.82
213.2	986.189	2819.83	621.981
213.3	1027.72	2803.21	623.194
213.4	1061.16	2810.02	624.478
213.5	1087.41	2837.66	625.894
213.6	1113.66	2865.29	627.384
213.7	1139.92	2892.92	628.926
213.8	1166.17	2920.56	630.523
213.9	1192.42	2948.19	632.173
214	1218.67	2975.83	633.876
214.1	1224.32	2993.37	635.566
214.2	1179.99	2986.45	637.018
214.3	1135.65	2979.52	638.416
214.4	1091.31	2972.59	639.768
214.5	1046.98	2965.66	641.074
214.6	1002.64	2958.74	642.334
214.7	958.306	2951.81	643.547
214.8	915.411	2949.3	644.783
214.9	890.479	3001.94	646.155
215	865.547	3054.57	647.446
215.1	840.614	3107.21	648.654
215.2	815.682	3159.84	649.78
215.3	790.749	3212.48	650.823
215.4	765.817	3265.11	651.784
215.5	740.885	3317.75	652.657
215.6	790.942	3340.9	653.404
215.7	853.745	3359.05	653.963
215.8	916.549	3377.19	654.337
215.9	979.353	3395.33	654.524
216	1042.16	3413.48	654.525
216.1	1104.96	3431.62	654.34
216.2	1167.76	3449.76	653.969
216.3	1160.07	3439.86	653.586
216.4	1120.64	3417.33	653.401
216.5	1081.21	3394.8	653.415
216.6	1041.78	3372.27	653.627
216.7	1002.36	3349.73	654.039
216.8	962.925	3327.2	654.649
216.9	923.495	3304.67	655.47
217	919.808	3310.45	656.334
217.1	941.131	3336.04	657.047
217.2	962.455	3361.63	657.609
217.3	983.779	3387.22	658.022
217.4	1005.1	3412.8	658.284
217.5	1026.43	3438.39	658.397
217.6	1047.75	3463.98	658.353
217.7	1056.47	3480.14	658.287
217.8	1055.04	3488.7	658.355
217.9	1053.62	3497.27	658.556
218	1052.19	3505.83	658.891
218.1	1050.76	3514.4	659.359
218.2	1049.34	3522.96	659.961
218.3	1047.91	3531.52	660.696
218.4	1060.53	3522.91	661.495
218.5	1084.75	3500.11	662.282
218.6	1108.96	3477.32	663.058
218.7	1133.18	3454.53	663.822
218.8	1157.4	3431.74	664.574
218.9	1181.61	3408.95	665.314
219	1205.83	3386.16	666.043
219.1	1201.55	3400.09	666.861
219.2	1171.78	3446.87	667.915
219.3	1142.01	3493.65	669.206
219.4	1112.24	3540.44	670.733
219.5	1082.47	3587.22	672.496
219.6	1052.7	3634	674.495
219.7	1022.92	3680.78	676.731
219.8	1024.69	3711.43	679.068
219.9	1061.46	3724.16	681.253
220	1098.24	3736.89	683.291
220.1	1135.01	3749.62	685.183
220.2	1171.79	3762.35	686.928
220.3	1208.56	3775.08	688.526
220.4	1245.34	3787.81	689.977
220.5	1266.12	3842.07	691.305
220.6	1263.3	3957.67	692.709
220.7	1260.49	4073.27	694.246
220.8	1257.67	4188.86	695.916
220.9	1254.85	4304.46	697.72
221	1252.03	4420.05	699.657
221.1	1249.21	4535.65	701.727
221.2	1242.9	4607.98	703.93
221.3	1228.84	4584.08	706.181
221.4	1214.78	4560.18	708.326
221.5	1200.72	4536.28	710.345
221.6	1186.67	4512.38	712.239
221.7	1172.61	4488.48	714.007
221.8	1158.55	4464.58	715.65
221.9	1141.68	4438.14	717.166
222	1113.42	4401.4	718.616
222.1	1085.15	4364.65	719.974
222.2	1056.88	4327.9	721.122
222.3	1028.61	4291.15	722.063
222.4	1000.34	4254.4	722.794
222.5	972.075	4217.65	723.317
222.6	954.38	4197.55	723.631
222.7	1012.61	4296.96	723.667
222.8	1070.83	4396.37	723.346
222.9	1129.06	4495.78	722.928
223	1187.29	4595.19	722.51
223.1	1245.51	4694.61	722.092
223.2	1303.74	4794.02	721.674
223.3	1356.8	4883.78	721.257
223.4	1351.1	4863.81	720.925
223.5	1345.39	4843.84	720.894
223.6	1339.69	4823.88	721.165
223.7	1333.98	4803.91	721.735
223.8	1328.27	4783.94	722.605
223.9	1322.57	4763.97	723.775
224	1315.86	4746.7	725.243
224.1	1295.82	4765.31	727.002
224.2	1275.77	4783.93	728.973
224.3	1255.72	4802.54	731.157
224.4	1235.68	4821.15	733.336
224.5	1215.63	4839.77	735.345
224.6	1195.58	4858.38	737.183
224.7	1181.2	4877.98	738.852
224.8	1226.97	4908.02	740.351
224.9	1272.74	4938.05	741.597
225	1318.51	4968.09	742.589
225.1	1364.28	4998.13	743.344
225.2	1410.05	5028.16	744.15
225.3	1455.82	5058.2	745.006
225.4	1494.56	5092.15	745.912
225.5	1465.98	5163.61	746.87
225.6	1437.4	5235.06	747.841
225.7	1408.82	5306.51	748.821
225.8	1380.24	5377.96	749.809
225.9	1351.65	5449.42	750.847
226	1323.07	5520.87	751.96
226.1	1306.63	5582.5	753.149
226.2	1403.22	5552.67	754.414
226.3	1499.81	5522.85	755.795
226.4	1596.4	5493.02	757.309
226.5	1692.99	5463.19	758.954
226.6	1789.58	5433.36	760.669
226.7	1886.17	5403.53	762.329
226.8	1973.1	5378.2	763.933
226.9	1899.97	5427.42	765.481
227	1826.84	5476.64	766.99
227.1	1753.72	5525.86	768.474
227.2	1680.59	5575.08	769.933
227.3	1607.46	5624.3	771.376
227.4	1534.34	5673.52	772.853
227.5	1461.21	5722.74	774.363
227.6	1465.16	5703.01	775.907
227.7	1473.52	5679.35	777.47
227.8	1481.87	5655.68	779.027
227.9	1490.22	5632.02	780.578
228	1498.57	5608.35	782.11
228.1	1506.92	5584.69	783.499
228.2	1515.28	5561.03	784.746
228.3	1539.52	5532.08	785.851
228.4	1568.73	5501.48	786.821
228.5	1597.94	5470.88	787.69
228.6	1627.14	5440.28	788.459
228.7	1656.35	5409.68	789.152
228.8	1685.56	5379.08	790.053
228.9	1714.77	5348.49	791.163
229	1716.1	5371.27	792.481
229.1	1696.6	5433.97	794.006
229.2	1677.09	5496.66	795.633
229.3	1657.59	5559.36	797.361
229.4	1638.08	5622.05	799.176
229.5	1618.58	5684.75	800.898
229.6	1599.07	5747.44	802.527
229.7	1596.65	5816.88	804.063
229.8	1620.45	5896.66	805.505
229.9	1644.24	5976.45	807.123
230	1668.04	6056.23	808.955
230.1	1691.83	6136.02	811.001
230.2	1715.63	6215.8	813.246
230.3	1739.43	6295.59	815.688
230.4	1751.29	6339.59	818.328
230.5	1727.44	6276.46	821.166
230.6	1703.59	6213.33	823.888
230.7	1679.74	6150.19	826.416
230.8	1655.89	6087.06	828.749
230.9	1632.04	6023.93	830.884
231	1608.19	5960.8	832.822
231.1	1593.63	5910.21	834.562
231.2	1645.62	5949.56	836.104
231.3	1697.62	5988.91	837.546
231.4	1749.62	6028.26	838.913
231.5	1801.62	6067.61	840.221
231.6	1853.61	6106.96	841.535
231.7	1905.61	6146.31	842.855
231.8	1956.68	6185.7	844.182
231.9	1869.77	6231.96	845.515
232	1782.86	6278.22	846.918
232.1	1695.95	6324.48	848.41
232.2	1609.04	6370.74	849.988
232.3	1522.13	6417	851.642
232.4	1435.22	6463.26	853.374
232.5	1348.31	6509.52	855.183
232.6	1412.77	6561.67	857.07
232.7	1499.27	6614.69	858.899
232.8	1585.77	6667.7	860.614
232.9	1672.26	6720.72	862.143
233	1758.76	6773.73	863.362
233.1	1845.26	6826.75	864.27
233.2	1931.76	6879.77	864.867
233.3	1925.96	6867.03	865.153
233.4	1881.58	6826.81	865.223
233.5	1837.2	6786.58	865.145
233.6	1792.81	6746.36	865.044
233.7	1748.43	6706.14	865.094
233.8	1704.04	6665.91	865.296
233.9	1659.66	6625.69	865.65
234	1658.58	6568.96	866.155
234.1	1701.59	6495.41	866.83
234.2	1744.61	6421.86	867.701
234.3	1787.63	6348.31	868.715
234.4	1830.65	6274.77	869.803
234.5	1873.67	6201.22	870.963
234.6	1916.69	6127.67	872.196
234.7	1948.07	6100.81	873.502
234.8	1950.86	6188.66	874.845
234.9	1953.65	6276.51	876.105
235	1956.44	6364.36	877.249
235.1	1959.22	6452.21	878.233
235.2	1962.01	6540.06	879.057
235.3	1964.8	6627.91	879.72
235.4	1960.3	6710.37	880.223
235.5	1901.25	6752.55	880.569
235.6	1842.2	6794.73	880.818
235.7	1783.15	6836.9	881.006
235.8	1724.1	6879.08	881.193
235.9	1665.05	6921.26	881.377
236	1606	6963.44	881.558
236.1	1547.6	7005.03	881.737
236.2	1611.35	6935.61	881.914
236.3	1675.1	6866.2	882.221
236.4	1738.85	6796.78	882.677
236.5	1802.59	6727.37	883.282
236.6	1866.34	6657.95	884.037
236.7	1930.09	6588.54	884.941
236.8	1993.84	6519.12	885.994
236.9	1991.84	6550.67	887.196
237	1986.1	6587.94	888.417
237.1	1980.37	6625.22	889.616
237.2	1974.63	6662.49	890.796
237.3	1968.9	6699.77	891.956
237.4	1963.16	6737.04	893.097
237.5	1957.43	6774.31	894.22
237.6	1943.22	6789.43	895.323
237.7	1928.77	6803.89	896.483
237.8	1914.31	6818.35	897.725
237.9	1899.85	6832.81	898.928
238	1885.39	6847.27	900.093
238.1	1870.93	6861.73	901.219
238.2	1860.91	6869.85	902.306
238.3	1927.81	6768.05	903.354
238.4	1994.7	6666.24	904.326
238.5	2061.6	6564.44	905.171
238.6	2128.5	6462.64	905.981
238.7	2195.4	6360.84	906.754
238.8	2262.3	6259.04	907.491
238.9	2308.94	6180.6	908.192
239	2262.3	6209.75	908.856
239.1	2215.66	6238.89	909.47
239.2	2169.03	6268.04	909.973
239.3	2122.39	6297.19	910.637
239.4	2075.75	6326.34	911.463
239.5	2029.11	6355.49	912.449
239.6	2006.98	6370.77	913.595
239.7	2037.61	6356.18	914.903
239.8	2068.24	6341.6	916.371
239.9	2098.87	6327.01	918.101
240	2129.5	6312.42	919.569
240.1	2160.13	6297.84	920.777
240.2	2190.77	6283.25	921.724
240.3	2182.54	6290.09	922.41
240.4	2128.97	6321.95	922.835
240.5	2075.41	6353.8	923
240.6	2021.84	6385.65	922.86
240.7	1968.27	6417.5	922.883
240.8	1914.7	6449.35	923.078
240.9	1861.13	6481.21	923.444
241	1873.71	6492.23	923.982
241.1	1939.43	6486.51	924.692
241.2	2005.16	6480.8	925.573
241.3	2070.89	6475.08	926.644
241.4	2136.61	6469.37	927.658
241.5	2202.34	6463.65	928.563
241.6	2268.07	6457.93	929.359
241.7	2287.14	6483.42	930.046
241.8	2268.93	6533.85	930.624
241.9	2250.72	6584.27	931.092
242	2232.51	6634.7	931.464
242.1	2214.3	6685.13	931.932
242.2	2196.09	6735.55	932.552
242.3	2177.88	6785.98	933.324
242.4	2136.35	6783.34	934.248
242.5	2062.17	6706.41	935.324
242.6	1987.99	6629.48	936.553
242.7	1913.81	6552.55	937.93
242.8	1839.62	6475.62	939.326
242.9	1765.44	6398.69	940.691
243	1691.26	6321.76	942.024
243.1	1627.26	6261.68	943.327
243.2	1627.26	6307.44	944.598
243.3	1627.26	6353.2	945.838
243.4	1627.26	6398.96	947.047
243.5	1627.26	6444.72	948.294
243.6	1627.26	6490.48	949.644
243.7	1627.26	6536.24	951.096
243.8	1627.26	6582	952.65
243.9	1651.6	6504.6	954.306
244	1686.01	6376.21	956.064
244.1	1720.43	6247.83	957.925
244.2	1754.84	6119.44	959.78
244.3	1789.25	5991.05	961.561
244.4	1823.66	5862.67	963.269
244.5	1858.08	5734.28	964.904
244.6	1890.44	5632.93	966.465
244.7	1911.33	5682.56	967.952
244.8	1932.23	5732.18	969.366
244.9	1953.12	5781.81	970.721
245	1974.02	5831.44	972.004
245.1	1994.91	5881.06	973.212
245.2	2015.81	5930.69	974.347
245.3	2036.7	5980.31	975.409
245.4	2037.62	5979.05	976.397
245.5	2018.13	5925.77	977.312
245.6	1998.64	5872.49	978.183
245.7	1979.15	5819.21	979.129
245.8	1959.66	5765.94	980.15
245.9	1940.16	5712.66	981.246
246	1920.67	5659.38	982.417
246.1	1901.18	5606.1	983.663
246.2	1896.23	5630.44	984.984
246.3	1894.94	5674.3	986.466
246.4	1893.65	5718.16	988.201
246.5	1892.36	5762.02	990.19
246.6	1891.07	5805.88	992.431
246.7	1889.78	5849.75	994.926
246.8	1888.49	5893.61	997.673
246.9	1888.36	5935.58	1000.67
247	1911.58	5939.45	1003.79
247.1	1934.8	5943.32	1006.62
247.2	1958.02	5947.19	1009.14
247.3	1981.25	5951.06	1011.34
247.4	2004.47	5954.93	1013.21
247.5	2027.69	5958.8	1014.76
247.6	2050.91	5962.67	1015.99
247.7	2056.53	5968.84	1017.01
247.8	2020.27	5980.5	1018.05
247.9	1984	5992.16	1019.19
248	1947.74	6003.81	1020.43
248.1	1911.47	6015.47	1021.77
248.2	1875.21	6027.13	1023.2
248.3	1838.95	6038.78	1024.73
248.4	1802.68	6050.44	1026.33
248.5	1789.52	5990.83	1027.98
248.6	1793.43	5878.5	1029.67
248.7	1797.35	5766.17	1031.42
248.8	1801.27	5653.84	1033.23
248.9	1805.19	5541.5	1035.09
249	1809.11	5429.17	1037
249.1	1813.03	5316.84	1038.95
249.2	1816.94	5204.51	1040.9
249.3	1856.1	5229.38	1042.85
249.4	1898.36	5266.36	1044.83
249.5	1940.63	5303.34	1046.84
249.6	1982.9	5340.32	1048.89
249.7	2025.16	5377.31	1050.96
249.8	2067.43	5414.29	1053.1
249.9	2109.69	5451.27	1055.36
250	2110.13	5475.86	1057.74
250.1	2032.11	5477.21	1060.21
250.2	1954.09	5478.55	1062.74
250.3	1876.07	5479.9	1065.33
250.4	1798.05	5481.24	1067.98
250.5	1720.03	5482.59	1070.68
250.6	1642.01	5483.93	1073.41
250.7	1563.99	5485.28	1076.16
250.8	1571.09	5466.55	1078.94
250.9	1586.21	5445.92	1081.66
251	1601.34	5425.29	1084.33
251.1	1616.47	5404.66	1086.95
251.2	1631.6	5384.03	1089.48
251.3	1646.72	5363.4	1091.83
251.4	1661.85	5342.78	1094
251.5	1656.39	5265.66	1095.99
251.6	1639.47	5157.08	1097.85
251.7	1622.55	5048.5	1099.65
251.8	1605.63	4939.92	1101.39
251.9	1588.71	4831.34	1103.1
252	1571.79	4722.75	1104.94
252.1	1554.86	4614.17	1106.91
252.2	1582.15	4599.49	1109.01
252.3	1645.5	4661.4	1111.23
252.4	1708.84	4723.3	1113.47
252.5	1772.19	4785.21	1115.73
252.6	1835.53	4847.11	1117.98
252.7	1898.88	4909.02	1120.08
252.8	1962.22	4970.92	1122.04
252.9	1956.51	4953.22	1123.86
253	1905.66	4883.48	1125.53
253.1	1854.81	4813.74	1127.1
253.2	1803.95	4744	1128.59
253.3	1753.1	4674.26	1130
253.4	1702.25	4604.52	1131.35
253.5	1651.4	4534.78	1132.64
253.6	1683.62	4518.56	1133.88
253.7	1747.82	4522.93	1135.06
253.8	1812.03	4527.31	1136.23
253.9	1876.23	4531.69	1137.47
254	1940.44	4536.07	1138.82
254.1	2004.64	4540.44	1140.4
254.2	2068.84	4544.82	1142.22
254.3	2006.25	4546.66	1144.27
254.4	1924.53	4548.12	1146.57
254.5	1842.8	4549.58	1149.09
254.6	1761.08	4551.04	1151.72
254.7	1679.35	4552.5	1154.44
254.8	1597.63	4553.96	1157.01
254.9	1517.67	4555.64	1159.44
255	1542.43	4570.2	1161.73
255.1	1567.18	4584.76	1163.88
255.2	1591.94	4599.32	1165.89
255.3	1616.69	4613.88	1167.63
255.4	1641.45	4628.45	1169.11
255.5	1666.2	4643.01	1170.56
255.6	1684.66	4652.15	1171.99
255.7	1667.26	4630.39	1173.42
255.8	1649.85	4608.63	1174.83
255.9	1632.45	4586.88	1176.23
256	1615.04	4565.12	1177.91
256.1	1597.64	4543.37	1179.96
256.2	1580.23	4521.61	1182.31
256.3	1560.99	4492.49	1184.94
256.4	1536.39	4441.83	1187.84
256.5	1511.78	4391.17	1191.03
256.6	1487.18	4340.51	1194.5
256.7	1462.57	4289.86	1197.91
256.8	1437.97	4239.2	1201.18
256.9	1413.36	4188.54	1204.2
257	1405.23	4145.93	1206.91
257.1	1428.29	4118.55	1209.3
257.2	1451.34	4091.18	1211.37
257.3	1474.4	4063.8	1213.13
257.4	1497.45	4036.42	1214.81
257.5	1520.51	4009.04	1216.45
257.6	1543.56	3981.66	1218.07
257.7	1565.98	4004.91	1219.65
257.8	1587.46	4102.27	1221.2
257.9	1608.93	4199.64	1222.71
258	1630.41	4297.01	1224.2
258.1	1651.89	4394.38	1225.35
258.2	1673.37	4491.75	1226.16
258.3	1694.85	4589.12	1226.66
258.4	1706.07	4610.69	1227
258.5	1703.23	4528.45	1227.18
258.6	1700.39	4446.21	1227.2
258.7	1697.56	4363.97	1227.1
258.8	1694.72	4281.73	1227.3
258.9	1691.89	4199.49	1227.79
259	1689.05	4117.25	1228.58
259.1	1692.47	4076.85	1229.63
259.2	1706.56	4107.86	1230.94
259.3	1720.66	4138.87	1232.49
259.4	1734.75	4169.88	1234.26
259.5	1748.85	4200.88	1235.97
259.6	1762.94	4231.89	1237.62
259.7	1777.04	4262.9	1239.22
259.8	1779.17	4266.51	1240.64
259.9	1749.68	4197.71	1241.85
260	1720.2	4128.91	1242.86
260.1	1690.71	4060.11	1243.67
260.2	1661.23	3991.31	1244.33
260.3	1631.74	3922.51	1244.86
260.4	1602.25	3853.71	1245.24
260.5	1576.19	3799.67	1245.61
260.6	1569.18	3827.73	1246.06
260.7	1562.16	3855.79	1246.58
260.8	1555.15	3883.85	1247.18
260.9	1548.13	3911.91	1248.01
261	1541.12	3939.97	1249.08
261.1	1534.1	3968.03	1250.39
261.2	1528.34	3997.03	1251.96
261.3	1571.72	4062.79	1253.84
261.4	1615.09	4128.56	1256.01
261.5	1658.47	4194.32	1258.49
261.6	1701.84	4260.08	1260.91
261.7	1745.22	4325.84	1263.25
261.8	1788.59	4391.61	1265.51
261.9	1831.97	4457.37	1267.61
262	1785.61	4403.9	1269.42
262.1	1726.78	4333.87	1270.95
262.2	1667.95	4263.83	1272.19
262.3	1609.11	4193.79	1273.24
262.4	1550.28	4123.75	1274.13
262.5	1491.45	4053.71	1274.86
262.6	1432.62	3983.68	1275.45
262.7	1440.03	3937.46	1275.93
262.8	1470.83	3899.66	1276.32
262.9	1501.63	3861.85	1276.61
263	1532.43	3824.05	1277.01
263.1	1563.24	3786.25	1277.72
263.2	1594.04	3748.44	1278.73
263.3	1624.84	3710.64	1280.04
263.4	1632.25	3674.51	1281.58
263.5	1623.85	3639.5	1283.35
263.6	1615.45	3604.49	1285.35
263.7	1607.04	3569.49	1287.53
263.8	1598.64	3534.48	1289.74
263.9	1590.24	3499.47	1291.98
264	1581.84	3464.47	1294.32
264.1	1588.06	3466.98	1296.98
264.2	1611.77	3514.42	1299.97
264.3	1635.49	3561.85	1303.29
264.4	1659.2	3609.28	1306.91
264.5	1682.92	3656.71	1310.41
264.6	1706.63	3704.14	1313.8
264.7	1730.35	3751.57	1317
264.8	1752.45	3796.97	1319.86
264.9	1770.53	3837.3	1322.38
265	1788.61	3877.64	1324.55
265.1	1806.7	3917.98	1326.38
265.2	1824.78	3958.31	1328.33
265.3	1842.86	3998.65	1330.55
265.4	1860.94	4038.99	1333.03
265.5	1879.43	4074.45	1335.79
265.6	1901.64	4064.73	1338.82
265.7	1923.85	4055.01	1342.13
265.8	1946.06	4045.3	1345.71
265.9	1968.27	4035.58	1349.46
266	1990.49	4025.86	1353.24
266.1	2012.7	4016.14	1357.07
266.2	2034.91	4006.42	1360.94
266.3	1986.32	4022.79	1364.85
266.4	1929.33	4042.25	1368.8
266.5	1872.35	4061.71	1372.79
266.6	1815.37	4081.16	1376.78
266.7	1758.39	4100.62	1380.61
266.8	1701.41	4120.08	1384.27
266.9	1644.43	4139.54	1387.75
267	1621.43	4152.21	1391.05
267.1	1613.07	4161.95	1394.15
267.2	1604.72	4171.69	1397.08
267.3	1596.37	4181.44	1399.81
267.4	1588.02	4191.18	1402.61
267.5	1579.66	4200.93	1405.48
267.6	1571.31	4210.67	1408.43
267.7	1591.12	4172.01	1411.48
267.8	1637.43	4087.82	1414.62
267.9	1683.73	4003.63	1417.85
268	1730.04	3919.44	1421.17
268.1	1776.35	3835.24	1424.44
268.2	1822.65	3751.05	1427.6
268.3	1868.96	3666.86	1430.65
268.4	1913.69	3611.56	1433.59
268.5	1955.95	3601.7	1436.42
268.6	1998.21	3591.84	1439.15
268.7	2040.47	3581.98	1441.77
268.8	2082.73	3572.12	1444.33
268.9	2124.99	3562.26	1446.89
269	2167.25	3552.4	1449.47
269.1	2171.04	3563.42	1452.1
269.2	2080.57	3625.62	1454.79
269.3	1990.1	3687.82	1457.53
269.4	1899.62	3750.02	1460.32
269.5	1809.15	3812.22	1463.15
269.6	1718.68	3874.42	1465.93
269.7	1628.2	3936.62	1468.65
269.8	1556.65	3993	1471.26
269.9	1553.84	4028.22	1473.74
270	1551.02	4063.44	1476.09
270.1	1548.2	4098.66	1478.31
270.2	1545.38	4133.87	1480.41
270.3	1542.57	4169.09	1482.56
270.4	1539.75	4204.31	1484.77
270.5	1540.38	4229	1487.01
270.6	1566.93	4174.49	1489.2
270.7	1593.49	4119.99	1491.36
270.8	1620.04	4065.48	1493.49
270.9	1646.59	4010.98	1495.58
271	1673.15	3956.47	1497.51
271.1	1699.7	3901.97	1499.25
271.2	1726.25	3847.47	1500.8
271.3	1702.09	3894.43	1502.29
271.4	1675.91	3945.39	1503.74
271.5	1649.74	3996.35	1505.17
271.6	1623.57	4047.32	1506.56
271.7	1597.4	4098.28	1508.02
271.8	1571.23	4149.25	1509.65
271.9	1545.06	4200.21	1511.44
272	1517.22	4208.71	1513.45
272.1	1488.66	4199.2	1515.8
272.2	1460.11	4189.68	1518.48
272.3	1431.56	4180.16	1521.49
272.4	1403	4170.64	1524.75
272.5	1374.45	4161.13	1528.1
272.6	1345.9	4151.61	1531.53
272.7	1341.27	4137.46	1535.04
272.8	1381.58	4114.62	1538.38
272.9	1421.89	4091.77	1541.45
273	1462.2	4068.93	1544.25
273.1	1502.52	4046.08	1546.8
273.2	1542.83	4023.24	1549.2
273.3	1583.14	4000.4	1551.44
273.4	1623.46	3977.55	1553.52
273.5	1629.69	3991.14	1555.45
273.6	1632.36	4008.53	1557.22
273.7	1635.04	4025.92	1558.84
273.8	1637.71	4043.31	1560.31
273.9	1640.39	4060.7	1561.62
274	1643.06	4078.09	1562.78
274.1	1645.74	4095.48	1563.8
274.2	1669.06	4118.01	1564.66
274.3	1719.79	4147.39	1565.58
274.4	1770.53	4176.76	1566.74
274.5	1821.26	4206.13	1568.16
274.6	1872	4235.51	1569.99
274.7	1922.73	4264.88	1572.23
274.8	1973.47	4294.25	1574.87
274.9	2024.21	4323.63	1577.92
275	2005.85	4291.39	1581.36
275.1	1983.07	4255.21	1584.9
275.2	1960.29	4219.02	1588.5
275.3	1937.5	4182.84	1592
275.4	1914.72	4146.65	1595.39
275.5	1891.94	4110.47	1598.68
275.6	1869.15	4074.28	1601.86
275.7	1836.71	4090.72	1604.93
275.8	1793.72	4164.6	1607.86
275.9	1750.74	4238.49	1610.58
276	1707.75	4312.37	1612.99
276.1	1664.76	4386.26	1615.09
276.2	1621.77	4460.14	1616.88
276.3	1578.78	4534.03	1618.37
276.4	1538.83	4604.43	1619.54
276.5	1584.84	4576.01	1620.47
276.6	1630.85	4547.59	1621.44
276.7	1676.86	4519.17	1622.71
276.8	1722.87	4490.75	1624.28
276.9	1768.89	4462.33	1626.15
277	1814.9	4433.92	1628.33
277.1	1860.91	4405.5	1630.82
277.2	1854.55	4337.74	1633.59
277.3	1819.31	4248.27	1636.42
277.4	1784.06	4158.81	1639.09
277.5	1748.82	4069.35	1641.6
277.6	1713.58	3979.89	1643.96
277.7	1678.34	3890.43	1646.15
277.8	1643.09	3800.97	1648.2
277.9	1629.25	3760.47	1650.1
278	1674.16	3854.37	1652.05
278.1	1719.07	3948.26	1654.1
278.2	1763.98	4042.16	1656.26
278.3	1808.88	4136.06	1658.52
278.4	1853.79	4229.96	1660.88
278.5	1898.7	4323.86	1663.34
278.6	1943.61	4417.76	1665.88
278.7	1869.56	4381.53	1668.25
278.8	1784.97	4333.78	1670.47
278.9	1700.39	4286.03	1672.53
279	1615.8	4238.28	1674.43
279.1	1531.21	4190.53	1676.18
279.2	1446.63	4142.78	1677.78
279.3	1362.04	4095.03	1679.24
279.4	1409.64	4092.36	1680.76
279.5	1549.54	4121.16	1682.37
279.6	1689.44	4149.96	1684.05
279.7	1829.33	4178.76	1685.8
279.8	1969.23	4207.57	1687.64
279.9	2109.13	4236.37	1689.55
280	2249.02	4265.17	1691.55
280.1	2326.69	4280.05	1693.67
280.2	2257.61	4262.09	1695.92
280.3	2188.53	4244.12	1698.32
280.4	2119.44	4226.16	1700.85
280.5	2050.36	4208.2	1703.52
280.6	1981.28	4190.24	1706.33
280.7	1912.19	4172.28	1709.28
280.8	1845.75	4155.48	1712.15
280.9	1820.6	4156.88	1714.89
281	1795.45	4158.27	1717.49
281.1	1770.29	4159.67	1719.96
281.2	1745.14	4161.07	1722.29
281.3	1719.99	4162.47	1724.48
281.4	1694.83	4163.86	1726.52
281.5	1669.68	4165.26	1728.49
281.6	1622.71	4245.6	1730.45
281.7	1573.41	4334.34	1732.4
281.8	1524.11	4423.07	1734.32
281.9	1474.81	4511.81	1736.24
282	1425.51	4600.55	1738.13
282.1	1376.21	4689.29	1740.02
282.2	1326.91	4778.02	1741.92
282.3	1346.86	4819.3	1743.86
282.4	1383.66	4849.02	1745.82
282.5	1420.45	4878.74	1747.82
282.6	1457.25	4908.46	1749.85
282.7	1494.05	4938.19	1751.9
282.8	1530.85	4967.91	1754.06
282.9	1567.65	4997.63	1756.39
283	1628.51	4941.6	1758.86
283.1	1697.89	4855.23	1761.46
283.2	1767.27	4768.86	1764.2
283.3	1836.64	4682.49	1767.08
283.4	1906.02	4596.13	1770.09
283.5	1975.4	4509.76	1773.12
283.6	2044.77	4423.39	1775.94
283.7	2029.02	4436.51	1778.53
283.8	1972.42	4497.35	1780.88
283.9	1915.83	4558.18	1783
284	1859.24	4619.02	1784.88
284.1	1802.65	4679.86	1786.52
284.2	1746.06	4740.69	1787.98
284.3	1689.46	4801.53	1789.44
284.4	1714.31	4808.29	1791.07
284.5	1791.74	4780.13	1792.87
284.6	1869.17	4751.98	1794.85
284.7	1946.59	4723.82	1796.99
284.8	2024.02	4695.67	1799.31
284.9	2101.45	4667.51	1801.83
285	2178.88	4639.35	1804.49
285.1	2205.27	4644.45	1807.13
285.2	2181.48	4682.23	1809.74
285.3	2157.69	4720.02	1812.33
285.4	2133.9	4757.8	1814.88
285.5	2110.11	4795.58	1817.42
285.6	2086.32	4833.37	1819.89
285.7	2062.53	4871.15	1822.31
285.8	2047.26	4869.95	1824.82
285.9	2047.26	4798.93	1827.41
286	2047.26	4727.92	1830.08
286.1	2047.26	4656.9	1832.83
286.2	2047.26	4585.88	1835.66
286.3	2047.26	4514.87	1838.58
286.4	2047.26	4443.85	1841.5
286.5	2049.22	4393.97	1844.33
286.6	2060.29	4442.41	1847.06
286.7	2071.37	4490.86	1849.7
286.8	2082.44	4539.3	1852.24
286.9	2093.51	4587.75	1854.69
287	2104.59	4636.19	1857.05
287.1	2115.66	4684.64	1859.35
287.2	2126.73	4733.08	1861.65
287.3	2061.35	4753.85	1863.97
287.4	1992.14	4773.23	1866.3
287.5	1922.93	4792.61	1868.63
287.6	1853.72	4811.99	1870.97
287.7	1784.51	4831.37	1873.35
287.8	1715.3	4850.74	1875.89
287.9	1646.09	4870.12	1878.56
288	1671.75	4850.12	1881.38
288.1	1732.87	4815.39	1884.34
288.2	1793.99	4780.66	1887.44
288.3	1855.11	4745.94	1890.68
288.4	1916.23	4711.21	1894.05
288.5	1977.34	4676.49	1897.45
288.6	2038.46	4641.76	1900.82
288.7	2070.95	4668.95	1904.17
288.8	2077.94	4751.33	1907.51
288.9	2084.92	4833.71	1910.82
289	2091.9	4916.08	1914.12
289.1	2098.88	4998.46	1917.35
289.2	2105.86	5080.83	1920.28
289.3	2112.84	5163.21	1923.13
289.4	2101.25	5210.75	1925.9
289.5	2057.56	5198.06	1928.59
289.6	2013.87	5185.38	1931.2
289.7	1970.18	5172.7	1933.73
289.8	1926.49	5160.01	1936.23
289.9	1882.8	5147.33	1939.24
290	1839.11	5134.64	1942.27
290.1	1821.05	5128.84	1945.23
290.2	1871.96	5141.57	1948.13
290.3	1922.86	5154.29	1950.97
290.4	1973.76	5167.02	1953.75
290.5	2024.66	5179.74	1956.45
290.6	2075.56	5192.47	1958.6
290.7	2126.46	5205.2	1960.46
290.8	2168.94	5235.54	1962.25
290.9	2177.4	5337.07	1963.98
291	2185.86	5438.59	1965.64
291.1	2194.32	5540.11	1967.23
291.2	2202.78	5641.64	1968.75
291.3	2211.24	5743.16	1970.49
291.4	2219.7	5844.68	1972.43
291.5	2226.82	5929.74	1974.41
291.6	2222.62	5876.59	1976.44
291.7	2218.42	5823.44	1978.51
291.8	2214.23	5770.3	1980.62
291.9	2210.03	5717.15	1982.77
292	2205.84	5664.01	1984.85
292.1	2201.64	5610.86	1986.79
292.2	2197.45	5557.71	1988.73
292.3	2145.52	5559.38	1990.68
292.4	2091.42	5563.54	1992.63
292.5	2037.32	5567.7	1994.59
292.6	1983.22	5571.86	1996.55
292.7	1929.12	5576.02	1998.58
292.8	1875.02	5580.18	2000.73
292.9	1820.92	5584.35	2002.91
293	1840.18	5619.35	2005.08
293.1	1884.22	5664.76	2007.25
293.2	1928.26	5710.17	2009.41
293.3	1972.29	5755.58	2011.56
293.4	2016.33	5801	2013.64
293.5	2060.37	5846.41	2015.59
293.6	2104.41	5891.82	2017.47
293.7	2137.82	5925.29	2019.34
293.8	2159.76	5945.86	2021.22
293.9	2181.71	5966.44	2023.09
294	2203.65	5987.01	2024.96
294.1	2225.59	6007.58	2026.87
294.2	2247.54	6028.15	2028.89
294.3	2269.48	6048.73	2031
294.4	2293	6052.88	2033.14
294.5	2323.22	5986.94	2035.32
294.6	2353.45	5920.99	2037.53
294.7	2383.68	5855.04	2039.76
294.8	2413.9	5789.09	2042.05
294.9	2444.13	5723.15	2044.4
295	2474.35	5657.2	2046.82
295.1	2504.58	5591.25	2049.21
295.2	2495.86	5657.6	2051.56
295.3	2483.35	5736.83	2053.86
295.4	2470.84	5816.06	2056.11
295.5	2458.33	5895.3	2058.27
295.6	2445.82	5974.53	2060.21
295.7	2433.31	6053.76	2061.92
295.8	2420.8	6133	2063.54
295.9	2394.03	6147.31	2065.17
296	2361.63	6136.05	2066.81
296.1	2329.24	6124.78	2068.46
296.2	2296.85	6113.51	2070.11
296.3	2264.46	6102.25	2071.76
296.4	2232.06	6090.98	2073.42
296.5	2199.67	6079.71	2075.01
296.6	2216.97	6117.33	2076.4
296.7	2265.11	6185.3	2077.59
296.8	2313.26	6253.27	2078.59
296.9	2361.4	6321.24	2079.38
297	2409.54	6389.21	2080.14
297.1	2457.69	6457.17	2080.89
297.2	2505.83	6525.14	2081.67
297.3	2502.8	6522.25	2082.59
297.4	2458.71	6462.52	2083.65
297.5	2414.62	6402.79	2084.85
297.6	2370.53	6343.05	2086.18
297.7	2326.45	6283.32	2087.63
297.8	2282.36	6223.59	2089.11
297.9	2238.27	6163.86	2090.64
298	2223.98	6148.84	2092.25
298.1	2236.82	6174.51	2093.94
298.2	2249.66	6200.19	2095.72
298.3	2262.5	6225.86	2097.58
298.4	2275.33	6251.54	2099.53
298.5	2288.17	6277.22	2101.54
298.6	2301.01	6302.89	2103.62
298.7	2340.99	6352.05	2105.56
298.8	2406.72	6423.5	2107.28
298.9	2472.45	6494.95	2108.79
299	2538.19	6566.4	2110.09
299.1	2603.92	6637.85	2111.17
299.2	2669.65	6709.3	2112.04
299.3	2735.39	6780.75	2112.66
299.4	2748.8	6787.33	2113.26
299.5	2712.94	6732.83	2113.97
299.6	2677.09	6678.33	2114.8
299.7	2641.24	6623.84	2115.74
299.8	2605.38	6569.34	2116.8
299.9	2569.53	6514.84	2117.97
300	2533.68	6460.34	2119.29
300.1	2513.36	6511.14	2120.63
300.2	2506.16	6650.85	2121.86
300.3	2498.96	6790.56	2122.98
300.4	2491.75	6930.27	2123.98
300.5	2484.55	7069.98	2124.87
300.6	2477.35	7209.69	2125.64
300.7	2470.15	7349.4	2126.3
300.8	2479.41	7335.11	2126.97
300.9	2499.69	7217.8	2127.74
301	2519.96	7100.5	2128.61
301.1	2540.24	6983.19	2129.59
301.2	2560.51	6865.88	2130.67
301.3	2580.79	6748.58	2131.85
301.4	2601.06	6631.27	2133.13
301.5	2603.22	6633.82	2134.45
301.6	2597.39	6689.18	2135.67
301.7	2591.56	6744.53	2136.8
301.8	2585.74	6799.89	2137.84
301.9	2579.91	6855.24	2138.78
302	2574.08	6910.6	2139.63
302.1	2568.26	6965.95	2140.39
302.2	2560.02	6970.57	2141.07
302.3	2551.28	6964.74	2141.89
302.4	2542.54	6958.92	2142.88
302.5	2533.81	6953.09	2144.04
302.6	2525.07	6947.27	2145.37
302.7	2516.34	6941.44	2146.86
302.8	2507.6	6935.62	2148.53
302.9	2523.99	7023.23	2150.36
303	2541.39	7114.58	2152.29
303.1	2558.79	7205.93	2154.26
303.2	2576.19	7297.28	2156.29
303.3	2593.59	7388.63	2158.35
303.4	2610.99	7479.98	2160.47
303.5	2623.43	7567.92	2162.63
303.6	2564.55	7606.7	2164.84
303.7	2505.66	7645.48	2167.04
303.8	2446.77	7684.26	2169.09
303.9	2387.88	7723.04	2171.01
304	2328.99	7761.82	2172.77
304.1	2270.11	7800.6	2174.39
304.2	2228.05	7830.15	2175.86
304.3	2333.14	7779.02	2177.19
304.4	2438.24	7727.9	2178.38
304.5	2543.33	7676.77	2179.51
304.6	2648.42	7625.64	2180.55
304.7	2753.52	7574.52	2181.52
304.8	2858.61	7523.39	2182.41
304.9	2957.43	7478.58	2183.22
305	2960.24	7530.49	2183.95
305.1	2963.05	7582.4	2184.61
305.2	2965.85	7634.31	2185.35
305.3	2968.66	7686.22	2186.28
305.4	2971.46	7738.13	2187.4
305.5	2974.27	7790.04	2188.7
305.6	2977.08	7841.96	2190.19
305.7	3015.11	7811.46	2191.87
305.8	3055.65	7775.12	2193.72
305.9	3096.19	7738.77	2195.46
306	3136.72	7702.43	2196.97
306.1	3177.26	7666.09	2198.24
306.2	3217.8	7629.74	2199.27
306.3	3258.34	7593.4	2200.08
306.4	3223.67	7636.62	2200.64
306.5	3167.76	7702.31	2200.97
306.6	3111.85	7768	2201.4
306.7	3055.94	7833.7	2202.02
306.8	3000.04	7899.39	2202.83
306.9	2944.13	7965.08	2203.82
307	2888.22	8030.77	2205
307.1	2939.08	8045.76	2206.37
307.2	3053.96	8030.35	2207.93
307.3	3168.85	8014.94	2209.43
307.4	3283.73	7999.53	2210.87
307.5	3398.62	7984.12	2212.25
307.6	3513.5	7968.71	2213.59
307.7	3628.39	7953.29	2214.88
307.8	3657.79	7951.56	2216.12
307.9	3597.33	7964.22	2217.31
308	3536.88	7976.87	2218.75
308.1	3476.42	7989.53	2220.41
308.2	3415.97	8002.18	2222.23
308.3	3355.51	8014.83	2224.2
308.4	3295.05	8027.49	2226.34
308.5	3296.35	8041.21	2228.64
308.6	3400.62	8056.71	2231.06
308.7	3504.88	8072.2	2233.18
308.8	3609.15	8087.7	2235.02
308.9	3713.42	8103.2	2236.68
309	3817.68	8118.7	2238.15
309.1	3921.95	8134.2	2239.43
309.2	3981.22	8171.23	2240.52
309.3	3923.43	8264.26	2241.46
309.4	3865.63	8357.28	2242.52
309.5	3807.84	8450.31	2243.7
309.6	3750.05	8543.34	2244.83
309.7	3692.26	8636.37	2245.93
309.8	3634.47	8729.4	2246.98
[truncated: 2,202 more rows]

## Sheet: Fig. 2b - real time dosing
time	mass 20	mass 18	mass 18 corrected (background, fbeam+crack)	mass 18 + mass 20
ms	cps	cps	cps	cps
2562	260	2120	99.2	359.2
3167	120	1920	-89.6	30.4
3772	240	2500	480.8	720.8
4377	190	2400	384.8	574.8
4983	240	2030	10.8	250.8
5588	250	1770	-250	0
6194	190	2550	534.8	724.8
6800	230	2260	241.6	471.6
7405	230	2120	101.6	331.6
8011	250	2340	320	570
8617	240	2290	270.8	510.8
9222	210	2540	523.2	733.2
9828	220	2200	182.4	402.4
10433	200	2350	334	534
11039	190	2380	364.8	554.8
11645	170	1910	-103.6	66.4
12250	220	2440	422.4	642.4
12856	280	2240	217.6	497.6
13462	230	2510	491.6	721.6
14067	250	2520	500	750
14673	240	1930	-89.2	150.8
15278	230	2320	301.6	531.6
15883	260	2280	259.2	519.2
16489	210	2310	293.2	503.2
17095	170	2510	496.4	666.4
17701	200	2480	464	664
18307	200	2360	344	544
18912	240	2280	260.8	500.8
19517	290	2400	376.8	666.8
20123	300	2370	346	646
20728	260	2050	29.2	289.2
21334	240	2300	280.8	520.8
21940	260	2320	299.2	559.2
22545	240	2000	-19.2	220.8
23151	240	2220	200.8	440.8
23757	280	2290	267.6	547.6
24362	190	2670	654.8	844.8
24968	210	2410	393.2	603.2
25573	160	2180	167.2	327.2
26179	330	2060	33.6	363.6
26785	230	2250	231.6	461.6
27390	240	2790	770.8	1010.8
27996	290	2260	236.8	526.8
28602	260	2540	519.2	779.2
29207	230	2620	601.6	831.6
29813	620	2300	250.4	870.4
30418	540	2390	346.8	886.8
31024	610	2500	451.2	1061.2
31630	690	2560	504.8	1194.8
32235	740	2490	430.8	1170.8
32841	920	2770	696.4	1616.4
33447	1070	2370	284.4	1354.4
34052	1270	2760	658.4	1928.4
34658	1460	2630	513.2	1973.2
35263	1690	3030	894.8	2584.8
35869	1900	2840	688	2588
36475	2090	3070	902.8	2992.8
37080	2500	3130	930	3430
37686	2180	3240	1065.6	3245.6
38292	3080	3920	1673.6	4753.6
38897	3110	3740	1491.2	4601.2
39503	3490	3540	1260.8	4750.8
40108	3300	3680	1416	4716
40714	4020	4070	1748.4	5768.4
41320	4010	4310	1989.2	5999.2
41925	4160	3670	1337.2	5497.2
42531	4290	4380	2036.8	6326.8
43137	4580	4500	2133.6	6713.6
43742	4700	4460	2084	6784
44348	4900	4730	2338	7238
44953	5100	4370	1962	7062
45559	5220	4700	2282.4	7502.4
46165	5150	4860	2448	7598
46770	5660	4740	2287.2	7947.2
47376	5680	5470	3015.6	8695.6
47982	5650	5330	2878	8528
48587	5480	5590	3151.6	8631.6
49192	5470	5060	2622.4	8092.4
49798	6020	5570	3088.4	9108.4
50404	5730	5540	3081.6	8811.6
51010	6080	5490	3003.6	9083.6
51615	6500	5460	2940	9440
52221	6060	5690	3205.2	9265.2
52827	6310	6000	3495.2	9805.2
53432	6870	6050	3500.4	10370.4
54037	6280	5690	3187.6	9467.6
54643	6730	5580	3041.6	9771.6
55248	6960	6250	3693.2	10653.2
55854	6190	5930	3434.8	9624.8
56460	6340	5690	3182.8	9522.8
57065	6980	6090	3531.6	10511.6
57671	7410	6050	3457.2	10867.2
58277	6810	5910	3365.2	10175.2
58882	6820	6830	4284.4	11104.4
59488	6980	5710	3151.6	10131.6
60093	7170	6700	4126.4	11296.4
60699	7030	5860	3297.6	10327.6
61305	7300	6360	3776	11076
61910	7080	6370	3803.6	10883.6
62516	6760	6310	3769.2	10529.2
63122	7140	6250	3678.8	10818.8
63727	7480	6250	3651.6	11131.6
64333	7140	6240	3668.8	10808.8
64938	7650	6490	3878	11528
65544	7570	6670	4064.4	11634.4
66150	7350	6600	4012	11362
66755	7670	6770	4156.4	11826.4
67361	7910	7000	4367.2	12277.2
67967	8180	6830	4175.6	12355.6
68572	7680	6580	3965.6	11645.6
69178	7730	6650	4031.6	11761.6
69783	7510	6120	3519.2	11029.2
70388	8030	6260	3617.6	11647.6
70994	7770	5990	3368.4	11138.4
71600	7870	6640	4010.4	11880.4
72206	7660	6830	4217.2	11877.2
72812	7630	7490	4879.6	12509.6
73417	7750	6430	3810	11560
74023	7650	6470	3858	11508
74628	8250	6430	3770	12020
75233	7290	6060	3476.8	10766.8
75840	7090	6560	3992.8	11082.8
76445	7680	6550	3935.6	11615.6
77051	7900	6880	4248	12148
77657	8210	6940	4283.2	12493.2
78262	7790	6640	4016.8	11806.8
78868	8030	6580	3937.6	11967.6
79473	8280	6360	3697.6	11977.6
80079	8000	5850	3210	11210
80685	7880	6750	4119.6	11999.6
81290	8110	6350	3701.2	11811.2
81896	8390	6600	3928.8	12318.8
82502	7940	6060	3424.8	11364.8
83107	8520	6520	3838.4	12358.4
83713	8290	6680	4016.8	12306.8
84318	8040	6460	3816.8	11856.8
84924	8410	6770	4097.2	12507.2
85530	8340	6250	3582.8	11922.8
86135	7830	6630	4003.6	11833.6
86740	8330	6620	3953.6	12283.6
87346	8550	6420	3736	12286
87952	8100	6250	3602	11702
88557	8530	6630	3947.6	12477.6
89163	8070	6310	3664.4	11734.4
89768	8690	6300	3604.8	12294.8
90374	8660	6770	4077.2	12737.2
90980	9030	6890	4167.6	13197.6
91585	8290	6450	3786.8	12076.8
92191	8420	6560	3886.4	12306.4
92797	8830	5660	2953.6	11783.6
93402	8530	6050	3367.6	11897.6
94008	9290	6170	3426.8	12716.8
94614	8710	6210	3513.2	12223.2
95219	8610	7010	4321.2	12931.2
95825	8350	6710	4042	12392
96430	9230	6240	3501.6	12731.6
97036	8990	6240	3520.8	12510.8
97642	8350	6390	3722	12072
98247	8020	5970	3328.4	11348.4
98853	8560	6020	3335.2	11895.2
99458	8970	6170	3452.4	12422.4
100064	8490	6080	3400.8	11890.8
100670	8570	6430	3744.4	12314.4
101275	9070	6060	3334.4	12404.4
101881	9100	5640	2912	12012
102487	8770	6770	4068.4	12838.4
103092	8470	6380	3702.4	12172.4
103698	8700	6360	3664	12364
104303	9450	6200	3444	12894
104909	9120	5870	3140.4	12260.4
105515	8370	6200	3530.4	11900.4
106120	8790	5820	3116.8	11906.8
106726	9290	6200	3456.8	12746.8
107332	9550	6290	3526	13076
107937	8820	6530	3824.4	12644.4
108543	8680	6290	3595.6	12275.6
109148	9020	6110	3388.4	12408.4
109754	9430	5910	3155.6	12585.6
110359	8660	6110	3417.2	12077.2
110965	9010	5970	3249.2	12259.2
111570	9570	6320	3554.4	13124.4
112177	8900	5500	2788	11688
112782	9030	5860	3137.6	12167.6
113388	9280	6260	3517.6	12797.6
113993	8790	5960	3256.8	12046.8
114599	9640	6040	3268.8	12908.8
115205	9020	6120	3398.4	12418.4
115810	9230	6100	3361.6	12591.6
116416	9530	5710	2947.6	12477.6
117022	9490	5760	3000.8	12490.8
117627	10010	6260	3459.2	13469.2
118233	8690	5830	3134.8	11824.8
118838	9270	5410	2668.4	11938.4
119443	10140	6000	3188.8	13328.8
120049	9140	5520	2788.8	11928.8
120655	9600	5460	2692	12292
121260	9140	5620	2888.8	12028.8
121866	9500	5430	2670	12170
122472	9590	6020	3252.8	12842.8
123077	9450	5640	2884	12334
123683	9270	5500	2758.4	12028.4
124288	9320	5900	3154.4	12474.4
124895	9730	6010	3231.6	12961.6
125500	9220	5870	3132.4	12352.4
126105	9480	5520	2761.6	12241.6
126711	9330	5870	3123.6	12453.6
127317	9570	5980	3214.4	12784.4
127922	9530	5290	2527.6	12057.6
128528	9490	6090	3330.8	12820.8
129133	9890	5440	2648.8	12538.8
129739	9400	5430	2678	12078
130345	9710	5730	2953.2	12663.2
130950	9360	5540	2791.2	12151.2
131556	9410	6250	3497.2	12907.2
132162	10310	5510	2685.2	12995.2
132767	9260	5240	2499.2	11759.2
133373	9690	5250	2474.8	12164.8
133978	10000	5330	2530	12530
134584	9430	5440	2685.6	12115.6
135190	9450	5190	2434	11884
135795	9480	5630	2871.6	12351.6
136401	9080	5310	2583.6	11663.6
137007	9480	5160	2401.6	11881.6
137612	9560	5450	2685.2	12245.2
138218	9840	5630	2842.8	12682.8
138823	9660	5240	2467.2	12127.2
139428	9420	5380	2626.4	12046.4
140035	9690	5330	2554.8	12244.8
140640	9490	5180	2420.8	11910.8
141245	9960	5420	2623.2	12583.2
141851	10060	5440	2635.2	12695.2
142457	9960	5480	2683.2	12643.2
143062	9900	5430	2638	12538
143668	10740	5220	2360.8	13100.8
144273	10080	5340	2533.6	12613.6
144879	9990	5100	2300.8	12290.8
145485	9390	5590	2838.8	12228.8
146090	10320	5190	2364.4	12684.4
146696	9810	5700	2915.2	12725.2
147302	9940	5270	2474.8	12414.8
147907	10240	5290	2470.8	12710.8
148513	9600	5500	2732	12332
149119	10230	5460	2641.6	12871.6
149725	9870	5530	2740.4	12610.4
150330	9530	5460	2697.6	12227.6
150936	11070	5170	2284.4	13354.4
151542	9880	5390	2599.6	12479.6
152147	9690	5360	2584.8	12274.8
152753	10100	5180	2372	12472
153358	9720	5030	2252.4	11972.4
153963	10610	5330	2481.2	13091.2
154569	10420	4820	1986.4	12406.4
155175	9950	4970	2174	12124
155781	10320	4940	2114.4	12434.4
156386	10530	5340	2497.6	13027.6
156992	10680	5700	2845.6	13525.6
157597	10390	5080	2248.8	12638.8
158203	10840	5070	2202.8	13042.8
158808	10050	5260	2456	12506
159414	10140	5160	2348.8	12488.8
160020	10310	5110	2285.2	12595.2
160625	10540	5220	2376.8	12916.8
161231	10070	5240	2434.4	12504.4
161837	10790	5320	2456.8	13246.8
162443	10750	5310	2450	13200
163048	9890	4890	2098.8	11988.8
163654	9790	4770	1986.8	11776.8
164259	9810	4840	2055.2	11865.2
164865	10590	5110	2262.8	12852.8
165470	11120	5150	2260.4	13380.4
166076	10330	4830	2003.6	12333.6
166682	10260	5400	2579.2	12839.2
167287	10470	4970	2132.4	12602.4
167893	10000	4720	1920	11920
168498	10250	4910	2090	12340
169104	9990	5540	2740.8	12730.8
169710	10340	4950	2122.8	12462.8
170315	10600	4790	1942	12542
170921	10460	4930	2093.2	12553.2
171527	9890	5090	2298.8	12188.8
172132	10620	4900	2050.4	12670.4
172738	10810	4750	1885.2	12695.2
173343	10740	4800	1940.8	12680.8
173949	10690	4910	2054.8	12744.8
174555	11300	5010	2106	13406
175161	11080	4870	1983.6	13063.6
175767	10260	4960	2139.2	12399.2
176372	9870	5080	2290.4	12160.4
176977	10860	5120	2251.2	13111.2
177583	10100	4630	1822	11922
178188	10910	4480	1607.2	12517.2
178794	10600	4920	2072	12672
179400	10830	4910	2043.6	12873.6
180005	10330	4830	2003.6	12333.6
180611	10510	4650	1809.2	12319.2
181217	10560	4860	2015.2	12575.2
181822	10000	5000	2200	12200
182428	10500	4640	1800	12300
183033	10870	4540	1670.4	12540.4
183639	10470	5030	2192.4	12662.4
184245	11050	4920	2036	13086
184850	10370	4810	1980.4	12350.4
185456	10800	5070	2206	13006
186062	10170	4980	2166.4	12336.4
186667	10730	4960	2101.6	12831.6
187273	10410	4050	1217.2	11627.2
187878	10460	4660	1823.2	12283.2
188484	10800	4790	1926	12726
189090	10440	4770	1934.8	12374.8
189695	10640	5230	2378.8	13018.8
190301	10590	4590	1742.8	12332.8
190907	10400	4840	2008	12408
191512	10520	4900	2058.4	12578.4
192118	11790	4780	1836.8	13626.8
192723	10830	4920	2053.6	12883.6
193329	11300	4620	1716	13016
193935	10590	5110	2262.8	12852.8
194540	10630	4430	1579.6	12209.6
195146	10680	5100	2245.6	12925.6
195752	11140	4880	1988.8	13128.8
196357	11110	5120	2231.2	13341.2
196963	11180	4190	1295.6	12475.6
197568	10390	4980	2148.8	12538.8
198174	10750	4760	1900	12650
198780	10750	4270	1410	12160
199385	11340	4780	1872.8	13212.8
199991	10560	4440	1595.2	12155.2
200596	10950	4120	1244	12194
201202	11050	4680	1796	12846
201808	10480	4630	1791.6	12271.6
202413	11260	4270	1369.2	12629.2
203019	10980	4650	1771.6	12751.6
203625	10870	4710	1840.4	12710.4
204230	10910	4850	1977.2	12887.2
204836	10940	4700	1824.8	12764.8
205442	10900	4480	1608	12508
206047	11020	4420	1538.4	12558.4
206652	10880	4530	1659.6	12539.6
207258	11170	4660	1766.4	12936.4
207864	10830	4650	1783.6	12613.6
208470	11060	4390	1505.2	12565.2
209075	10220	4470	1652.4	11872.4
209680	11140	4580	1688.8	12828.8
210287	11320	5140	2234.4	13554.4
210892	10710	4570	1713.2	12423.2
211498	10530	4700	1857.6	12387.6
212103	10690	4720	1864.8	12554.8
212709	10640	4200	1348.8	11988.8
213315	10550	5020	2176	12726
213920	11050	4810	1926	12976
214526	11070	5040	2154.4	13224.4
215132	10510	4800	1959.2	12469.2
215737	10970	4800	1922.4	12892.4
216343	11810	4530	1585.2	13395.2
216948	11260	4250	1349.2	12609.2
217553	11500	4770	1850	13350
218159	11300	4360	1456	12756
218765	10430	4880	2045.6	12475.6
219371	11340	4870	1962.8	13302.8
219977	10540	3970	1126.8	11666.8
220582	11480	4750	1831.6	13311.6
221188	11790	4360	1416.8	13206.8
221793	10650	4160	1308	11958
222399	10890	4680	1808.8	12698.8
223005	11020	4740	1858.4	12878.4
223610	11150	4570	1678	12828
224216	10730	4830	1971.6	12701.6
224822	11490	4850	1930.8	13420.8
225427	11490	4560	1640.8	13130.8
226032	11300	4790	1886	13186
226638	11380	4550	1639.6	13019.6
227243	10890	4540	1668.8	12558.8
227849	10630	4670	1819.6	12449.6
228455	11030	4860	1977.6	13007.6
229061	10540	4640	1796.8	12336.8
229666	11020	4440	1558.4	12578.4
230272	11490	4240	1320.8	12810.8
230878	11220	4460	1562.4	12782.4
231483	10450	3970	1134	11584
232089	11180	4790	1895.6	13075.6
232695	11660	4770	1837.2	13497.2
233300	10900	4220	1348	12248
233906	10560	4230	1385.2	11945.2
234511	11420	4180	1266.4	12686.4
235117	11270	4510	1608.4	12878.4
235723	10880	4520	1649.6	12529.6
236328	11180	4350	1455.6	12635.6
236934	11410	4190	1277.2	12687.2
237539	10890	4810	1938.8	12828.8
238145	11200	4440	1544	12744
238750	11500	4590	1670	13170
239356	10630	4390	1539.6	12169.6
239962	11120	4100	1210.4	12330.4
240567	11340	4450	1542.8	12882.8
241173	11730	4260	1321.6	13051.6
241779	10680	4490	1635.6	12315.6
242384	11500	4430	1510	13010
242990	11940	4350	1394.8	13334.8
243595	11030	4240	1357.6	12387.6
244201	11430	4250	1335.6	12765.6
244807	10960	4620	1743.2	12703.2
245412	10930	4350	1475.6	12405.6
246018	11730	4190	1251.6	12981.6
246623	10780	4290	1427.6	12207.6
247229	11320	4210	1304.4	12624.4
247835	11110	4760	1871.2	12981.2
248440	10640	4520	1668.8	12308.8
249046	11080	4150	1263.6	12343.6
249652	11490	4480	1560.8	13050.8
250257	11980	4220	1261.6	13241.6
250863	11200	4180	1284	12484
251468	10850	4170	1302	12152
252074	11350	4580	1672	13022
252680	10990	4650	1770.8	12760.8
253285	11690	4040	1104.8	12794.8
253891	11000	4140	1260	12260
254497	11570	4400	1474.4	13044.4
255102	10910	4260	1387.2	12297.2
255708	11040	4470	1586.8	12626.8
256313	11200	4420	1524	12724
256919	11300	4350	1446	12746
257525	11610	3860	931.2	12541.2
258130	11310	4570	1665.2	12975.2
258736	11260	4600	1699.2	12959.2
259342	11340	4590	1682.8	13022.8
259947	11720	4420	1482.4	13202.4
260553	10990	4190	1310.8	12300.8
261158	11200	4260	1364	12564
261764	11640	4530	1598.8	13238.8
262369	11310	4400	1495.2	12805.2
262975	11700	4160	1224	12924
263580	10840	4030	1162.8	12002.8
264186	11460	4070	1153.2	12613.2
264792	11930	4600	1645.6	13575.6
265397	12230	4180	1201.6	13431.6
266003	11320	4190	1284.4	12604.4
266608	11600	3890	962	12562
267214	11400	4520	1608	13008
267820	11250	3980	1080	12330
268425	10670	4480	1626.4	12296.4
269031	11040	4220	1336.8	12376.8
269637	11360	3910	1001.2	12361.2
270242	10630	4090	1239.6	11869.6
270848	11130	3960	1069.6	12199.6
271453	11450	4580	1664	13114
272059	11350	4210	1302	12652
272665	12110	4020	1051.2	13161.2
273270	11520	3940	1018.4	12538.4
273876	11360	4250	1341.2	12701.2
274482	11850	4240	1292	13142
275087	11530	3930	1007.6	12537.6
275693	11540	3830	906.8	12446.8
276298	11270	4140	1238.4	12508.4
276904	11370	4260	1350.4	12720.4
277510	11680	4200	1265.6	12945.6
278115	11840	4160	1212.8	13052.8
278721	11920	4130	1176.4	13096.4
279327	10900	4190	1318	12218
279932	11660	4090	1157.2	12817.2
280538	10970	4130	1252.4	12222.4
281143	11370	4320	1410.4	12780.4
281749	12010	4040	1079.2	13089.2
282355	11850	4160	1212	13062
282960	10810	3970	1105.2	11915.2
283566	11440	4500	1584.8	13024.8
284172	11900	4230	1278	13178
284777	11680	4660	1725.6	13405.6
285383	10980	4380	1501.6	12481.6
285988	11540	4230	1306.8	12846.8
286593	11020	4400	1518.4	12538.4
287199	11490	4330	1410.8	12900.8
287805	11540	4100	1176.8	12716.8
288411	11760	4450	1509.2	13269.2
289017	10430	4060	1225.6	11655.6
289622	10740	4230	1370.8	12110.8
290228	11560	3850	925.2	12485.2
290833	11760	4280	1339.2	13099.2
291438	11770	3840	898.4	12668.4
292044	11320	4090	1184.4	12504.4
292650	11410	4480	1567.2	12977.2
293255	11460	4160	1243.2	12703.2
293861	12190	4160	1184.8	13374.8
294467	11350	4420	1512	12862
295073	11440	3950	1034.8	12474.8
295678	11310	3930	1025.2	12335.2
296283	11770	3950	1008.4	12778.4
296890	11450	4530	1614	13064
297495	11250	3990	1090	12340
298100	11970	3880	922.4	12892.4
298706	11600	4240	1312	12912
299312	10920	4010	1136.4	12056.4
299917	11220	4270	1372.4	12592.4
300523	10800	4270	1406	12206
301128	11360	4260	1351.2	12711.2
301734	11780	4490	1547.6	13327.6
302340	11600	4070	1142	12742
302945	11680	3920	985.6	12665.6
303551	11610	4090	1161.2	12771.2
304157	11970	4100	1142.4	13112.4
304762	10850	3970	1102	11952
305368	11400	3980	1068	12468
305973	11780	4200	1257.6	13037.6
306579	11210	4090	1193.2	12403.2
307185	11430	4340	1425.6	12855.6
307790	10870	4270	1400.4	12270.4
308396	11960	4010	1053.2	13013.2
309002	11580	3990	1063.6	12643.6
309607	11310	3880	975.2	12285.2
310213	10990	4280	1400.8	12390.8
310818	11500	4340	1420	12920
311424	11850	4110	1162	13012
312030	11990	4170	1210.8	13200.8
312635	11510	4240	1319.2	12829.2
313241	11560	4050	1125.2	12685.2
313847	11560	3950	1025.2	12585.2
314452	11790	3700	756.8	12546.8
315058	11450	4110	1194	12644
315663	11530	4020	1097.6	12627.6
316269	11930	3960	1005.6	12935.6
316874	11310	3790	885.2	12195.2
317480	12270	3990	1008.4	13278.4
318085	12110	3540	571.2	12681.2
318691	11640	4190	1258.8	12898.8
319297	11180	4150	1255.6	12435.6
319902	11590	3940	1012.8	12602.8
320508	12140	4170	1198.8	13338.8
321113	11800	3860	916	12716
321719	11650	4150	1218	12868
322325	11140	3870	978.8	12118.8
322930	11930	4040	1085.6	13015.6
323536	11940	4150	1194.8	13134.8
324142	12020	4100	1138.4	13158.4
324747	11280	4130	1227.6	12507.6
325353	11530	3650	727.6	12257.6
325959	11940	4180	1224.8	13164.8
326564	11300	4090	1186	12486
327170	11240	3960	1060.8	12300.8
327775	11270	3740	838.4	12108.4
328382	11780	3570	627.6	12407.6
328987	11610	4220	1291.2	12901.2
329593	11730	4020	1081.6	12811.6
330198	11180	4330	1435.6	12615.6
330803	11590	3820	892.8	12482.8
331409	12370	4040	1050.4	13420.4
332015	11220	4220	1322.4	12542.4
332620	11570	4170	1244.4	12814.4
333227	11980	4150	1191.6	13171.6
333832	11800	3620	676	12476
334438	11070	4070	1184.4	12254.4
335043	11240	3660	760.8	12000.8
335649	11970	3940	982.4	12952.4
336255	11040	3620	736.8	11776.8
336860	11350	4110	1202	12552
337465	11830	4100	1153.6	12983.6
338071	12190	3920	944.8	13134.8
338677	12130	3600	629.6	12759.6
339282	11960	3900	943.2	12903.2
339888	11080	4020	1133.6	12213.6
340493	11690	3860	924.8	12614.8
341100	11790	3760	816.8	12606.8
341705	11510	3650	729.2	12239.2
342311	10890	3810	938.8	11828.8
342917	11820	3740	794.4	12614.4
343522	11510	3740	819.2	12329.2
344128	11650	4250	1318	12968
344733	12470	3850	852.4	13322.4
345339	11680	4100	1165.6	12845.6
345945	11290	3950	1046.8	12336.8
346550	11790	3790	846.8	12636.8
347156	12150	4010	1038	13188
347762	12000	3950	990	12990
348367	11290	3780	876.8	12166.8
348973	11690	3910	974.8	12664.8
349578	11090	3830	942.8	12032.8
350184	11320	4260	1354.4	12674.4
350790	11910	3960	1007.2	12917.2
351395	11760	4090	1149.2	12909.2
352000	12090	3710	742.8	12832.8
352606	11700	3810	874	12574
353212	11830	3710	763.6	12593.6
353817	12810	3930	905.2	13715.2
354423	11840	4050	1102.8	12942.8
355029	11790	4190	1246.8	13036.8
355634	12140	3740	768.8	12908.8
356240	11960	3830	873.2	12833.2
356846	11880	4100	1149.6	13029.6
357451	12240	4260	1280.8	13520.8
358057	11550	3630	706	12256
358662	11850	3950	1002	12852
359268	11980	3660	701.6	12681.6
359874	11660	3970	1037.2	12697.2
360479	12350	4050	1062	13412
361085	11450	3640	724	12174
361691	12240	3820	840.8	13080.8
362297	11700	3840	904	12604
362902	11720	3870	932.4	12652.4
363508	12690	3670	654.8	13344.8
364113	11650	3700	768	12418
364719	12360	3930	941.2	13301.2
365325	10990	4340	1460.8	12450.8
365930	11750	3980	1040	12790
366536	11180	3880	985.6	12165.6
367142	11760	3680	739.2	12499.2
367747	11420	3830	916.4	12336.4
368353	12100	4050	1082	13182
368958	11990	3760	800.8	12790.8
369564	11640	3820	888.8	12528.8
370170	11640	3990	1058.8	12698.8
370775	11160	3820	927.2	12087.2
371381	11580	4340	1413.6	12993.6
371987	11560	4000	1075.2	12635.2
372592	11630	3780	849.6	12479.6
373197	12110	3760	791.2	12901.2
373803	11940	3650	694.8	12634.8
374409	11460	3470	553.2	12013.2
375015	11390	3720	808.8	12198.8
375620	11140	3540	648.8	11788.8
376225	11030	4000	1117.6	12147.6
376831	11350	4100	1192	12542
377437	12590	4220	1212.8	13802.8
378042	11110	3520	631.2	11741.2
378648	11520	3840	918.4	12438.4
379253	12480	3900	901.6	13381.6
379859	11700	3520	584	12284
380465	12450	3990	994	13444
381070	11770	3730	788.4	12558.4
381676	11970	3840	882.4	12852.4
382282	12730	3760	741.6	13471.6
382887	11950	3810	854	12804
383493	11640	3900	968.8	12608.8
384098	11370	4110	1200.4	12570.4
384704	11620	4150	1220.4	12840.4
385310	11400	3970	1058	12458
385915	12040	4210	1246.8	13286.8
386521	11730	3590	651.6	12381.6
387127	11890	3650	698.8	12588.8
387732	11750	3870	930	12680
388338	12340	3630	642.8	12982.8
388943	12340	3750	762.8	13102.8
389549	11730	4010	1071.6	12801.6
390155	12060	3900	935.2	12995.2
390760	11380	3970	1059.6	12439.6
391366	12120	4080	1110.4	13230.4
391972	11900	4210	1258	13158
392577	12210	3840	863.2	13073.2
393183	11750	3730	790	12540
393788	11470	3880	962.4	12432.4
394394	11740	3860	920.8	12660.8
395000	11570	4280	1354.4	12924.4
395605	11720	3670	732.4	12452.4
396211	12290	3880	896.8	13186.8
396816	11770	3730	788.4	12558.4
397422	12160	4080	1107.2	13267.2
398027	11490	3810	890.8	12380.8
398633	11940	3830	874.8	12814.8
399239	11640	3620	688.8	12328.8
399844	12450	3530	534	12984
400450	11950	3600	644	12594
401056	12060	3650	685.2	12745.2
401662	11490	3740	820.8	12310.8
402267	11320	3460	554.4	11874.4
402873	11990	4080	1120.8	13110.8
403478	11170	3970	1076.4	12246.4
404084	11610	3910	981.2	12591.2
404689	11730	3560	621.6	12351.6
405295	11990	3860	900.8	12890.8
405900	11920	3460	506.4	12426.4
406506	12360	4110	1121.2	13481.2
407112	12310	3900	915.2	13225.2
407717	12130	3820	849.6	12979.6
408323	12290	3910	926.8	13216.8
408928	11930	3950	995.6	12925.6
409534	11870	3710	760.4	12630.4
410140	11500	3720	800	12300
410745	11420	4090	1176.4	12596.4
411351	11470	3850	932.4	12402.4
411957	11420	4180	1266.4	12686.4
412562	12220	3780	802.4	13022.4
413168	12160	3690	717.2	12877.2
413773	11190	3760	864.8	12054.8
414379	11930	3850	895.6	12825.6
414985	12550	3630	626	13176
415590	12300	3480	496	12796
416196	11930	3580	625.6	12555.6
416802	12320	3980	994.4	13314.4
417407	11650	3590	658	12308
418013	12420	3430	436.4	12856.4
418618	11910	4140	1187.2	13097.2
419224	12200	3910	934	13134
419830	11460	3630	713.2	12173.2
420435	11760	3600	659.2	12419.2
421041	11970	4390	1432.4	13402.4
421647	11900	3310	358	12258
422252	12360	3530	541.2	12901.2
422858	11470	3980	1062.4	12532.4
423463	12600	3950	942	13542
424069	12170	4030	1056.4	13226.4
424675	12100	3330	362	12462
425280	11940	3460	504.8	12444.8
425886	12000	3630	670	12670
426492	11540	4070	1146.8	12686.8
427097	12130	3970	999.6	13129.6
427703	12760	4140	1119.2	13879.2
428308	11920	3400	446.4	12366.4
428914	11930	3780	825.6	12755.6
429520	11710	3910	973.2	12683.2
430125	11250	3600	700	11950
430730	12120	3750	780.4	12900.4
431336	12100	3590	622	12722
431942	12110	3920	951.2	13061.2
432547	11980	3920	961.6	12941.6
433153	11810	3680	735.2	12545.2
433758	11620	3910	980.4	12600.4
434365	12010	3450	489.2	12499.2
434970	12120	3610	640.4	12760.4
435576	11790	4150	1206.8	12996.8
436182	11620	3780	850.4	12470.4
436787	12250	3320	340	12590
437392	11640	4030	1098.8	12738.8
437998	11560	3710	785.2	12345.2
438603	11690	4280	1344.8	13034.8
439209	11890	3740	788.8	12678.8
439815	11920	3570	616.4	12536.4
440420	11530	3780	857.6	12387.6
441026	12360	3770	781.2	13141.2
441632	11950	3750	794	12744
442238	12290	3670	686.8	12976.8
442843	11760	4080	1139.2	12899.2
443448	12310	3970	985.2	13295.2
444054	12230	3650	671.6	12901.6
444660	11890	3720	768.8	12658.8
445265	12520	3690	688.4	13208.4
445871	12670	3760	746.4	13416.4
446477	12300	3690	706	13006
447082	12000	4380	1420	13420
447688	11860	3730	781.2	12641.2
448293	11930	3240	285.6	12215.6
448899	12320	3530	544.4	12864.4
449505	11940	3400	444.8	12384.8
450110	11850	3490	542	12392
450716	12040	3580	616.8	12656.8
451322	11610	3930	1001.2	12611.2
451927	12370	3680	690.4	13060.4
452532	10910	4080	1207.2	12117.2
453138	11410	4240	1327.2	12737.2
453743	11380	3770	859.6	12239.6
454349	12010	4000	1039.2	13049.2
454955	11700	3690	754	12454
455561	11860	4010	1061.2	12921.2
456167	12200	3850	874	13074
456772	12230	3850	871.6	13101.6
457378	11820	4000	1054.4	12874.4
457983	11700	3710	774	12474
458589	12380	3800	809.6	13189.6
459195	11850	3740	792	12642
459800	11910	3370	417.2	12327.2
460405	11220	3390	492.4	11712.4
461011	12530	3910	907.6	13437.6
461617	11700	3810	874	12574
462222	12880	3850	819.6	13699.6
462828	11990	3960	1000.8	12990.8
463433	11680	3580	645.6	12325.6
464040	11420	3720	806.4	12226.4
464645	11840	3940	992.8	12832.8
465251	12260	3820	839.2	13099.2
465857	12170	3500	526.4	12696.4
466462	11520	3650	728.4	12248.4
467068	11590	3900	972.8	12562.8
467673	11830	3930	983.6	12813.6
468279	11990	3710	750.8	12740.8
468885	11820	4050	1104.4	12924.4
469490	11440	3800	884.8	12324.8
470095	11950	4070	1114	13064
470701	12350	3770	782	13132
471307	11090	3580	692.8	11782.8
471912	12940	3770	734.8	13674.8
472518	12200	3520	544	12744
473123	11940	3740	784.8	12724.8
473729	11800	3730	786	12586
474335	11810	3750	805.2	12615.2
474940	11260	3650	749.2	12009.2
475546	11730	3590	651.6	12381.6
476152	11610	3560	631.2	12241.2
476757	12040	3970	1006.8	13046.8
477363	11790	3590	646.8	12436.8
477968	12200	3440	464	12664
478573	11910	3710	757.2	12667.2
479179	11570	3550	624.4	12194.4
479785	12340	3720	732.8	13072.8
480390	11980	3620	661.6	12641.6
480996	11690	3600	664.8	12354.8
481602	11920	3550	596.4	12516.4
482208	12630	3440	429.6	13059.6
482813	11910	4110	1157.2	13067.2
483419	12220	3520	542.4	12762.4
484025	11650	3860	928	12578
484630	11480	3610	691.6	12171.6
485235	11960	3850	893.2	12853.2
485841	11740	4160	1220.8	12960.8
486447	12420	3860	866.4	13286.4
487052	12060	4030	1065.2	13125.2
487658	12100	3590	622	12722
488263	11710	3720	783.2	12493.2
488869	11910	3390	437.2	12347.2
489475	12220	3550	572.4	12792.4
490080	12770	3490	468.4	13238.4
490686	11770	3560	618.4	12388.4
491292	12570	3770	764.4	13334.4
491897	11350	3660	752	12102
492502	11870	3850	900.4	12770.4
493108	12280	3500	517.6	12797.6
493713	11860	3460	511.2	12371.2
494319	11430	3360	445.6	11875.6
494925	11720	3740	802.4	12522.4
495531	11400	3910	998	12398
496137	11450	3450	534	11984
496742	12210	3720	743.2	12953.2
497348	11500	3750	830	12330
497953	12010	4190	1229.2	13239.2
498558	11130	3620	729.6	11859.6
499165	11730	3360	421.6	12151.6
499770	12030	3600	637.6	12667.6
500376	11890	3780	828.8	12718.8
500982	12180	3690	715.6	12895.6
501587	12180	3900	925.6	13105.6
502193	11940	3910	954.8	12894.8
502798	11800	3690	746	12546
503403	11450	3750	834	12284
504010	9790	3440	656.8	10446.8
504615	9930	3450	655.6	10585.6
505221	10150	3400	588	10738
505826	8880	3720	1009.6	9889.6
506432	8490	3690	1010.8	9500.8
507037	7370	3400	810.4	8180.4
507643	7610	3590	981.2	8591.2
508248	7360	3460	871.2	8231.2
508854	6530	3350	827.6	7357.6
509460	6420	3070	556.4	6976.4
510065	5960	3310	833.2	6793.2
510671	5370	3300	870.4	6240.4
511277	5210	3250	833.2	6043.2
511882	4790	3080	696.8	5486.8
512488	4830	3240	853.6	5683.6
513093	4230	3330	991.6	5221.6
513699	4060	3620	1295.2	5355.2
514305	4110	2670	341.2	4451.2
514910	3550	3060	776	4326
515516	3610	3120	831.2	4441.2
516122	3410	2990	717.2	4127.2
516727	2960	3000	763.2	3723.2
517333	2910	3150	917.2	3827.2
517938	2860	2690	461.2	3321.2
518544	2730	3260	1041.6	3771.6
519150	2650	3330	1118	3768
519755	2500	2960	760	3260
520361	2510	2960	759.2	3269.2
520967	2390	2810	618.8	3008.8
521572	2280	3050	867.6	3147.6
522178	2210	3110	933.2	3143.2
522783	2250	2860	680	2930
523389	2040	2870	706.8	2746.8
523995	1480	2640	521.6	2001.6
524600	1770	3070	928.4	2698.4
525206	1660	3120	987.2	2647.2
525812	1910	2940	787.2	2697.2
526417	1820	2600	454.4	2274.4
527022	1500	2890	770	2270
527628	1420	2910	796.4	2216.4
528234	1420	3080	966.4	2386.4
528840	1250	2760	660	1910
529445	1420	2830	716.4	2136.4
530051	1710	2840	703.2	2413.2
530656	1380	3100	989.6	2369.6
531262	1350	3180	1072	2422
531867	1340	2940	832.8	2172.8
532473	1450	2630	514	1964
533078	1410	2810	697.2	2107.2
533684	1270	2510	408.4	1678.4
534290	1490	3100	980.8	2470.8
534895	1370	2650	540.4	1910.4
535501	1040	3060	976.8	2016.8
536107	1310	2780	675.2	1985.2
536712	1350	3060	952	2302
537318	1110	2950	861.2	1971.2
537923	1160	2630	537.2	1697.2
538529	940	3010	934.8	1874.8
539135	990	3060	980.8	1970.8
539740	1070	2660	574.4	1644.4
540347	1180	2780	685.6	1865.6
540952	1190	2790	694.8	1884.8
541558	970	2620	542.4	1512.4
542163	960	2580	503.2	1463.2
542769	860	2950	881.2	1741.2
543374	960	2720	643.2	1603.2
543980	1240	2710	610.8	1850.8
544585	920	2640	566.4	1486.4
545191	1010	2730	649.2	1659.2
545797	840	2770	702.8	1542.8
546402	820	2610	544.4	1364.4
547008	1120	2800	710.4	1830.4
547613	820	2790	724.4	1544.4
548219	940	2960	884.8	1824.8
548825	1080	2940	853.6	1933.6
549430	990	2790	710.8	1700.8
550036	850	3050	982	1832
550642	940	2690	614.8	1554.8
551247	960	2680	603.2	1563.2
551853	870	2590	520.4	1390.4
552458	830	2870	803.6	1633.6
553064	820	2540	474.4	1294.4
553670	860	2720	651.2	1511.2
554275	860	2430	361.2	1221.2
554881	880	2720	649.6	1529.6
555487	870	2700	630.4	1500.4
556092	820	2780	714.4	1534.4
556698	810	2560	495.2	1305.2
557303	1060	2610	525.2	1585.2
557908	940	2750	674.8	1614.8
558514	640	2390	338.8	978.8
559120	790	2550	486.8	1276.8
559725	930	2760	685.6	1615.6
560331	690	2480	424.8	1114.8
560937	880	2360	289.6	1169.6
561542	600	3030	982	1582
562148	940	2480	404.8	1344.8
562753	940	2730	654.8	1594.8
563359	710	2630	573.2	1283.2
563965	780	2700	637.6	1417.6
564570	610	2440	391.2	1001.2
565176	760	2980	919.2	1679.2
565782	780	2930	867.6	1647.6
566387	810	2820	755.2	1565.2
566993	750	2700	640	1390
567598	910	2450	377.2	1287.2
568204	720	3030	972.4	1692.4
568809	680	2860	805.6	1485.6
569415	840	2740	672.8	1512.8
570020	690	2890	834.8	1524.8
570626	810	2830	765.2	1575.2
571232	830	2620	553.6	1383.6
571837	840	2800	732.8	1572.8
572443	580	2600	553.6	1133.6
573048	650	2520	468	1118
573654	790	2670	606.8	1396.8
574260	620	2370	320.4	940.4
574865	670	2600	546.4	1216.4
575471	730	2500	441.6	1171.6
576077	770	2900	838.4	1608.4
576682	660	2860	807.2	1467.2
577288	650	2810	758	1408
577893	660	2900	847.2	1507.2
578499	700	2620	564	1264
579105	720	2650	592.4	1312.4
579710	610	2970	921.2	1531.2
580316	800	2880	816	1616
580922	740	2600	540.8	1280.8
581527	520	2480	438.4	958.4
582133	650	2800	748	1398
582738	610	2610	561.2	1171.2
583344	570	2710	664.4	1234.4
583950	620	2410	360.4	980.4
584555	710	2820	763.2	1473.2
585161	590	2440	392.8	982.8
585766	630	2900	849.6	1479.6
586372	650	2550	498	1148
586977	520	2530	488.4	1008.4
587583	650	2820	768	1418
588189	600	2520	472	1072
588795	660	2500	447.2	1107.2
589400	610	2530	481.2	1091.2
590006	630	3060	1009.6	1639.6
590612	530	2850	807.6	1337.6
591217	500	2590	550	1050
591822	530	2550	507.6	1037.6
592428	660	2760	707.2	1367.2
593033	640	2350	298.8	938.8
593639	570	2590	544.4	1114.4
594245	560	2340	295.2	855.2
594850	520	2570	528.4	1048.4
595457	680	2740	685.6	1365.6
596062	590	2290	242.8	832.8
596668	550	2930	886	1436
597273	570	2680	634.4	1204.4
597878	600	2660	612	1212
598484	590	2770	722.8	1312.8
599090	500	2600	560	1060
599695	660	2740	687.2	1347.2
600301	580	2650	603.6	1183.6
600907	700	2610	554	1254
601512	500	2930	890	1390
602118	630	2590	539.6	1169.6
602724	670	2100	46.4	716.4
603330	480	2560	521.6	1001.6
603935	550	2780	736	1286
604540	500	2540	500	1000
605146	400	2540	508	908
605752	630	2800	749.6	1379.6
606357	490	2560	520.8	1010.8
606963	580	2850	803.6	1383.6
607568	550	2680	636	1186
608174	530	2320	277.6	807.6
608780	650	2170	118	768
609385	490	2400	360.8	850.8
609991	630	2360	309.6	939.6
610597	510	2930	889.2	1399.2
611203	500	2490	450	950
611808	660	2600	547.2	1207.2
612413	590	2330	282.8	872.8
613019	510	2580	539.2	1049.2
613625	410	2350	317.2	727.2
614231	480	2560	521.6	1001.6
614836	810	2600	535.2	1345.2
615442	570	2860	814.4	1384.4
616048	570	2590	544.4	1114.4
616653	620	2560	510.4	1130.4
617258	540	2530	486.8	1026.8
617864	460	2770	733.2	1193.2
618470	430	2360	325.6	755.6
619075	700	2760	704	1404
619681	450	2510	474	924
620287	630	2730	679.6	1309.6
620892	630	2440	389.6	1019.6
621498	510	2650	609.2	1119.2
622103	570	2540	494.4	1064.4
622709	400	2670	638	1038
623315	460	2690	653.2	1113.2
623920	500	2720	680	1180
624526	580	2470	423.6	1003.6
625132	580	2620	573.6	1153.6
625737	370	2600	570.4	940.4
626343	630	2420	369.6	999.6
626948	640	2510	458.8	1098.8
627554	610	2570	521.2	1131.2
628160	550	2610	566	1116
628765	580	2410	363.6	943.6
629371	500	2450	410	910
629977	420	2400	366.4	786.4
630582	480	2540	501.6	981.6
631188	380	2510	479.6	859.6
631793	460	2530	493.2	953.2
632398	470	2410	372.4	842.4
633004	540	2800	756.8	1296.8
633610	550	2310	266	816
634216	670	2490	436.4	1106.4
634821	540	2590	546.8	1086.8
635427	510	2460	419.2	929.2
636033	590	2480	432.8	1022.8
636638	560	2770	725.2	1285.2
637244	430	2580	545.6	975.6
637850	590	2520	472.8	1062.8
638455	430	2910	875.6	1305.6
639061	400	2400	368	768
639667	570	2750	704.4	1274.4
640272	460	2230	193.2	653.2
640877	580	2660	613.6	1193.6
641483	600	2630	582	1182
642089	560	2280	235.2	795.2
642694	690	2630	574.8	1264.8
643300	380	2450	419.6	799.6
643905	520	2500	458.4	978.4
644511	420	2960	926.4	1346.4
645117	380	2550	519.6	899.6
645722	400	2550	518	918
646328	570	2470	424.4	994.4
646933	520	2400	358.4	878.4
647539	590	2420	372.8	962.8
648145	540	2200	156.8	696.8
648750	520	2790	748.4	1268.4
649356	490	2650	610.8	1100.8
649962	620	2430	380.4	1000.4
650567	440	2690	654.8	1094.8
651173	540	2770	726.8	1266.8
651778	540	2660	616.8	1156.8
652384	440	2730	694.8	1134.8
652990	520	2400	358.4	878.4
653595	560	2650	605.2	1165.2
654201	520	2430	388.4	908.4
654807	570	2460	414.4	984.4
655412	610	2630	581.2	1191.2
656018	550	2340	296	846
656623	550	2790	746	1296
657229	530	2430	387.6	917.6
657835	510	2400	359.2	869.2
658440	440	2400	364.8	804.8
659046	530	2490	447.6	977.6
659652	420	2400	366.4	786.4
660257	450	2620	584	1034
660863	560	2380	335.2	895.2
661468	580	2370	323.6	903.6
662074	500	2710	670	1170
662680	560	2820	775.2	1335.2
663285	520	2640	598.4	1118.4
663890	540	2700	656.8	1196.8
664496	430	2790	755.6	1185.6
665102	410	2490	457.2	867.2
665707	490	2520	480.8	970.8
666313	380	2580	549.6	929.6
666918	430	2360	325.6	755.6
667525	480	2650	611.6	1091.6
668130	330	2600	573.6	903.6
668736	450	2660	624	1074
669342	680	2490	435.6	1115.6
669947	510	2280	239.2	749.2
670553	460	2350	313.2	773.2
671158	510	2380	339.2	849.2
671764	440	2390	354.8	794.8
672370	590	2630	582.8	1172.8
672975	340	2320	292.8	632.8
673580	550	2680	636	1186
674186	630	2700	649.6	1279.6
674792	460	2600	563.2	1023.2
675398	470	2440	402.4	872.4
676003	540	2620	576.8	1116.8
676609	480	2520	481.6	961.6
677215	480	2540	501.6	981.6
677820	330	2730	703.6	1033.6
678425	350	2160	132	482
679031	470	2290	252.4	722.4
679637	470	2350	312.4	782.4
680242	330	2120	93.6	423.6
680848	610	2410	361.2	971.2
681453	340	2280	252.8	592.8
682059	420	2740	706.4	1126.4
682665	410	2670	637.2	1047.2
683270	440	2850	814.8	1254.8
683876	570	2560	514.4	1084.4
684482	610	2570	521.2	1131.2
685087	430	2150	115.6	545.6
685693	400	2240	208	608
686298	390	2460	428.8	818.8
686904	520	2380	338.4	858.4
687510	500	2720	680	1180
688115	430	2500	465.6	895.6
688721	460	2470	433.2	893.2
689327	450	2650	614	1064
689932	470	2330	292.4	762.4
690538	500	2490	450	950
691143	550	2630	586	1136
691749	360	2370	341.2	701.2
692355	470	2440	402.4	872.4
692960	530	2510	467.6	997.6
693566	530	2280	237.6	767.6
694172	570	2550	504.4	1074.4
694777	390	2360	328.8	718.8
695383	490	2180	140.8	630.8
695988	390	2370	338.8	728.8
696594	300	2770	746	1046
697200	500	2470	430	930
697805	380	2300	269.6	649.6
698411	570	2320	274.4	844.4
699017	430	2280	245.6	675.6
699622	470	2450	412.4	882.4
700228	320	2660	634.4	954.4
700833	400	2710	678	1078
701439	410	2400	367.2	777.2
702045	520	2610	568.4	1088.4
702650	330	2220	193.6	523.6
703256	480	2530	491.6	971.6
703862	440	2380	344.8	784.8
704467	530	2650	607.6	1137.6
705073	510	2370	329.2	839.2
705678	360	2640	611.2	971.2
706284	510	2260	219.2	729.2
706890	510	2610	569.2	1079.2
707495	370	2660	630.4	1000.4
708101	440	2450	414.8	854.8
708707	420	2640	606.4	1026.4
709312	440	2190	154.8	594.8
709918	590	2710	662.8	1252.8
710523	480	2530	491.6	971.6
711129	440	2250	214.8	654.8
711735	420	2450	416.4	836.4
712340	380	2520	489.6	869.6
712945	470	2480	442.4	912.4
713552	490	2570	530.8	1020.8
714157	430	2360	325.6	755.6
714762	440	2390	354.8	794.8
715368	360	2580	551.2	911.2
715974	430	2400	365.6	795.6
716580	440	2380	344.8	784.8
717185	350	2420	392	742
717790	520	2840	798.4	1318.4
718397	630	2260	209.6	839.6
719002	450	2490	454	904
719608	400	2350	318	718
720213	510	2720	679.2	1189.2
720819	410	2160	127.2	537.2
721425	320	2670	644.4	964.4
722030	420	2580	546.4	966.4
722636	500	2160	120	620
723242	390	2510	478.8	868.8
723847	460	2420	383.2	843.2
724452	440	2820	784.8	1224.8
725058	360	2360	331.2	691.2
725663	380	2550	519.6	899.6
726269	360	2580	551.2	911.2
726875	490	2270	230.8	720.8
727481	350	2500	472	822
728086	430	2430	395.6	825.6
728692	460	2350	313.2	773.2
729298	590	2380	332.8	922.8
729903	410	2320	287.2	697.2
730509	420	2630	596.4	1016.4
731115	580	2210	163.6	743.6
731720	460	2380	343.2	803.2
732326	410	2550	517.2	927.2
732932	440	2310	274.8	714.8
733537	410	2580	547.2	957.2
734143	420	2470	436.4	856.4
734748	460	2640	603.2	1063.2
735354	420	2460	426.4	846.4
735960	400	2420	388	788
736565	310	2420	395.2	705.2
737171	400	2370	338	738
737777	480	2480	441.6	921.6
738382	550	2470	426	976
738987	470	2150	112.4	582.4
739593	350	2250	222	572
740198	440	2550	514.8	954.8
740805	440	2730	694.8	1134.8
741410	420	2460	426.4	846.4
742016	350	2540	512	862
742622	420	2370	336.4	756.4
743227	480	2370	331.6	811.6
743833	410	2760	727.2	1137.2
744438	520	2590	548.4	1068.4
745044	450	2550	514	964
745650	440	2340	304.8	744.8
746255	490	2100	60.8	550.8
746860	460	2780	743.2	1203.2
747467	340	2720	692.8	1032.8
748072	410	2410	377.2	787.2
748678	380	2140	109.6	489.6
749283	500	2170	130	630
749889	340	2300	272.8	612.8
750495	350	2060	32	382
751100	400	2370	338	738
751705	390	2790	758.8	1148.8
752311	470	2400	362.4	832.4
752917	490	2840	800.8	1290.8
753522	380	2320	289.6	669.6
754128	540	2470	426.8	966.8
754733	340	2370	342.8	682.8
755339	510	2730	689.2	1199.2
755945	460	2750	713.2	1173.2
756550	360	2240	211.2	571.2
757156	340	2340	312.8	652.8
757762	420	2200	166.4	586.4
758367	470	2200	162.4	632.4
758973	330	2550	523.6	853.6
759578	360	2530	501.2	861.2
760184	360	2260	231.2	591.2
760790	530	2500	457.6	987.6
761395	400	2430	398	798
762001	410	2150	117.2	527.2
762607	370	2340	310.4	680.4
763212	340	2230	202.8	542.8
763818	350	2200	172	522
764423	400	2290	258	658
765029	370	2790	760.4	1130.4
765635	440	2250	214.8	654.8
766240	330	2670	643.6	973.6
766846	420	2580	546.4	966.4
767452	390	2650	618.8	1008.8
768057	490	2070	30.8	520.8
768663	350	2800	772	1122
769268	420	2460	426.4	846.4
769874	420	2750	716.4	1136.4
770480	400	2230	198	598
771085	530	2060	17.6	547.6
771691	420	2500	466.4	886.4
772297	480	2180	141.6	621.6
772902	290	2480	456.8	746.8
773508	330	2540	513.6	843.6
774113	430	1980	-54.4	375.6
774719	460	2520	483.2	943.2
775325	540	2740	696.8	1236.8
775930	460	2820	783.2	1243.2
776536	430	2280	245.6	675.6
777142	360	2570	541.2	901.2
777747	340	2370	342.8	682.8
778353	450	2590	554	1004
778958	420	2720	686.4	1106.4
779564	550	2110	66	616
780170	450	2520	484	934
780775	380	2380	349.6	729.6
781381	500	2700	660	1160
781987	410	2510	477.2	887.2
782592	440	2780	744.8	1184.8
783198	450	2320	284	734
783803	440	2540	504.8	944.8
784409	580	2180	133.6	713.6
785015	410	2260	227.2	637.2
785620	360	2790	761.2	1121.2
786226	470	2510	472.4	942.4
786831	310	2140	115.2	425.2
787437	460	2450	413.2	873.2
788043	470	2320	282.4	752.4
788648	380	2420	389.6	769.6
789253	420	2240	206.4	626.4
789859	540	2710	666.8	1206.8
790465	450	2600	564	1014
791070	340	2510	482.8	822.8
791676	520	1840	-201.6	318.4
792282	440	2730	694.8	1134.8
792887	330	2290	263.6	593.6
793493	340	2310	282.8	622.8
794098	500	2470	430	930
794704	290	2400	376.8	666.8
795310	520	2290	248.4	768.4
795916	460	2290	253.2	713.2
796522	390	2570	538.8	928.8
797127	350	2180	152	502
797732	350	2260	232	582
798338	380	2270	239.6	619.6
798943	480	2430	391.6	871.6
799549	410	2500	467.2	877.2
800155	540	2420	376.8	916.8
800760	370	2380	350.4	720.4
801366	420	2710	676.4	1096.4
801972	370	2350	320.4	690.4
802577	400	2400	368	768
803183	480	2340	301.6	781.6
803788	400	2230	198	598
804394	400	2310	278	678
805000	390	2620	588.8	978.8
805605	370	2550	520.4	890.4
806211	310	2240	215.2	525.2
806817	420	2310	276.4	696.4
807422	530	2750	707.6	1237.6
808028	460	2270	233.2	693.2
808633	610	2500	451.2	1061.2
809239	340	2490	462.8	802.8
809845	430	2030	-4.4	425.6
810450	340	2260	232.8	572.8
811056	360	2350	321.2	681.2
811662	600	2350	302	902
812267	500	2270	230	730
812873	310	2260	235.2	545.2
813478	320	2200	174.4	494.4
814084	400	2370	338	738
814690	390	2380	348.8	738.8
815295	270	2280	258.4	528.4
815901	430	2330	295.6	725.6
816507	320	2610	584.4	904.4
817112	490	2160	120.8	610.8
817718	450	2520	484	934
818323	260	2590	569.2	829.2
818929	380	2460	429.6	809.6
819535	400	2480	448	848
820140	350	2390	362	712
820746	310	2580	555.2	865.2
821352	330	2360	333.6	663.6
821957	390	2460	428.8	818.8
822563	360	2550	521.2	881.2
823168	470	2650	612.4	1082.4
823774	420	2560	526.4	946.4
824380	490	2370	330.8	820.8
824985	380	2520	489.6	869.6
825590	580	2260	213.6	793.6
826196	480	2140	101.6	581.6
826802	500	2240	200	700
827407	500	2560	520	1020
828013	380	2360	329.6	709.6
828618	460	2570	533.2	993.2
829224	430	2280	245.6	675.6
829830	440	2430	394.8	834.8
830435	370	2480	450.4	820.4
831041	440	2650	614.8	1054.8
831647	450	2450	414	864
832252	300	2290	266	566
832858	380	2390	359.6	739.6
833463	410	2310	277.2	687.2
834069	520	2480	438.4	958.4
834675	420	2410	376.4	796.4
835280	500	2440	400	900
835886	320	2330	304.4	624.4
836492	450	2450	414	864
837097	410	2430	397.2	807.2
837703	360	2200	171.2	531.2
838308	420	2470	436.4	856.4
838914	440	2680	644.8	1084.8
839520	380	2340	309.6	689.6
840125	360	2310	281.2	641.2
840731	470	2120	82.4	552.4
841337	360	2110	81.2	441.2
841942	430	2380	345.6	775.6
842548	380	2470	439.6	819.6
843153	370	2420	390.4	760.4
843759	320	2420	394.4	714.4
844365	310	2630	605.2	915.2
844970	550	2640	596	1146
845576	500	2340	300	800
846181	470	2370	332.4	802.4
846787	460	2400	363.2	823.2
847392	570	2310	264.4	834.4
847998	480	2500	461.6	941.6
848603	340	2350	322.8	662.8
849209	420	2320	286.4	706.4
849815	320	2480	454.4	774.4
850421	390	2510	478.8	868.8
851026	510	2430	389.2	899.2
851632	360	2400	371.2	731.2
852237	310	2150	125.2	435.2
852843	390	2150	118.8	508.8
853448	460	2380	343.2	803.2
854054	300	2460	436	736
854660	440	2330	294.8	734.8
855265	230	2540	521.6	751.6
855871	350	2470	442	792
856477	450	2530	494	944
857082	260	2560	539.2	799.2
857688	320	2150	124.4	444.4
858293	350	2550	522	872
858899	330	2160	133.6	463.6
859505	400	2500	468	868
860110	400	2570	538	938
860716	450	2430	394	844
861322	250	2500	480	730
861927	510	2330	289.2	799.2
862533	280	2250	227.6	507.6
863138	340	2600	572.8	912.8
863744	360	2230	201.2	561.2
864350	450	2510	474	924
864955	370	2500	470.4	840.4
865561	410	2460	427.2	837.2
866167	360	2210	181.2	541.2
866772	480	2490	451.6	931.6
867378	370	2530	500.4	870.4
867983	350	2600	572	922
868589	310	2110	85.2	395.2
869195	380	2210	179.6	559.6
869800	540	2420	376.8	916.8
870406	310	2190	165.2	475.2
871012	310	2270	245.2	555.2
871617	370	2590	560.4	930.4
872223	300	2380	356	656
872828	340	2200	172.8	512.8
873434	410	2350	317.2	727.2
874040	470	2590	552.4	1022.4
874645	430	2240	205.6	635.6
875251	340	2500	472.8	812.8
875857	390	2290	258.8	648.8
876462	370	2560	530.4	900.4
877068	370	2180	150.4	520.4
877673	560	2000	-44.8	515.2
878279	410	2190	157.2	567.2
878885	330	2400	373.6	703.6
879490	420	2110	76.4	496.4
880095	450	2170	134	584
880702	430	2530	495.6	925.6
881307	430	2570	535.6	965.6
881912	310	2300	275.2	585.2
882518	370	2220	190.4	560.4
883124	470	2700	662.4	1132.4
883730	520	2710	668.4	1188.4
884335	350	2480	452	802
884940	320	2470	444.4	764.4
885546	280	2390	367.6	647.6
886152	370	2280	250.4	620.4
886757	390	2430	398.8	788.8
887363	380	2750	719.6	1099.6
887968	420	2250	216.4	636.4
888574	400	2600	568	968
889180	470	2680	642.4	1112.4
889786	350	2280	252	602
890392	440	2530	494.8	934.8
890997	360	2190	161.2	521.2
891602	420	2400	366.4	786.4
892208	370	2340	310.4	680.4
892813	380	2530	499.6	879.6
893419	400	2530	498	898
894025	310	2230	205.2	515.2
894630	370	2070	40.4	410.4
895236	380	2350	319.6	699.6
895842	430	2470	435.6	865.6
896447	370	2520	490.4	860.4
897053	360	2610	581.2	941.2
897658	360	2530	501.2	861.2
898264	330	2090	63.6	393.6
898870	320	2260	234.4	554.4
899475	380	2240	209.6	589.6
900081	370	2280	250.4	620.4
900687	410	2430	397.2	807.2
901292	380	2170	139.6	519.6
901898	450	2490	454	904
902503	470	2210	172.4	642.4
903109	380	2450	419.6	799.6
903715	380	2270	239.6	619.6
904320	420	2240	206.4	626.4
904925	330	2260	233.6	563.6
905532	440	2310	274.8	714.8
906137	410	2370	337.2	747.2
906743	310	2200	175.2	485.2
907348	370	2220	190.4	560.4
907953	250	2210	190	440
908559	500	2260	220	720
909165	370	2530	500.4	870.4
909771	490	2260	220.8	710.8
910377	280	2370	347.6	627.6
910982	290	2330	306.8	596.8
911587	410	2470	437.2	847.2
912193	280	2750	727.6	1007.6
912798	550	2110	66	616
913405	290	2290	266.8	556.8
914010	490	2310	270.8	760.8
914616	380	2320	289.6	669.6
915221	360	2370	341.2	701.2
915827	460	2120	83.2	543.2
916433	390	2390	358.8	748.8
917038	440	2020	-15.2	424.8
917643	330	2610	583.6	913.6
918249	290	2350	326.8	616.8
918855	430	2150	115.6	545.6
919460	380	2680	649.6	1029.6
920066	360	2310	281.2	641.2
920672	350	2280	252	602
921277	420	2530	496.4	916.4
921883	340	2230	202.8	542.8
922488	400	2450	418	818
923094	430	2150	115.6	545.6
923700	340	2140	112.8	452.8
924305	310	2310	285.2	595.2
924911	300	2420	396	696
925517	380	2060	29.6	409.6
926122	360	2460	431.2	791.2
926728	460	2480	443.2	903.2
927333	340	2290	262.8	602.8
927939	410	2420	387.2	797.2
928545	350	2510	482	832
929150	380	2450	419.6	799.6
929756	530	2170	127.6	657.6
930362	380	2380	349.6	729.6
930967	310	2740	715.2	1025.2
931573	510	2590	549.2	1059.2
932178	480	2510	471.6	951.6
932784	350	2220	192	542
933390	190	2230	214.8	404.8
933995	480	2460	421.6	901.6
934601	310	2510	485.2	795.2
935207	440	2180	144.8	584.8
935812	350	2430	402	752
936418	390	2690	658.8	1048.8
937023	420	2210	176.4	596.4
937629	310	2550	525.2	835.2
938235	390	2310	278.8	668.8
938840	270	2220	198.4	468.4
939446	280	2280	257.6	537.6
940052	390	2240	208.8	598.8
940657	380	2460	429.6	809.6
941263	400	2300	268	668
941868	390	2230	198.8	588.8
942474	450	2350	314	764
943080	430	2190	155.6	585.6
943685	450	2430	394	844
944291	300	2280	256	556
944897	270	2260	238.4	508.4
945502	440	2300	264.8	704.8
946108	490	2410	370.8	860.8
946713	350	2320	292	642
947319	290	2490	466.8	756.8
947925	370	2180	150.4	520.4
948530	400	2310	278	678
949136	380	2550	519.6	899.6
949742	330	2270	243.6	573.6
950347	320	2550	524.4	844.4
950952	400	2610	578	978
951558	460	2500	463.2	923.2
952163	350	2150	122	472
952769	360	2100	71.2	431.2
953375	410	2160	127.2	537.2
953980	500	2430	390	890
954586	410	2250	217.2	627.2
955192	390	2350	318.8	708.8
955797	460	2100	63.2	523.2
956403	330	2370	343.6	673.6
957008	210	2100	83.2	293.2
957614	420	2370	336.4	756.4
958220	310	2440	415.2	725.2
958825	360	2310	281.2	641.2
959431	430	2580	545.6	975.6
960037	360	2090	61.2	421.2
960642	420	2670	636.4	1056.4
961247	320	2430	404.4	724.4
961853	390	2650	618.8	1008.8
962459	370	2290	260.4	630.4
963065	310	2340	315.2	625.2
963670	270	2200	178.4	448.4
964276	290	2400	376.8	666.8
964882	360	2460	431.2	791.2
965487	380	2200	169.6	549.6
966093	320	1940	-85.6	234.4
966698	340	2100	72.8	412.8
967303	310	2820	795.2	1105.2
967909	290	2480	456.8	746.8
968515	350	2340	312	662
969121	360	2090	61.2	421.2
969727	420	2190	156.4	576.4
970332	330	2390	363.6	693.6
970938	330	2520	493.6	823.6
971543	280	2610	587.6	867.6
972149	390	2300	268.8	658.8
972755	350	2280	252	602
973360	310	2330	305.2	615.2
973966	470	2160	122.4	592.4
974572	490	2400	360.8	850.8
975177	290	2020	-3.2	286.8
975783	360	2290	261.2	621.2
976388	250	2320	300	550
976993	410	2150	117.2	527.2
977599	220	2520	502.4	722.4
978205	300	2460	436	736
978810	360	2130	101.2	461.2
979416	310	1960	-64.8	245.2
980022	240	2440	420.8	660.8
980627	310	2610	585.2	895.2
981233	440	2400	364.8	804.8
981838	410	2100	67.2	477.2
982444	230	2560	541.6	771.6
983050	450	2210	174	624
983655	350	2330	302	652
984261	300	2330	306	606
984867	260	2210	189.2	449.2
985472	340	2450	422.8	762.8
986078	230	2230	211.6	441.6
986683	340	2430	402.8	742.8
987289	350	2030	2	352
987895	350	2290	262	612
988500	320	2210	184.4	504.4
989106	360	2280	251.2	611.2
989712	340	2340	312.8	652.8
990317	320	2360	334.4	654.4
990923	470	2250	212.4	682.4
991528	360	2250	221.2	581.2
992134	410	2290	257.2	667.2
992740	320	2760	734.4	1054.4
993345	400	2280	248	648
993950	380	2120	89.6	469.6
994557	340	2450	422.8	762.8
995162	310	2180	155.2	465.2
995767	440	2230	194.8	634.8
996373	330	2130	103.6	433.6
996978	430	2390	355.6	785.6
997584	340	2420	392.8	732.8
998190	390	2380	348.8	738.8
998795	350	2100	72	422
999401	310	2500	475.2	785.2
1000010	540	2410	366.8	906.8
1000610	390	2180	148.8	538.8
1001220	400	2500	468	868
1001820	500	2400	360	860
1002430	260	2390	369.2	629.2
1003040	540	2280	236.8	776.8
1003640	430	2360	325.6	755.6
1004250	360	2090	61.2	421.2
1004850	450	2180	144	594
1005460	230	2310	291.6	521.6
1006060	410	2270	237.2	647.2
1006670	450	2140	104	554
1007270	300	2440	416	716
1007880	350	2250	222	572
1008490	430	2260	225.6	655.6
1009090	420	2290	256.4	676.4
1009700	400	2320	288	688
1010300	370	2260	230.4	600.4
1010910	450	2320	284	734
1011510	360	2350	321.2	681.2
1012120	350	2170	142	492
1012730	390	2380	348.8	738.8
1013330	420	2230	196.4	616.4
1013940	410	2500	467.2	877.2
1014540	340	2770	742.8	1082.8
1015150	360	1960	-68.8	291.2
1015750	350	2320	292	642
1016360	390	2190	158.8	548.8
1016960	260	2570	549.2	809.2
1017570	350	2250	222	572
1018180	360	2560	531.2	891.2
1018780	360	2070	41.2	401.2
1019390	390	2480	448.8	838.8
1019990	400	2330	298	698
1020600	330	2330	303.6	633.6
1021200	270	2500	478.4	748.4
1021810	340	2290	262.8	602.8
1022410	340	2290	262.8	602.8
1023020	300	2540	516	816
1023630	490	2230	190.8	680.8
1024230	380	2410	379.6	759.6
1024840	340	2080	52.8	392.8
1025440	520	2340	298.4	818.4
1026050	360	2220	191.2	551.2
1026650	440	2170	134.8	574.8
1027260	310	2090	65.2	375.2
1027870	350	2540	512	862
1028470	270	2400	378.4	648.4
1029080	390	2300	268.8	658.8
1029680	400	2650	618	1018
1030290	310	2400	375.2	685.2
1030890	320	2400	374.4	694.4
1031500	220	2370	352.4	572.4
1032100	290	2330	306.8	596.8
1032710	220	2300	282.4	502.4
1033320	400	2160	128	528
1033920	410	2230	197.2	607.2
1034530	230	2320	301.6	531.6
1035130	420	2340	306.4	726.4
1035740	240	2690	670.8	910.8
1036340	450	2170	134	584
1036950	270	2240	218.4	488.4
1037550	210	2160	143.2	353.2
1038160	400	2230	198	598
1038770	400	2310	278	678
1039370	340	2350	322.8	662.8
1039980	270	2300	278.4	548.4
1040580	410	2170	137.2	547.2
1041190	300	2480	456	756
1041790	330	2260	233.6	563.6
1042400	350	2240	212	562
1043010	390	2310	278.8	668.8
1043610	370	2210	180.4	550.4
1044220	310	2390	365.2	675.2
1044820	380	2500	469.6	849.6
1045430	460	2310	273.2	733.2
1046030	280	2190	167.6	447.6
1046640	300	2350	326	626
1047240	380	2240	209.6	589.6
1047850	360	2150	121.2	481.2
1048460	380	2290	259.6	639.6
1049060	250	2120	100	350
1049670	340	2370	342.8	682.8
1050270	370	2150	120.4	490.4
1050880	370	2280	250.4	620.4
1051480	400	2330	298	698
1052090	360	2120	91.2	451.2
1052700	180	2220	205.6	385.6
1053300	280	2500	477.6	757.6
1053910	330	2260	233.6	563.6
1054510	420	2110	76.4	496.4
1055120	360	1960	-68.8	291.2
1055720	300	2290	266	566
1056330	340	2340	312.8	652.8
1056930	330	2460	433.6	763.6
1057540	460	2460	423.2	883.2
1058150	430	1920	-114.4	315.6
1058750	400	2350	318	718
1059360	310	2280	255.2	565.2
1059960	310	2200	175.2	485.2
1060570	370	2160	130.4	500.4
1061170	440	2590	554.8	994.8
1061780	220	2350	332.4	552.4
1062390	410	2610	577.2	987.2
1062990	410	2390	357.2	767.2
1063600	380	2090	59.6	439.6
1064200	510	2130	89.2	599.2
1064810	330	2010	-16.4	313.6
1065410	360	2600	571.2	931.2
1066020	310	2390	365.2	675.2
1066620	390	2470	438.8	828.8
1067230	390	2370	338.8	728.8
1067840	390	2120	88.8	478.8
1068440	450	2190	154	604
1069050	250	2120	100	350
1069650	370	2140	110.4	480.4
1070260	380	2290	259.6	639.6
1070860	360	2610	581.2	941.2
1071470	360	2240	211.2	571.2
1072070	420	2410	376.4	796.4
1072680	460	2520	483.2	943.2
1073290	360	2460	431.2	791.2
1073890	340	2280	252.8	592.8
1074500	310	2640	615.2	925.2
1075100	360	2190	161.2	521.2
1075710	260	2480	459.2	719.2
1076310	400	2370	338	738
1076920	510	1890	-150.8	359.2
1077530	380	2040	9.6	389.6
1078130	410	2530	497.2	907.2
1078740	350	2300	272	622
1079340	340	2450	422.8	762.8
1079950	410	2240	207.2	617.2
1080550	360	2490	461.2	821.2
1081160	400	2260	228	628
1081760	280	2440	417.6	697.6
1082370	250	2400	380	630
1082980	350	2290	262	612
1083580	390	2320	288.8	678.8
1084190	380	2080	49.6	429.6
1084790	300	2290	266	566
1085400	430	2260	225.6	655.6
1086000	360	2370	341.2	701.2
1086610	330	1940	-86.4	243.6
1087210	290	2370	346.8	636.8
1087820	430	2090	55.6	485.6
1088430	270	2440	418.4	688.4
1089030	370	2540	510.4	880.4
1089640	300	2290	266	566
1090240	380	2600	569.6	949.6
1090850	440	2680	644.8	1084.8
1091450	370	2450	420.4	790.4
1092060	310	2230	205.2	515.2
1092670	380	2130	99.6	479.6
1093270	400	2370	338	738
1093880	390	2110	78.8	468.8
1094480	330	2240	213.6	543.6
1095090	440	2240	204.8	644.8
1095690	350	2120	92	442
1096300	280	2240	217.6	497.6
1096900	430	2350	315.6	745.6
1097510	410	2460	427.2	837.2
1098120	410	1970	-62.8	347.2
1098720	360	2040	11.2	371.2
1099330	370	2280	250.4	620.4
1099930	250	2060	40	290
1100540	350	2310	282	632
1101140	460	2140	103.2	563.2
1101750	410	2260	227.2	637.2
1102360	460	2350	313.2	773.2
1102960	410	2250	217.2	627.2
1103570	270	2240	218.4	488.4
1104170	270	1900	-121.6	148.4
1104780	280	2140	117.6	397.6
1105380	350	2090	62	412
1105990	250	2160	140	390
1106590	270	2430	408.4	678.4
1107200	360	2330	301.2	661.2
1107810	430	2420	385.6	815.6
1108410	310	2320	295.2	605.2
1109020	390	2200	168.8	558.8
1109620	370	2310	280.4	650.4
1110230	310	2310	285.2	595.2
1110830	420	2410	376.4	796.4
1111440	230	2100	81.6	311.6
1112050	370	2060	30.4	400.4
1112650	210	2010	-6.8	203.2
1113260	410	2130	97.2	507.2
1113860	350	2460	432	782
1114470	430	1960	-74.4	355.6
1115070	250	2410	390	640
1115680	390	2440	408.8	798.8
1116280	330	2490	463.6	793.6
1116890	330	2340	313.6	643.6
1117500	370	2270	240.4	610.4
1118100	330	2280	253.6	583.6
1118710	510	2540	499.2	1009.2
1119310	330	2110	83.6	413.6
1119920	270	2380	358.4	628.4
1120520	360	2120	91.2	451.2
1121130	370	2290	260.4	630.4
1121730	440	2430	394.8	834.8
1122340	350	2210	182	532
1122950	220	2310	292.4	512.4
1123550	190	2170	154.8	344.8
1124160	510	2040	-0.8	509.2
1124760	400	2320	288	688
1125370	350	2080	52	402
1125970	300	2120	96	396
1126580	370	2310	280.4	650.4
1127190	330	2200	173.6	503.6
1127790	430	2080	45.6	475.6
1128400	310	2430	405.2	715.2
1129000	430	2440	405.6	835.6
1129610	370	2160	130.4	500.4
1130210	350	2100	72	422
1130820	210	2490	473.2	683.2
1131420	410	2110	77.2	487.2
1132030	460	2310	273.2	733.2
1132640	420	2200	166.4	586.4
1133240	440	2230	194.8	634.8
1133850	210	2570	553.2	763.2
1134450	410	2100	67.2	477.2
1135060	320	2270	244.4	564.4
1135660	220	2350	332.4	552.4
1136270	410	2250	217.2	627.2
1136880	290	2430	406.8	696.8
1137480	360	2480	451.2	811.2
1138090	290	2280	256.8	546.8
1138690	310	2310	285.2	595.2
1139300	420	2020	-13.6	406.4
1139900	380	2410	379.6	759.6
1140510	400	2340	308	708
1141110	290	2060	36.8	326.8
1141720	380	2400	369.6	749.6
1142330	340	2190	162.8	502.8
1142930	340	2240	212.8	552.8
1143540	360	2500	471.2	831.2
1144140	270	2500	478.4	748.4
1144750	290	2230	206.8	496.8
1145350	360	2260	231.2	591.2
1145960	360	2410	381.2	741.2
1146560	240	2220	200.8	440.8
1147170	360	2320	291.2	651.2
1147780	310	2330	305.2	615.2
1148380	280	2140	117.6	397.6
1148990	370	2300	270.4	640.4
1149590	340	2220	192.8	532.8
1150200	330	2360	333.6	663.6
1150800	370	2280	250.4	620.4
1151410	420	2430	396.4	816.4
1152020	290	2380	356.8	646.8
1152620	310	2320	295.2	605.2
1153230	360	2300	271.2	631.2
1153830	260	2210	189.2	449.2
1154440	360	2130	101.2	461.2
1155040	450	2300	264	714
1155650	370	2350	320.4	690.4
1156250	310	2200	175.2	485.2
1156860	350	2380	352	702
1157470	330	2390	363.6	693.6
1158070	340	2210	182.8	522.8
1158680	340	2500	472.8	812.8
1159280	500	1970	-70	430
1159890	310	2730	705.2	1015.2
1160490	270	2080	58.4	328.4
1161100	340	2400	372.8	712.8
1161710	460	2550	513.2	973.2
1162310	440	2120	84.8	524.8
1162920	310	2350	325.2	635.2
1163520	370	2250	220.4	590.4
1164130	320	2050	24.4	344.4
1164730	290	2290	266.8	556.8
1165340	320	2190	164.4	484.4
1165940	450	2310	274	724
1166550	310	2390	365.2	675.2
1167160	400	2280	248	648
1167760	300	2550	526	826
1168370	310	2270	245.2	555.2
1168970	320	2530	504.4	824.4
1169580	380	2350	319.6	699.6
1170180	410	2020	-12.8	397.2
1170790	260	2170	149.2	409.2
1171390	290	2410	386.8	676.8
1172000	330	2220	193.6	523.6
1172610	240	1940	-79.2	160.8
1173210	420	2190	156.4	576.4
1173820	430	2280	245.6	675.6
1174420	370	2340	310.4	680.4
1175030	320	2550	524.4	844.4
1175630	200	2080	64	264
1176240	490	2400	360.8	850.8
1176850	270	2140	118.4	388.4
1177450	310	2180	155.2	465.2
1178060	230	2180	161.6	391.6
1178660	330	2270	243.6	573.6
1179270	390	2040	8.8	398.8
1179870	410	2250	217.2	627.2
1180480	280	2180	157.6	437.6
1181080	260	2110	89.2	349.2
1181690	280	2270	247.6	527.6
1182300	370	1920	-109.6	260.4
1182900	430	2330	295.6	725.6
1183510	380	2340	309.6	689.6
1184110	340	2170	142.8	482.8
1184720	330	2190	163.6	493.6
1185320	380	2290	259.6	639.6
1185930	380	2430	399.6	779.6
1186530	340	2320	292.8	632.8
1187140	250	2370	350	600
1187750	340	2040	12.8	352.8
1188350	390	2200	168.8	558.8
1188960	300	2340	316	616
1189560	310	2400	375.2	685.2
1190170	310	2200	175.2	485.2
1190770	310	2250	225.2	535.2
1191380	250	2330	310	560
1191990	250	2350	330	580
1192590	360	2120	91.2	451.2
1193200	500	2350	310	810
1193800	310	2290	265.2	575.2
1194410	390	1740	-291.2	98.8
1195010	280	2190	167.6	447.6
1195620	450	2450	414	864
1196220	500	2270	230	730
1196830	430	2160	125.6	555.6
1197440	420	2370	336.4	756.4
1198040	470	2010	-27.6	442.4
1198650	300	2510	486	786
1199250	360	2220	191.2	551.2
1199860	440	2350	314.8	754.8
1200460	340	2420	392.8	732.8
1201070	290	2170	146.8	436.8
1201670	310	2080	55.2	365.2
1202280	290	2170	146.8	436.8
1202890	360	2170	141.2	501.2
1203490	300	2420	396	696
1204100	340	2030	2.8	342.8
1204700	290	2020	-3.2	286.8
1205310	280	2200	177.6	457.6
1205910	320	2110	84.4	404.4
1206520	360	2250	221.2	581.2
1207130	450	2270	234	684
1207730	360	2200	171.2	531.2
1208340	340	2360	332.8	672.8
1208940	310	2370	345.2	655.2
1209550	330	2290	263.6	593.6
1210150	380	2200	169.6	549.6
1210760	360	2020	-8.8	351.2
1211360	290	2290	266.8	556.8
1211970	480	2300	261.6	741.6

## Sheet: Fig. 2c - LEIS
LEIS - as prepared sample			LEIS - oxygen region after 18O saturation at 350 K			LEIS - freshly prepared sample after a single TPD run
20180118_01_LEIS_Overview XPSmode_300K_04			20180124_Oxygen_region_300K_01			20180118_01_LEIS_Overview XPSmode_300K_05_after fresh prep and TPD
k. e. (eV)	cps		k. e. (eV)	cps		k. e. (eV)	cps
350	328.48		500	197.64		350	147.903
351.5	262.046		501	197.64		351.5	161.872
353	239.203		502	255.235		353	162.105
354.5	260.805		503	230.175		354.5	168.083
356	233.505		504	143.591		356	191.205
357.5	227.777		505	152.566		357.5	184.86
359	291.202		506	144.501		359	236.657
360.5	333.404		507	228.518		360.5	176.173
362	326.643		508	243.261		362	172.724
363.5	315.43		509	223.756		363.5	188.19
365	230.69		510	257.703		365	213.414
366.5	249.22		511	202.744		366.5	245.505
368	329.361		512	172.651		368	220.523
369.5	231.994		513	175.524		369.5	137.786
371	179.515		514	179.571		371	152.375
372.5	272.563		515	162.502		372.5	195.329
374	222.566		516	236.167		374	220.264
375.5	318.874		517	197.036		375.5	210.769
377	280.722		518	153.556		377	183.25
378.5	303.047		519	152.053		378.5	213.554
380	227.073		520	139.819		380	221.885
381.5	223.261		521	188.829		381.5	270.312
383	220.847		522	191.476		383	356.65
384.5	238.221		523	189.767		384.5	235.156
386	246.301		524	182.388		386	229.468
387.5	299.778		525	257.111		387.5	236.216
389	297.799		526	273.799		389	223.238
390.5	252.08		527	275.891		390.5	188.819
392	323.24		528	226.047		392	214.89
393.5	298.142		529	305.725		393.5	217.016
395	198.862		530	275.652		395	322.138
396.5	201.867		531	319.888		396.5	331.851
398	252.41		532	244.329		398	348.83
399.5	213.069		533	246.467		399.5	270.381
401	220.422		534	261.41		401	272.332
402.5	190.278		535	237.809		402.5	166.75
404	253.289		536	372.689		404	214.58
405.5	304.015		537	229.957		405.5	273.335
407	249.02		538	262.516		407	277.908
408.5	258.448		539	229.179		408.5	218.126
410	237.482		540	273.041		410	170.302
411.5	205.651		541	315.928		411.5	273.166
413	315.827		542	388.206		413	273.375
414.5	222.802		543	387.02		414.5	244.044
416	243.856		544	488.372		416	211.302
417.5	256.241		545	463.38		417.5	309.618
419	252.619		546	294.566		419	251.395
420.5	193.459		547	453.125		420.5	242.033
422	204.734		548	431.865		422	291.465
423.5	337.94		549	457.116		423.5	223.909
425	351.681		550	381.487		425	211.033
426.5	290.206		551	474.501		426.5	209.144
428	188.441		552	372.142		428	205.964
429.5	243.672		553	531.865		429.5	268.973
431	273.748		554	596.876		431	221.677
432.5	226.394		555	691.039		432.5	259.157
434	265.983		556	669.031		434	300.891
435.5	234.984		557	687.711		435.5	238.529
437	196.91		558	902.149		437	286.645
438.5	344.376		559	914.106		438.5	336.896
440	284.222		560	775.563		440	297.291
441.5	238.261		561	898.865		441.5	351.967
443	184.323		562	974.256		443	298.527
444.5	204.366		563	1044.68		444.5	309.042
446	232.983		564	1126.5		446	247.969
447.5	277.098		565	1172.79		447.5	296.924
449	310.391		566	1374.33		449	297.97
450.5	265.259		567	1415.66		450.5	244.041
452	245.163		568	1269.67		452	333.889
453.5	239.631		569	1063.54		453.5	233.657
455	265.555		570	1434.22		455	251.561
456.5	229.183		571	1611.56		456.5	186.425
458	252.467		572	1679.91		458	278.867
459.5	219.003		573	1954.48		459.5	285.621
461	202.882		574	1970.37		461	243.234
462.5	213.45		575	1853.71		462.5	226.184
464	268.343		576	2080.89		464	219.478
465.5	336.273		577	2055.85		465.5	293.116
467	319.055		578	2039.77		467	195.894
468.5	220.816		579	2259.45		468.5	290.941
470	264.354		580	2362.76		470	354.176
471.5	243.184		581	2520.85		471.5	303.968
473	208.97		582	2387.01		473	314.371
474.5	260.779		583	2542.69		474.5	312.644
476	347.648		584	2495.16		476	271.16
477.5	263.117		585	2654.9		477.5	292.714
479	230.977		586	2552.66		479	368.547
480.5	229.677		587	2548.44		480.5	347.947
482	260.206		588	2790.33		482	360.687
483.5	192.38		589	2883.5		483.5	314.065
485	223.839		590	2730.88		485	340.363
486.5	185.653		591	2820.51		486.5	301.972
488	301.186		592	2675.79		488	359.786
489.5	330.255		593	3067.52		489.5	373.245
491	397.753		594	3206.69		491	364.396
492.5	347.661		595	3028.85		492.5	306.992
494	310.12		596	2847.52		494	225.379
495.5	266.949		597	2749.77		495.5	356.536
497	254.092		598	2762.33		497	444.387
498.5	274.863		599	2847.36		498.5	317.151
500	366.179		600	2559.35		500	374.549
501.5	311.207		601	3127.09		501.5	489.032
503	255.249		602	2980.21		503	343.651
504.5	348.345		603	3075.57		504.5	279.111
506	222.065		604	2982.73		506	289.521
507.5	314.714		605	2708.38		507.5	350.031
509	277.463		606	2597.46		509	295
510.5	300.778		607	2761.71		510.5	540.714
512	318.843		608	2634.81		512	543.546
513.5	340.704		609	2886.26		513.5	419.122
515	271.39		610	2706.14		515	341.642
516.5	332.397		611	2804.61		516.5	460.382
518	283.993		612	2553.92		518	389.236
519.5	378.687		613	3006.09		519.5	426.741
521	330.484		614	2836.12		521	642.639
522.5	285.979		615	2662.65		522.5	648.309
524	385.145		616	2609.82		524	462.793
525.5	375.532		617	2494.83		525.5	650.98
527	362.426		618	2632.32		527	521.54
528.5	374.808		619	2720.37		528.5	541.209
530	401.315		620	2703.02		530	432.603
531.5	334.717		621	2708.66		531.5	411.876
533	324.176		622	2714.12		533	563.207
534.5	412.327		623	2764.31		534.5	591.478
536	321.516		624	2529.18		536	781.022
537.5	310.175		625	2508.22		537.5	785.35
539	342.008		626	2393.07		539	701.666
540.5	320.442		627	2419.33		540.5	744.263
542	414.534		628	2351.15		542	556.518
543.5	416.11		629	2503.27		543.5	770.392
545	566.13		630	2566.05		545	1017.14
546.5	610.675		631	2329.12		546.5	1041.88
548	518.743		632	2095.66		548	1104.9
549.5	677.379		633	2064.03		549.5	1180.92
551	609.039		634	1959.31		551	1359.06
552.5	563.369		635	1766.51		552.5	1546.41
554	812.893		636	1764.17		554	1720.82
555.5	739.668		637	1606.3		555.5	1713.42
557	855.96		638	1664.67		557	2068.84
558.5	878.941		639	1496.59		558.5	2193.54
560	1037.07		640	1251.82		560	2406.17
561.5	1256.08		641	1172.18		561.5	2524.13
563	1332.83		642	1367.32		563	2491.97
564.5	1399.05		643	1158.88		564.5	2815.08
566	1388.05		644	1000.18		566	3310.25
567.5	1666.5		645	1134.71		567.5	3698.14
569	1876.09		646	1059.03		569	3989.42
570.5	2206.7		647	911.94		570.5	4473.1
572	2277.41		648	711.023		572	4765.31
573.5	2574.32		649	766.624		573.5	5615.65
575	2728.73		650	724.369		575	6557.1
576.5	2968.96		651	620.444		576.5	6469.66
578	3197.57		652	505.203		578	7192.24
579.5	3375.07		653	537.109		579.5	7303.05
581	3714.31		654	517.827		581	7985.07
582.5	4065		655	419.821		582.5	8559.63
584	4109.14		656	389.69		584	8689.42
585.5	4329.41		657	571.307		585.5	9114.13
587	4167.55		658	520.05		587	9421.83
588.5	4396.93		659	378.224		588.5	9529.72
590	4670.55		660	323.741		590	9433.14
591.5	4365.3		661	320.664		591.5	9855.73
593	4578.24		662	336.722		593	9715.99
594.5	4548.6		663	389.485		594.5	8982.26
596	4311.67		664	331.937		596	9078.15
597.5	4119.88		665	331.178		597.5	8792.39
599	4271.95		666	316.83		599	8420.6
600.5	4094.63		667	262.84		600.5	8183.86
602	3442.18		668	299.034		602	8304.4
603.5	3484.83		669	334.133		603.5	7191.48
605	3359.54		670	352.524		605	6351.83
606.5	3353.59		671	238.122		606.5	6409.23
608	3183.15		672	322.729		608	5655.37
609.5	3071.64		673	393.796		609.5	5442.39
611	2560.3		674	349.519		611	4594.04
612.5	2148.07		675	334.715		612.5	4609.57
614	2024.32		676	392.899		614	4544.35
615.5	1767.2		677	365.424		615.5	4355.88
617	1718.37		678	302.433		617	3906.42
618.5	1599.63		679	404.234		618.5	3379.52
620	1335.15		680	303.421		620	3211.99
621.5	1263.59		681	233.974		621.5	3261.75
623	1190.77		682	349.957		623	3122.94
624.5	1132.32		683	313.471		624.5	3197.4
626	766.106		684	282.002		626	2631.88
627.5	747.55		685	264.493		627.5	2739.57
629	876.21		686	298.334		629	2492.63
630.5	734.968		687	255.717		630.5	2393.52
632	605.209		688	250.915		632	2194.15
633.5	638.087		689	299.72		633.5	2308.25
635	669.956		690	228.031		635	2196.56
636.5	538.063		691	356.174		636.5	1814.59
638	480.78		692	266.626		638	1896.33
639.5	477.824		693	327.708		639.5	1597.55
641	567.355		694	262.316		641	1672.52
642.5	451.519		695	316.844		642.5	1667.32
644	597.995		696	300.535		644	1584.22
645.5	576.387		697	253.163		645.5	1452.58
647	427.317		698	327.625		647	1300.94
648.5	457.097		699	344.135		648.5	1221.04
650	472.707		700	344.135		650	1010.14
651.5	436.877					651.5	1031.36
653	451.297					653	1034.25
654.5	506.445					654.5	803.081
656	449.964					656	622.286
657.5	448.102					657.5	828.797
659	321.131					659	785.994
660.5	459.775					660.5	677.119
662	442.455					662	766.035
663.5	497.532					663.5	745.061
665	502.144					665	880.129
666.5	400.105					666.5	740.225
668	516.783					668	812.35
669.5	484.083					669.5	681.978
671	417.734					671	674.851
672.5	406.976					672.5	621.869
674	436.74					674	658.521
675.5	407.16					675.5	592.844
677	406.381					677	624.455
678.5	390.213					678.5	529.956
680	537.347					680	682.121
681.5	448					681.5	592.769
683	387.478					683	708.495
684.5	452.868					684.5	814.842
686	413.589					686	754.906
687.5	410.584					687.5	754.124
689	462.075					689	638.144
690.5	514.352					690.5	651.606
692	479.561					692	592.534
693.5	442.17					693.5	585.66
695	312.885					695	628.336
696.5	440.345					696.5	644.351
698	445.268					698	618.548
699.5	452.572					699.5	728.29
701	426.272					701	682.403
702.5	473.084					702.5	582.785
704	504.352					704	576.122
705.5	399.746					705.5	617.676
707	345.475					707	542.935
708.5	434.377					708.5	746.777
710	512.306					710	653.396
711.5	440.918					711.5	685.944
713	433.954					713	695.776
714.5	409.842					714.5	646.508
716	390.884					716	714.06
717.5	447.014					717.5	697.573
719	501.157					719	585.059
720.5	470.506					720.5	686.991
722	562.699					722	642.333
723.5	440.562					723.5	711.646
725	478.564					725	663.187
726.5	350.414					726.5	767.199
728	378.518					728	808.086
729.5	454.046					729.5	736.869
731	533.931					731	646.299
732.5	620.079					732.5	732.608
734	449.338					734	688.157
735.5	465.521					735.5	904.789
737	500.837					737	827.47
738.5	480.36					738.5	765.919
740	342.437					740	871.703
741.5	291.871					741.5	679.956
743	372.003					743	626.171
744.5	456.839					744.5	791.984
746	429.59					746	825.371
747.5	535.697					747.5	799.341
749	436.252					749	804.284
750.5	424.104					750.5	842.467
752	437.745					752	859.64
753.5	364.009					753.5	837.246
755	413.788					755	810.619
756.5	441.773					756.5	723.648
758	426.699					758	783.057
759.5	415.288					759.5	904.271
761	396.857					761	637.547
762.5	420.526					762.5	916.678
764	528.368					764	738.262
765.5	504.486					765.5	933.537
767	467.884					767	875.866
768.5	419.019					768.5	1047.36
770	449.804					770	789.036
771.5	622.862					771.5	913.587
773	587.579					773	1080.51
774.5	610.925					774.5	1163.87
776	606.134					776	1132.32
777.5	631.337					777.5	1097.32
779	639.049					779	1230.22
780.5	638.35					780.5	1251.01
782	677.21					782	1323.48
783.5	675.755					783.5	1404.22
785	718.922					785	1594.18
786.5	917.156					786.5	1794.65
788	953.244					788	2001.29
789.5	936.887					789.5	2376.4
791	1089.5					791	2258.93
792.5	1004.67					792.5	2388.95
794	1073.38					794	2576.56
795.5	1065.77					795.5	2770.24
797	1217.6					797	2731.23
798.5	1191.49					798.5	3223.57
800	1561.9					800	3533
801.5	1634.8					801.5	3766.45
803	1757.34					803	3943.71
804.5	2013.4					804.5	3892.88
806	1877.08					806	4407.99
807.5	1936.98					807.5	5126.45
809	2325.82					809	5266.32
810.5	2660.25					810.5	5985.12
812	2901.28					812	6705.71
813.5	3393.9					813.5	7267.6
815	3611.2					815	7665.34
816.5	3713.79					816.5	8496.72
818	4229.31					818	8829.69
819.5	4605.06					819.5	9796.68
821	4785.03					821	10474.7
822.5	5485.3					822.5	11855.3
824	5916.36					824	12323.3
825.5	6550.64					825.5	12361.1
827	7004.92					827	13454.9
828.5	7469.42					828.5	15348.2
830	8016.35					830	15693.6
831.5	8257.86					831.5	16202.5
833	8564.28					833	16201.9
834.5	9138.92					834.5	16154
836	9322.98					836	16527.7
837.5	9532.38					837.5	16558.5
839	9042.06					839	15543.4
840.5	8439.76					840.5	14349
842	8232.08					842	13805.4
843.5	7545.88					843.5	11769.5
845	7259.59					845	10579.9
846.5	6665.62					846.5	9207.74
848	6041.3					848	7275.79
849.5	5082.12					849.5	6376.73
851	4159.36					851	5239.58
852.5	3656.13					852.5	4759.62
854	2959.83					854	3675.92
855.5	2324.52					855.5	3001.81
857	2104.87					857	2084.97
858.5	1534.92					858.5	1798.88
860	1313.75					860	1252.16
861.5	922.567					861.5	986.611
863	664.013					863	786.25
864.5	548.465					864.5	531.105
866	366.897					866	365.56
867.5	237.154					867.5	300.955
869	172.671					869	190.026
870.5	146.71					870.5	154.536
872	103.122					872	75.5529
873.5	89.6059					873.5	80.7046
875	39.4127					875	90.0464
876.5	47.5612					876.5	84.2747
878	34.8991					878	42.5005
879.5	62.7059					879.5	48.1317
881	41.8585					881	42.7286
882.5	44.8229					882.5	41.4985
884	31.6862					884	44.4756
885.5	28.6646					885.5	41.6805
887	51.9121					887	28.7645
888.5	6.53925					888.5	92.1132
890	43.3781					890	85.4922
891.5	48.2312					891.5	69.3643
893	41.2423					893	97.9503
894.5	66.5397					894.5	64.1341
896	56.783					896	55.7148
897.5	66.0593					897.5	78.1975
899	33.944					899	112.878
900.5	91.5317					900.5	140.718
902	99.6417					902	143.823
903.5	64.5798					903.5	87.749
905	99.9549					905	122.942
906.5	101.49					906.5	152.467
908	60.8579					908	160.621
909.5	52.7571					909.5	125.519
911	68.9699					911	114.933
912.5	61.8682					912.5	92.1992
914	80.7652					914	100.862
915.5	86.3593					915.5	51.3698
917	41.5171					917	87.5802
918.5	31.3475					918.5	49.3564
920	37.2933					920	94.6924
921.5	29.8421					921.5	88.116
923	47.1535					923	43.7254
924.5	20.7768					924.5	50.0161
926	36.2703					926	30.0071
927.5	44.5872					927.5	22.5519
929	29.7293					929	20.1923
930.5	14.2371					930.5	15.7629
932	19.5043					932	5.67179
933.5	35.2437					933.5	4.9838
935	22.5078					935	22.4991
936.5	7.92033					936.5	29.5895
938	9.9896					938	10.0365
939.5	33.7229					939.5	28.7122
941	21.1114					941	4.17887
942.5	2.04					942.5	15.5605
944	17.9017					944	14.4395
945.5	1.49292					945.5	0
947	14.768					947	8.56533
948.5	23.7973					948.5	1.43467
950	8.49813					950	0.85747
951.5	13.794					951.5	9.14253
953	10.8575					953	0.85747
954.5	19.1425					954.5	9.14253
956	9.14253					956	0
957.5	0					957.5	0
959	0					959	8.50708
960.5	0					960.5	1.49292
962	0.60533					962	0
963.5	9.39467					963.5	0
965	3.12573					965	3.12573
966.5	22.8643					966.5	6.87427
968	14.01					968	0
969.5	0					969.5	3.12573
971	0					971	6.87427
972.5	0					972.5	0
974	0					974	8.56533
975.5	5.81113					975.5	1.43467
977	4.18887					977	0
978.5	5.82113					978.5	0
980	4.17887					980	0
981.5	0					981.5	0
983	4.59893					983	0
984.5	15.4011					984.5	0
986	0					986	0
987.5	0					987.5	0
989	0					989	0
990.5	0					990.5	14.768
992	0					992	21.0431
993.5	8.56533					993.5	29.8849
995	1.43467					995	12.8693
996.5	8.50708					996.5	1.43467
998	5.23439					998	5.82113
999.5	6.25853					999.5	4.17887

## Sheet: Fig. 3a - LEIS
Kinetic energy (eV)	CPS_20180528_uhvprep
200	85.3949
202	86.3661
204	73.0266
206	72.0253
208	70.6518
210	54.6292
212	56.3024
214	54.4801
216	50.7285
218	48.2758
220	49.7761
222	53.3601
224	53.8527
226	53.7969
228	59.6936
230	58.6743
232	50.7491
234	55.3296
236	51.5632
238	55.7762
240	41.4943
242	34.8763
244	49.0719
246	34.5877
248	38.8984
250	42.7529
252	45.2684
254	45.2999
256	41.3855
258	30.8093
260	36.3475
262	37.7139
264	38.7485
266	41.217
268	36.3098
270	37.4884
272	35.3227
274	39.8358
276	30.7825
278	27.5157
280	36.4688
282	40.6027
284	30.6322
286	32.9645
288	44.2659
290	47.471
292	36.2216
294	35.7192
296	40.7687
298	39.3874
300	40.9787
302	40.5138
304	33.5488
306	41.2919
308	33.3968
310	32.5183
312	36.4792
314	35.7153
316	41.2899
318	38.6203
320	36.0601
322	30.7407
324	32.2744
326	39.5316
328	38.052
330	41.8063
332	42.4214
334	43.6309
336	52.456
338	46.2615
340	45.5487
342	39.5319
344	42.7234
346	46.81
348	43.9675
350	37.1585
352	42.4083
354	42.5993
356	42.7904
358	44.7688
360	35.8103
362	41.3265
364	40.2861
366	38.2739
368	47.2591
370	47.2516
372	43.5514
374	55.7928
376	52.4029
378	47.8426
380	49.9487
382	62.5105
384	43.9611
386	53.3701
388	47.8943
390	46.009
392	50.2309
394	60.6489
396	59.8849
398	51.6761
400	52.1459
402	69.7373
404	59.7383
406	55.9741
408	50.8794
410	50.4582
412	55.3119
414	48.3447
416	46.7345
418	59.2442
420	63.7388
422	53.8698
424	58.9616
426	75.4242
428	62.8949
430	59.7889
432	61.5146
434	60.386
436	64.5585
438	72.3522
440	86.3398
442	108.084
444	128.75
446	129.988
448	163.505
450	174.915
452	189.748
454	221.523
456	237.956
458	252.77
460	281.099
462	296.94
464	312.525
466	322.826
468	330.166
470	301.45
472	345.802
474	335.323
476	297.925
478	309.624
480	296.13
482	291.192
484	247.38
486	233.017
488	263.655
490	219.509
492	222.167
494	219.282
496	248.078
498	249.806
500	256.325
502	282.347
504	301.922
506	329.576
508	348.139
510	375.912
512	416.868
514	445.705
516	469.538
518	529.143
520	516.546
522	506.136
524	517.173
526	528.156
528	506.9
530	494.624
532	447.329
534	360.889
536	364.391
538	337.5
540	298.658
542	280.335
544	248.568
546	210.802
548	167.01
550	150.625
552	147.174
554	120.335
556	92.1914
558	83.8072
560	89.9227
562	84.0337
564	71.7641
566	60.0199
568	78.8798
570	69.3314
572	81.3954
574	77.4783
576	74.0396
578	69.2922
580	67.8464
582	61.037
584	64.3714
586	60.9645
588	53.4391
590	63.3021
592	72.8423
594	69.7366
596	60.6392
598	50.8688
600	67.0414
602	76.7178
604	66.3396
606	71.375
608	65.2323
610	68.3706
612	67.8059
614	78.0105
616	81.5649
618	77.2408
620	56.3726
622	51.4898
624	65.1837
626	71.5503
628	79.683
630	67.6182
632	76.1295
634	65.5056
636	64.19
638	76.3086
640	72.3921
642	75.5949
644	75.0699
646	84.6014
648	88.6427
650	83.6284
652	73.7331
654	78.23
656	70.9694
658	82.5246
660	70.5622
662	81.197
664	68.6023
666	82.955
668	72.1845
670	74.1938
672	78.1325
674	77.2216
676	73.3906
678	62.9448
680	61.2336
682	67.1372
684	64.6993
686	61.5108
688	72.3492
690	79.0357
692	80.1111
694	75.1526
696	80.8295
698	89.5387
700	73.4112
702	78.8658
704	92.4772
706	97.494
708	84.7006
710	73.6034
712	67.8345
714	77.5941
716	85.4724
718	83.913
720	81.9101
722	87.3843
724	82.6726
726	76.9987
728	73.8088
730	86.1016
732	89.189
734	91.6046
736	101.144
738	88.0746
740	92.6446
742	88.7766
744	92.7933
746	91.1544
748	81.4752
750	79.531
752	95.1816
754	89.6292
756	71.7333
758	78.4194
760	81.5826
762	88.13
764	89.7914
766	98.5889
768	83.2383
770	97.3424
772	87.1926
774	91.9308
776	76.415
778	91.087
780	93.5375
782	98.404
784	89.9086
786	92.4258
788	90.2504
790	79.352
792	77.6917
794	79.1471
796	97.3472
798	77.5249
800	97.4358
802	112.979
804	109.314
806	93.6627
808	93.2492
810	100.678
812	109.332
814	96.746
816	106.677
818	121.12
820	116.408
822	120.104
824	128.414
826	102.539
828	98.4016
830	116.537
832	117.5
834	129.943
836	133.545
838	138.79
840	139.506
842	110.684
844	133.179
846	121.983
848	141.804
850	157.891
852	157.313
854	152.026
856	157.307
858	217.05
860	232.306
862	219.932
864	244.821
866	254.218
868	281.995
870	331.449
872	392.792
874	460.106
876	508.16
878	570.872
880	675.281
882	706.159
884	818.765
886	884.231
888	984.033
890	1149.53
892	1263.66
894	1458.77
896	1618.79
898	1767.72
900	1934.08
902	2078.65
904	2285.66
906	2379.14
908	2547
910	2747.89
912	2870.51
914	2839.21
916	2803.43
918	2741.4
920	2530.28
922	2409.25
924	2140.18
926	1861.96
928	1596.29
930	1242.25
932	1061.05
934	805.896
936	584.854
938	436.243
940	310.029
942	203.062
944	125.789
946	100.673
948	64.7114
950	41.8355
952	28.3272
954	20.2694
956	20.9449
958	18.7932
960	14.3495
962	19.1232
964	16.2167
966	22.2914
968	19.8631
970	33.337
972	17.8026
974	17.7022
976	14.0842
978	22.2838
980	16.4105
982	11.4239
984	15.9721
986	12.1911
988	14.3257
990	14.3011
992	12.3555
994	10.1041
996	16.4006
998	17.4285
1000	17.9709
1002	13.3085
1004	23.3295
1006	17.7343
1008	15.6617
1010	17.9261
1012	17.6796
1014	8.69582
1016	10.8546
1018	18.346
1020	12.7319
1022	14.7918
1024	25.0832
1026	20.7137
1028	18.9545
1030	16.6975
1032	18.6328
1034	22.5927
1036	32.6721
1038	31.8192
1040	23.5758
1042	28.955
1044	39.0249
1046	36.3572
1048	38.6463
1050	44.0987
1052	37.6022
1054	29.5963
1056	38.9193
1058	47.7928
1060	38.6804
1062	48.1069
1064	54.396
1066	44.4273
1068	48.7372
1070	46.889
1072	45.8899
1074	55.3965
1076	55.8682
1078	56.9215
1080	58.9066
1082	63.7984
1084	57.704
1086	75.0456
1088	79.5355
1090	77.9788
1092	76.9268
1094	61.3478
1096	66.0318
1098	68.8224
1100	79.8298
1102	90.7833
1104	101.835
1106	107.471
1108	126.516
1110	134.563
1112	171.167
1114	151.809
1116	147.107
1118	117.95
1120	75.0147
1122	44.2097
1124	26.4332
1126	21.8013
1128	28.2482
1130	16.7516
1132	19.1981
1134	9.70671
1136	7.1651
1138	4.89616
1140	6.37196
1142	4.3307
1144	3.10277
1146	4.5
1148	0.45095
1150	0.89224
1152	2.5139
1154	5.79317
1156	1.98565
1158	1.23742
1160	0.03228
1162	0
1164	0.45095
1166	0.64855
1168	1.53272
1170	2.48207
1172	2.47484
1174	2.18518
1176	1.91754
1178	0.47357
1180	0
1182	0
1184	0
1186	0
1188	4.25994
1190	3.7343
1192	4.92759
1194	7.6723
1196	5.93411
1198	0.45095
1200	1.67871
1202	1.2697
1204	0.03228
1206	0
1208	0
1210	1.23742
1212	0.03228
1214	0.45095
1216	0.89224
1218	1.47759
1220	3.57253
1222	1.5765
1224	0.64784
1226	1.32449

## Sheet: Fig. 3b - LEIS
Kinetic energy (eV)	CPS_20180601_h2ovapor_60min	CPS_20180524_h2odrop_seconds	CPS_20180529_h2ovapor_10min
200	162.162	162.649	164.291
202	145.596	162.7	159.641
204	134.844	136.026	164.31
206	129.927	115.116	154.041
208	124.996	113.844	155.196
210	134.776	109.98	142.012
212	129.529	100.043	132.261
214	123.407	116.369	126.414
216	118.864	137.579	129.263
218	110.622	126.76	131.483
220	112.027	125.533	120.766
222	108.68	107.432	116.596
224	110.912	90.9487	122.59
226	104.11	95.865	115.621
228	101.736	94.2499	110.352
230	96.6129	105.889	122.837
232	98.4914	82.5097	114.853
234	99.7619	76.0471	103.416
236	104.145	87.1998	104.016
238	103.064	71.5092	93.8646
240	99.3619	74.0615	104.066
242	103.828	89.5972	108.828
244	83.4997	88.1349	105.548
246	78.0375	68.1117	95.051
248	93.3375	78.6846	88.8555
250	95.8179	76.0888	83.7376
252	82.5077	82.965	83.2265
254	86.0141	67.1847	89.2348
256	79.8077	78.8353	86.4044
258	73.6707	82.8525	90.4508
260	75.7027	82.9934	98.5689
262	76.5313	73.3262	99.0788
264	75.2023	75.2195	98.5414
266	75.6896	64.9758	83.1306
268	76.5584	64.5173	83.9369
270	74.8121	61.0927	74.3807
272	60.2412	70.3369	78.1436
274	64.5833	74.3612	81.1139
276	80.0579	73.5854	91.1672
278	81.6407	81.3589	90.3872
280	63.3979	74.3272	85.0038
282	70.0137	66.9798	86.2181
284	66.2597	63.0544	84.4482
286	80.6216	55.5882	76.2044
288	88.2751	65.672	73.818
290	79.9618	74.9861	92.3535
292	73.6435	68.7895	80.6135
294	86.8205	75.1348	70.4729
296	79.5545	59.2636	74.242
298	81.2663	66.1202	68.8129
300	82.1921	70.8766	78.7263
302	66.7786	68.9242	80.492
304	82.0331	64.7043	76.0513
306	73.8866	57.0331	93.1587
308	63.7403	59.0227	86.505
310	69.2578	69.2337	81.6634
312	66.539	62.2603	72.6895
314	61.5655	60.8456	79.5895
316	75.629	65.9305	79.2734
318	66.9663	77.8285	65.999
320	64.3022	73.0933	76.2818
322	69.559	61.4435	88.039
324	61.2562	66.282	71.8876
326	71.8629	75.201	83.1462
328	67.8575	81.3369	88.3549
330	58.1878	70.3344	75.5287
332	72.1631	65.4242	63.0779
334	80.249	60.0613	74.8311
336	83.1821	71.1262	76.4669
338	67.5339	64.6833	87.8647
340	71.5782	57.377	83.1597
342	64.2449	66.6029	69.8082
344	63.3525	65.4198	73.7817
346	64.4019	63.5043	74.939
348	68.506	67.572	88.9447
350	76.9122	64.4875	67.4579
352	62.8252	65.7094	61.7947
354	65.995	60.3033	71.836
356	75.796	64.6971	79.3623
358	72.4868	67.3045	70.2571
360	82.7206	74.2732	80.7799
362	72.2303	68.0286	66.8615
364	77.4712	78.4741	84.6073
366	60.1822	69.401	85.1188
368	62.5815	58.798	103.233
370	61.6213	71.4718	77.7924
372	63.6365	65.9805	93.5042
374	63.1941	56.1513	75.5419
376	68.8891	61.233	64.5978
378	78.4756	68.2135	65.6471
380	69.0533	71.2955	67.2176
382	75.8119	74.3057	70.8713
384	64.8575	65.0701	81.4617
386	55.2444	61.2159	88.573
388	61.4584	63.9354	84.9065
390	67.3318	76.461	83.2363
392	64.5431	67.7641	85.2056
394	88.3403	63.5682	78.477
396	77.2993	68.5204	84.0966
398	72.1549	73.4514	97.4518
400	75.7452	72.9642	85.0081
402	61.6584	67.7193	87.7502
404	68.6343	76.3356	74.0883
406	69.3743	86.1557	82.0113
408	71.2067	78.1323	66.2215
410	68.099	72.8326	79.036
412	80.2715	78.1494	91.6321
414	79.0596	69.3533	100.942
416	73.8751	73.2672	94.4335
418	74.2008	64.5113	87.2048
420	79.6519	73.3647	80.9596
422	69.8292	87.4698	95.0598
424	61.1302	81.6666	98.8028
426	87.2332	90.5268	114.684
428	85.5022	89.0313	111.451
430	78.7374	86.3377	100.728
432	96.0269	77.6176	103.319
434	80.938	79.8872	104.875
436	82.8574	107.872	120.725
438	99.6873	115.698	127.153
440	102.242	115.253	132.729
442	113.592	136.309	140.645
444	111.717	146.663	161.243
446	124.862	173.388	184.02
448	148.722	172.166	200.223
450	187.797	227.38	236.771
452	205.459	232.019	244.196
454	224.122	269.625	271.058
456	245.741	279.883	296.518
458	268.592	298.725	292.149
460	287.058	340.229	325.966
462	310.138	365.393	380.395
464	293.961	394.824	414.317
466	321.51	393.936	382.804
468	349.431	392.343	380.8
470	346.635	400.938	408.835
472	337.988	402.237	417.301
474	340.652	368.018	393.352
476	340.456	328.242	388.205
478	319.318	342.845	375.679
480	298.271	326.562	356.753
482	268.019	332.694	335.975
484	249.879	299.684	293.355
486	232.283	269.608	279.076
488	219.016	272.44	260.014
490	230.85	232.671	239.513
492	187.213	226.327	212.207
494	175.625	202.222	205.448
496	169.78	188.356	187.961
498	150.435	212.341	222.866
500	179.481	189.706	199.661
502	147.845	213.918	201.439
504	170.643	230.315	202.42
506	165.941	226.392	231.205
508	172.047	220.341	239.013
510	226.481	249.943	256.266
512	235.681	260.078	244.701
514	262	280.006	267.637
516	265.399	325.957	285.273
518	245.06	309.831	317.977
520	268.948	311.979	311.503
522	281.146	300.856	300.993
524	269.403	312.56	295.392
526	251.805	305.079	305.021
528	245.346	311.261	291.052
530	236.954	284.341	253.625
532	231.4	277.251	270.818
534	206.151	242.896	238.018
536	192.874	222.98	223.236
538	164.948	223.654	203.262
540	169.259	201.175	183.506
542	159.961	172.031	149.663
544	132.563	167.759	151.633
546	125.01	144.334	159.139
548	126.797	126.709	143.689
550	95.0935	131.177	121.005
552	91.9721	116.165	106.044
554	83.6526	101.853	115.191
556	88.1035	100.56	80.7965
558	68.0611	88.9319	74.9322
560	70.4857	79.2763	87.9045
562	62.4634	71.7218	96.181
564	76.4616	73.7309	81.8074
566	54.7032	91.3408	83.0814
568	51.5674	81.2579	82.2785
570	64.4751	67.2157	74.6366
572	72.9591	65.1064	75.4335
574	67.1872	84.4898	81.7663
576	72.0864	73.1408	69.6618
578	71.3269	73.3985	94.3074
580	61.113	74.5878	82.1936
582	57.6392	85.3959	66.3593
584	70.9693	84.4009	76.9573
586	80.4063	67.926	75.1667
588	71.7403	70.4155	81.921
590	63.1205	76.0333	78.1705
592	69.5943	65.0849	58.7384
594	68.3161	64.5684	58.3124
596	57.6925	70.6055	63.8189
598	64.0208	73.2457	65.8113
600	55.632	72.0595	90.3756
602	70.3338	63.8533	85.7946
604	64.2805	62.6424	87.2549
606	61.7381	64.3591	88.9207
608	70.4651	72.644	80.6162
610	59.1002	66.8199	72.8332
612	59.6818	76.677	79.9621
614	67.5447	62.2492	88.6478
616	68.8935	68.4339	99.7382
618	70.6168	73.4814	77.3574
620	65.4409	63.4342	78.2638
622	68.7737	56.8692	83.1938
624	63.0702	58.1164	85.7349
626	61.6736	72.9896	73.1001
628	81.3322	78.5569	79.5022
630	75.1605	75.3331	74.4503
632	71.2015	83.7139	70.2815
634	57.8758	71.6655	83.5008
636	70.9568	80.7338	104.558
638	64.2101	88.0324	89.5554
640	68.6753	73.6361	89.7836
642	76.5229	84.4743	87.3248
644	72.9102	79.9351	85.3427
646	62.0343	77.1065	80.969
648	72.3921	76.7067	99.2308
650	66.6793	94.4028	82.2383
652	75.8497	82.8525	88.1142
654	70.0789	92.7763	89.2025
656	75.5329	73.4827	93.1375
658	67.6479	66.4418	93.5183
660	65.8845	65.4068	94.0899
662	58.9117	81.2635	89.5012
664	68.5906	78.4083	85.5915
666	62.718	71.7427	79.9897
668	64.2122	78.6293	79.3644
670	67.3988	70.9177	97.1846
672	64.4055	59.2165	96.1456
674	80.7257	87.0699	84.5887
676	69.379	71.8148	86.0821
678	73.4363	72.8267	86.8062
680	66.4472	80.3657	93.1304
682	68.6788	72.0784	91.7197
684	62.5713	84.3566	92.2799
686	64.9405	83.499	89.1952
688	73.3845	92.3494	83.5802
690	68.9287	81.7332	88.3935
692	78.1167	89.3224	94.5301
694	74.6023	91.1639	91.8496
696	69.3199	72.4779	91.5213
698	57.5334	70.9102	90.2127
700	57.1739	74.4978	84.9868
702	73.1848	77.1348	97.6955
704	74.287	67.9014	80.1121
706	76.589	94.7283	92.805
708	70.8971	70.4834	85.6981
710	63.193	77.176	74.259
712	67.4989	80.2669	90.2423
714	73.7622	78.6386	75.8793
716	55.7924	82.6244	86.7577
718	67.4775	85.2949	79.5145
720	76.0529	74.8887	95.9392
722	84.7433	64.3725	93.9387
724	78.2483	70.3026	93.5193
726	70.3141	78.5818	90.8705
728	75.7954	74.7142	81.9505
730	67.9394	70.6925	86.1687
732	75.8684	89.1147	88.7997
734	72.3141	81.0435	92.0093
736	75.4446	76.3888	88.5759
738	67.4645	68.4835	86.1669
740	75.0119	89.0176	86.2242
742	92.6769	82.9387	81.6376
744	80.3876	79.464	95.1964
746	70.1552	90.6736	98.9215
748	78.0485	90.5577	110.296
750	90.0847	81.4213	90.0024
752	79.4785	96.0197	82.3777
754	69.8007	94.657	100.865
756	78.3081	71.4511	94.2092
758	81.2822	107.739	88.2897
760	70.9666	81.6407	86.8187
762	76.159	80.8188	79.8637
764	87.3702	83.4758	77.3804
766	83.7232	78.0646	99.8372
768	86.478	72.4719	91.3195
770	74.8005	85.9583	78.9047
772	73.4533	106.551	80.7472
774	69.5725	97.4023	106.291
776	78.2889	85.5895	107.491
778	74.4997	79.9733	90.0481
780	73.1992	81.5492	95.8926
782	80.2612	79.4664	97.5166
784	75.2123	84.6218	103.263
786	70.4408	88.2432	99.4002
788	73.5234	82.5529	111.209
790	71.4345	89.4154	112.995
792	93.559	91.726	98.3821
794	81.5645	108.582	101.493
796	65.8224	87.4754	98.705
798	93.4904	73.1165	116.127
800	88.8056	87.3179	100.146
802	90.4496	99.0521	116.548
804	73.8863	81.0162	119.71
806	84.224	97.5645	105.888
808	82.5259	99.2507	105.281
810	80.9963	107.064	105.762
812	84.2688	97.5621	114.872
814	80.7704	108.907	110.326
816	81.5876	99.5025	107.495
818	94.5967	105.742	112.704
820	79.6768	111.807	114.993
822	86.7817	99.608	110.099
824	83.3376	114.471	116.655
826	99.2946	105.503	99.4337
828	92.0059	115.6	133.891
830	84.4427	125.027	136.876
832	96.3963	115.478	120.343
834	83.3751	104.689	148.657
836	92.6596	121.91	146.945
838	115.182	135.671	136.825
840	108.787	126.144	127.461
842	101.33	132.69	132.572
844	103.363	117.472	158.113
846	115.114	143.104	119.857
848	99.9813	149.396	127.872
850	118.787	165.226	135.244
852	128.64	151.703	169.421
854	128.508	182.963	171.761
856	137.491	193.968	176.297
858	161.255	166.633	185.673
860	165.789	189.466	211.059
862	160.043	232.591	213.29
864	174.874	219.466	200.859
866	215.268	239.99	245.307
868	228.677	269.454	261.399
870	241.131	298.303	304.674
872	265.178	376.045	298.804
874	308.591	421.528	349.779
876	327.39	449.129	405.557
878	346.694	460.072	437.048
880	410.402	550.095	439.974
882	482.304	613.255	515.869
884	544.937	675.558	642.551
886	646.174	761.651	655.876
888	685.78	853.013	752.536
890	748.837	955.881	842.836
892	836.1	1044.1	897.547
894	879.987	1210.97	976.6
896	1006.69	1338.26	1061.16
898	1106.4	1400.57	1184.53
900	1222.93	1553.85	1302.54
902	1210.03	1675.89	1409.39
904	1388.26	1853.56	1511.5
906	1483.26	2005.03	1584.1
908	1587.93	2174.82	1697.73
910	1708.77	2263.21	1755.27
912	1762.67	2342.84	1913.5
914	1763.46	2320.5	1791.71
916	1705.46	2357.47	1754.38
918	1643.44	2260.5	1769.49
920	1527.34	2133.24	1657.22
922	1485.75	1971.14	1528.77
924	1357.03	1828.68	1371.92
926	1172.82	1587.02	1198.52
928	1010.67	1354.62	984.473
930	798.867	1072.96	869.904
932	617.981	853.526	710.516
934	494.081	682.842	563.931
936	388.929	528.478	397.863
938	303.1	382.085	311.627
940	201.64	293.126	229.828
942	155.442	161.347	188.527
944	101.226	121.468	115.091
946	64.3385	92.7288	77.8992
948	43.1718	57.1445	66.7993
950	32.7702	35.7017	44.3927
952	23.1697	31.781	40.9681
954	26.7341	23.7045	27.8644
956	21.7113	15.2792	29.452
958	16.4528	14.2367	28.1781
960	24.1051	11.8078	34.3395
962	17.6034	14.2955	26.307
964	17.3063	14.7705	31.9732
966	19.7762	9.9793	38.4324
968	17.9373	10.9805	26.9402
970	11.5914	8.58368	37.9761
972	19.9803	4.4177	29.1978
974	19.3038	4.01082	35.3808
976	19.4196	3.69022	29.6152
978	18.9016	11.5948	29.5742
980	12.7291	11.1963	26.5126
982	19.9412	8.46873	32.937
984	13.2079	7.98273	32.5411
986	16.789	13.6671	35.4126
988	18.5372	8.49771	34.1803
990	17.4125	7.48304	33.0279
992	23.4301	7.84443	22.7952
994	26.7952	8.5463	35.3083
996	21.7832	7.43604	35.5746
998	20.2133	12.3379	42.9572
1000	16.7406	9.19526	39.0127
1002	18.4307	8.2148	35.0367
1004	14.3637	10.76	31.9256
1006	13.0835	8.20745	37.4544
1008	18.4115	10.3002	40.9689
1010	14.5672	12.0466	27.4496
1012	20.9633	11.9125	39.728
1014	18.7143	14.4527	29.3017
1016	20.1076	11.7014	40.6827
1018	16.7483	19.9126	43.3517
1020	11.4104	17.0166	39.3608
1022	15.5384	17.2052	42.6166
1024	26.5888	16.1307	40.7765
1026	28.762	16.2592	54.4656
1028	21.9257	18.6628	39.5649
1030	24.4332	22.3913	48.0715
1032	22.0469	26.0061	49.7304
1034	33.1099	16.714	46.4303
1036	26.303	27.6666	60.7473
1038	24.6848	19.4479	54.3511
1040	36.0552	16.1194	66.9315
1042	41.9923	24.8854	72.1361
1044	36.9484	19.4263	68.7254
1046	33.0851	36.5377	87.5947
1048	30.0138	23.0375	71.6132
1050	42.7695	30.6104	70.7032
1052	35.99	36.5178	78.805
1054	42.9022	34.743	92.612
1056	43.5825	39.5467	91.0555
1058	46.4182	33.4966	84.7295
1060	43.528	35.6424	86.7102
1062	55.6407	33.3091	89.456
1064	49.0424	39.5498	84.588
1066	51.9154	35.0444	135.457
1068	51.0564	40.845	108.019
1070	50.8707	45.9113	123.705
1072	49.8345	35.1854	129.904
1074	47.7328	43.4241	116.489
1076	54.8131	50.3391	124.482
1078	60.9712	51.4098	153.207
1080	76.9474	54.1185	152.224
1082	75.2604	58.9152	142.471
1084	75.6457	45.3801	140.901
1086	85.9538	58.4535	157.066
1088	90.803	55.1165	166.212
1090	65.989	42.7196	144.229
1092	78.1826	45.2827	154.956
1094	72.0311	44.1782	158.115
1096	66.1202	36.8567	132.827
1098	63.8433	49.8803	143.622
1100	54.5756	38.7612	138.754
1102	50.066	36.7333	152.184
1104	43.8067	30.9795	153.617
1106	37.3276	21.8606	169.133
1108	40.3576	28.0714	214.766
1110	43.2437	27.0241	229.874
1112	46.4802	31.6945	233.098
1114	42.3317	17.7264	239.316
1116	34.5085	21.4203	221.939
1118	24.2061	10.707	185.282
1120	18.8523	11.1412	132.181
1122	17.0554	6.78386	89.101
1124	12.3716	14.9057	58.6414
1126	10.5713	10.9746	38.4137
1128	8.13755	8.14778	19.9672
1130	5.59871	4.30053	27.7715
1132	3.0954	0.09685	21.8571
1134	0.06456	4.25994	15.2961
1136	1.44468	2.50885	12.8743
1138	0.5287	1.54726	4.88784
1140	2.92579	12.0923	1.73383
1142	2.01084	3.00269	0.48323
1144	1.68613	7.34768	0.44129
1146	1.23742	5.02294	1.0363
1148	0.03228	5.20949	9.90657
1150	1.23742	5.78798	0.64464
1152	3.78711	11.6688	1.32449
1154	2.4915	9.21925	1.85497
1156	0.20726	5.52813	7.25596
1158	1.73383	11.4226	1.10961
1160	3.96867	6.63937	7.09977
1162	1.38868	0.35911	5.76903
1164	1.68837	2.25475	3.7307
1166	0.47357	3.44386	12.8412
1168	0.41452	3.83583	3.44795
1170	0.99283	7.83236	2.78021
1172	0	1.0363	6.12581
1174	0.8832	4.9569	5.20872
1176	1.08009	0.51551	0.03228
1178	1.08009	2.58061	0
1180	0.19689	2.63357	1.23742
1182	0	4.08474	0.03228
1184	0	2.97848	0
1186	0	0	1.23742
1188	0	0	0.03228
1190	2.12062	0	0.8832
1192	1.11237	13.9398	1.68414
1194	0.81867	0.87882	2.92335
1196	1.48924	5.29921	2.51741
1198	0	1.18133	3.14163
1200	0.41452	8.46311	1.39541
1202	1.20009	4.9873	4.26717
1204	1.17882	7.23782	1.07946
1206	0.35911	8.89304	2.12677
1208	0	17.7963	4.41278
1210	0.8832	10.8406	0.03228
1212	0.19689	8.02587	0.20726
1214	0	1.66456	0.94736
1216	0	4.30429	3.04353
1218	0.20726	3.54103	0.7505
1220	2.45235	11.8476	9.54513
1222	3.02932	9.25076	0.63012
1224	0.88258	3.93796	4.18265
1226	1.23742	10.3151	0.78517

## Sheet: Fig. 3c - XPS Fe2p
	Signal normalized to maximum
binding energy (eV)	20180524_(1x1)_UHVprep_70degExit	20180530_(1x1)_H2Odrop-5min_70degExit
732	0.65635	0.68307
731.9	0.65635	0.68307
731.8	0.65516	0.67808
731.7	0.66596	0.66584
731.6	0.66052	0.67006
731.5	0.66166	0.66592
731.4	0.66279	0.66447
731.3	0.65131	0.66307
731.2	0.65219	0.65849
731.1	0.65721	0.64921
731	0.64785	0.64745
730.9	0.64732	0.65204
730.8	0.63786	0.64425
730.7	0.63888	0.64317
730.6	0.64178	0.65188
730.5	0.63657	0.6512
730.4	0.63304	0.64427
730.3	0.63349	0.63916
730.2	0.63304	0.64098
730.1	0.63236	0.63559
730	0.62342	0.63941
729.9	0.6238	0.64655
729.8	0.62632	0.64488
729.7	0.61341	0.63821
729.6	0.61162	0.63379
729.5	0.61762	0.63076
729.4	0.62886	0.63749
729.3	0.62827	0.63852
729.2	0.6344	0.6392
729.1	0.62663	0.64184
729	0.62345	0.64416
728.9	0.62905	0.64786
728.8	0.62606	0.64637
728.7	0.6315	0.65038
728.6	0.62094	0.65135
728.5	0.6315	0.65159
728.4	0.6327	0.65686
728.3	0.63454	0.65707
728.2	0.63768	0.65727
728.1	0.63654	0.66559
728	0.64375	0.67181
727.9	0.65182	0.67832
727.8	0.65249	0.68438
727.7	0.65444	0.68775
727.6	0.66061	0.6881
727.5	0.66812	0.69898
727.4	0.67985	0.70822
727.3	0.68518	0.71043
727.2	0.68716	0.72024
727.1	0.69639	0.72832
727	0.69688	0.72771
726.9	0.69924	0.73522
726.8	0.71314	0.74171
726.7	0.72672	0.75522
726.6	0.72336	0.75672
726.5	0.73125	0.76386
726.4	0.73993	0.76519
726.3	0.74839	0.77717
726.2	0.75408	0.78596
726.1	0.75654	0.78298
726	0.76393	0.78866
725.9	0.77195	0.79726
725.8	0.77997	0.80984
725.7	0.79256	0.8214
725.6	0.80808	0.82618
725.5	0.81011	0.82816
725.4	0.80598	0.84549
725.3	0.81887	0.85217
725.2	0.83417	0.85564
725.1	0.83591	0.86119
725	0.84438	0.86338
724.9	0.85229	0.87034
724.8	0.84434	0.87377
724.7	0.85376	0.87893
724.6	0.86541	0.88234
724.5	0.86385	0.88434
724.4	0.86359	0.87936
724.3	0.86789	0.87424
724.2	0.87506	0.88212
724.1	0.87642	0.88436
724	0.87139	0.87569
723.9	0.86243	0.87958
723.8	0.86886	0.87171
723.7	0.85301	0.8626
723.6	0.84636	0.84905
723.5	0.84486	0.83726
723.4	0.83528	0.83023
723.3	0.831	0.8162
723.2	0.81156	0.8053
723.1	0.80161	0.79715
723	0.781	0.774
722.9	0.77292	0.76211
722.8	0.75078	0.74421
722.7	0.74697	0.72589
722.6	0.72439	0.70954
722.5	0.69278	0.69983
722.4	0.67596	0.68163
722.3	0.66194	0.66308
722.2	0.64949	0.64377
722.1	0.62651	0.63085
722	0.62282	0.6224
721.9	0.61885	0.60965
721.8	0.59705	0.6151
721.7	0.58821	0.61112
721.6	0.58357	0.59282
721.5	0.57625	0.59875
721.4	0.5834	0.59811
721.3	0.57893	0.58976
721.2	0.57567	0.58919
721.1	0.563	0.58733
721	0.56729	0.58188
720.9	0.57859	0.58374
720.8	0.57633	0.58804
720.7	0.58137	0.58934
720.6	0.57251	0.59399
720.5	0.57627	0.59002
720.4	0.58087	0.58905
720.3	0.58162	0.59324
720.2	0.57949	0.59359
720.1	0.58297	0.59368
720	0.57807	0.5972
719.9	0.5879	0.60345
719.8	0.58505	0.60821
719.7	0.59336	0.60991
719.6	0.6065	0.60593
719.5	0.59639	0.60408
719.4	0.59859	0.61523
719.3	0.6013	0.6123
719.2	0.6023	0.60988
719.1	0.59886	0.60686
719	0.59933	0.61364
718.9	0.60813	0.61544
718.8	0.60622	0.60921
718.7	0.60559	0.60808
718.6	0.60658	0.60804
718.5	0.60632	0.60975
718.4	0.60371	0.60908
718.3	0.6069	0.60675
718.2	0.60096	0.60256
718.1	0.59541	0.59388
718	0.59586	0.59143
717.9	0.59993	0.59602
717.8	0.58734	0.59003
717.7	0.58992	0.58466
717.6	0.57802	0.58486
717.5	0.57544	0.57825
717.4	0.57373	0.56816
717.3	0.5696	0.56615
717.2	0.5666	0.57406
717.1	0.56033	0.56783
717	0.55622	0.56682
716.9	0.5497	0.56628
716.8	0.55394	0.5654
716.7	0.55391	0.56614
716.6	0.55491	0.55991
716.5	0.55581	0.55696
716.4	0.5511	0.55194
716.3	0.54001	0.5637
716.2	0.54439	0.55664
716.1	0.54627	0.55532
716	0.54349	0.55497
715.9	0.5459	0.56054
715.8	0.55424	0.55579
715.7	0.54982	0.55447
715.6	0.54234	0.56144
715.5	0.54586	0.56267
715.4	0.5457	0.56273
715.3	0.55914	0.56823
715.2	0.56709	0.57418
715.1	0.56087	0.57962
715	0.56538	0.5768
714.9	0.57259	0.58342
714.8	0.57533	0.59088
714.7	0.57064	0.58983
714.6	0.58138	0.59768
714.5	0.5952	0.60981
714.4	0.58703	0.61611
714.3	0.59474	0.61964
714.2	0.60895	0.62373
714.1	0.61018	0.62506
714	0.62668	0.63934
713.9	0.63619	0.64827
713.8	0.64235	0.66799
713.7	0.6408	0.66835
713.6	0.65612	0.68124
713.5	0.65977	0.68815
713.4	0.66611	0.70312
713.3	0.68	0.71205
713.2	0.68455	0.71724
713.1	0.69454	0.73192
713	0.71362	0.74332
712.9	0.72501	0.75653
712.8	0.73756	0.76385
712.7	0.74872	0.77526
712.6	0.75949	0.78614
712.5	0.7812	0.7922
712.4	0.78846	0.80754
712.3	0.79945	0.824
712.2	0.80729	0.83876
712.1	0.82188	0.85453
712	0.83848	0.87158
711.9	0.8658	0.89603
711.8	0.87322	0.90376
711.7	0.8915	0.91952
711.6	0.90358	0.94044
711.5	0.91844	0.95177
711.4	0.94293	0.9662
711.3	0.9677	0.97607
711.2	0.96115	0.98882
711.1	0.97944	0.98849
711	0.98279	0.99685
710.9	0.98953	0.99716
710.8	1	1
710.7	0.99406	0.98437
710.6	0.98558	0.99392
710.5	0.99694	0.99228
710.4	0.993	0.97655
710.3	0.97883	0.96394
710.2	0.96838	0.95391
710.1	0.97086	0.93293
710	0.95648	0.9133
709.9	0.9296	0.87456
709.8	0.90187	0.83699
709.7	0.8771	0.79157
709.6	0.83576	0.73729
709.5	0.77706	0.67369
709.4	0.71599	0.6107
709.3	0.65963	0.5401
709.2	0.58203	0.47748
709.1	0.50414	0.42149
709	0.44371	0.37104
708.9	0.38165	0.3207
708.8	0.3256	0.28495
708.7	0.28425	0.2548
708.6	0.23634	0.21888
708.5	0.20403	0.19513
708.4	0.17762	0.1755
708.3	0.15659	0.15828
708.2	0.14084	0.14956
708.1	0.14071	0.1319
708	0.1196	0.1224
707.9	0.11147	0.11233
707.8	0.10159	0.10649
707.7	0.0955	0.09754
707.6	0.07989	0.08688
707.5	0.07648	0.07852
707.4	0.07618	0.08145
707.3	0.07326	0.08055
707.2	0.06684	0.07689
707.1	0.06998	0.07181
707	0.06385	0.06657
706.9	0.06004	0.06323
706.8	0.05785	0.05957
706.7	0.05579	0.06078
706.6	0.0539	0.05772
706.5	0.05066	0.05596
706.4	0.04471	0.06319
706.3	0.05413	0.05915
706.2	0.0596	0.05689
706.1	0.05972	0.0577
706	0.04835	0.05643
705.9	0.05019	0.05832
705.8	0.05907	0.05936
705.7	0.05621	0.05972
705.6	0.04836	0.06669
705.5	0.05651	0.05698
705.4	0.05152	0.05534
705.3	0.06021	0.05033
705.2	0.04924	0.05427
705.1	0.04712	0.05691
705	0.04549	0.06157
704.9	0.04867	0.06165
704.8	0.06038	0.05747
704.7	0.05866	0.05734
704.6	0.05611	0.05383
704.5	0.05966	0.05579
704.4	0.05419	0.05251
704.3	0.04659	0.05454
704.2	0.04859	0.05846
704.1	0.04984	0.05949
704	0.05065	0.063
703.9	0.04494	0.06174
703.8	0.05116	0.0567
703.7	0.05533	0.05273
703.6	0.05242	0.05848
703.5	0.05286	0.05911
703.4	0.04995	0.05626
703.3	0.05404	0.05474
703.2	0.05989	0.05886
703.1	0.05662	0.05952
703	0.05395	0.06116
702.9	0.05854	0.05932
702.8	0.05691	0.05609
702.7	0.05833	0.05276
702.6	0.06073	0.05778
702.5	0.05187	0.05429
702.4	0.05437	0.05264
702.3	0.06331	0.05204
702.2	0.0639	0.05724
702.1	0.055	0.0544
702	0.055	0.05169
701.9	0.05525	0.0518
701.8	0.05066	0.05371
701.7	0.05122	0.04985
701.6	0.04384	0.04843
701.5	0.05159	0.04547
701.4	0.052	0.04405
701.3	0.03921	0.03572
701.2	0.03931	0.03222
701.1	0.03744	0.02817
701	0.03654	0.02247
700.9	0.02243	0.01384
700.8	0.01069	0.00281
700.7	0.00535	0.000114477
700.6	0.00349	-0.00175
700.5	0.00185	-0.00662
700.4	-0.01268	-0.01633
700.3	-0.01013	-0.01187
700.2	-0.01769	-0.01479
700.1	-0.01993	-0.01604
700	-0.01993

## Sheet: Fig. 3d - XPS O 1s
	Signal normalized to maximum
Binding Energy (eV)	20180524_(1x1)_UHVprep_70degExit	20180530_(1x1)_H2Odrop-5min_70degExit	20180420_(1x1)_UHVprep_20L-HCOOH_70degExit
538	0.13453	0.13638	0.14722
537.95	0.13453	0.13638	0.14722
537.9	0.13502	0.13518	0.14673
537.85	0.1346	0.13937	0.14878
537.8	0.13568	0.13994	0.14572
537.75	0.13679	0.14157	0.1463
537.7	0.13689	0.1398	0.14892
537.65	0.13419	0.14053	0.14895
537.6	0.13659	0.14156	0.15173
537.55	0.13392	0.13826	0.15023
537.5	0.13732	0.13998	0.14896
537.45	0.13848	0.13919	0.15251
537.4	0.13527	0.13728	0.14986
537.35	0.13844	0.13884	0.14762
537.3	0.13837	0.13877	0.15168
537.25	0.13629	0.14043	0.1505
537.2	0.13853	0.13974	0.14988
537.15	0.13827	0.14039	0.15187
537.1	0.13755	0.14018	0.14935
537.05	0.13758	0.13801	0.14922
537	0.13856	0.14006	0.14888
536.95	0.13739	0.14023	0.15131
536.9	0.13563	0.1394	0.14546
536.85	0.13813	0.14037	0.14829
536.8	0.13571	0.13504	0.14922
536.75	0.13302	0.13624	0.14559
536.7	0.13475	0.13357	0.14202
536.65	0.13442	0.13289	0.14188
536.6	0.13612	0.13516	0.14082
536.55	0.13528	0.13443	0.14125
536.5	0.13335	0.13083	0.14232
536.45	0.13305	0.12973	0.14072
536.4	0.13026	0.13216	0.14284
536.35	0.13154	0.13011	0.14055
536.3	0.12891	0.13085	0.13995
536.25	0.12746	0.12834	0.13631
536.2	0.1286	0.12905	0.14137
536.15	0.12838	0.12629	0.13457
536.1	0.12589	0.12571	0.13535
536.05	0.12574	0.12472	0.13676
536	0.1254	0.12113	0.13242
535.95	0.12269	0.12133	0.13611
535.9	0.12	0.11973	0.1347
535.85	0.12217	0.11952	0.13346
535.8	0.12128	0.12006	0.13151
535.75	0.11944	0.11946	0.13064
535.7	0.11782	0.11776	0.13065
535.65	0.1135	0.11731	0.12815
535.6	0.11785	0.11438	0.12512
535.55	0.11572	0.11377	0.12378
535.5	0.11344	0.11222	0.12389
535.45	0.11297	0.11187	0.12402
535.4	0.11297	0.10941	0.12401
535.35	0.11085	0.11077	0.12601
535.3	0.11378	0.10926	0.12399
535.25	0.11053	0.11102	0.12493
535.2	0.10988	0.10927	0.12143
535.15	0.10632	0.10681	0.11951
535.1	0.10512	0.10708	0.11801
535.05	0.10545	0.1056	0.12178
535	0.10551	0.10606	0.12214
534.95	0.10129	0.10515	0.11806
534.9	0.10042	0.1032	0.1199
534.85	0.10485	0.10462	0.11547
534.8	0.10673	0.10301	0.11746
534.75	0.10109	0.1032	0.11578
534.7	0.09917	0.1016	0.11705
534.65	0.10022	0.09936	0.11401
534.6	0.09858	0.09857	0.11392
534.55	0.09885	0.09923	0.11402
534.5	0.09894	0.09805	0.11422
534.45	0.09837	0.09692	0.11473
534.4	0.09945	0.09605	0.11246
534.35	0.09881	0.09747	0.11208
534.3	0.09632	0.09461	0.11154
534.25	0.09223	0.09633	0.11062
534.2	0.0964	0.09634	0.11098
534.15	0.09558	0.09798	0.11
534.1	0.09439	0.09445	0.11331
534.05	0.09213	0.09476	0.10767
534	0.09346	0.09556	0.11118
533.95	0.09472	0.0943	0.11092
533.9	0.08957	0.09221	0.11118
533.85	0.09201	0.09532	0.11586
533.8	0.09087	0.09469	0.11797
533.75	0.08894	0.09668	0.11598
533.7	0.08723	0.0953	0.11311
533.65	0.08797	0.09683	0.11816
533.6	0.08643	0.09572	0.12171
533.55	0.08801	0.09497	0.12435
533.5	0.08642	0.09585	0.12856
533.45	0.08638	0.097	0.13541
533.4	0.08497	0.09782	0.13777
533.35	0.0845	0.10141	0.14329
533.3	0.08473	0.09791	0.14474
533.25	0.08586	0.10097	0.14824
533.2	0.08486	0.10307	0.15517
533.15	0.08354	0.10426	0.16461
533.1	0.08385	0.10445	0.17413
533.05	0.08227	0.10235	0.18192
533	0.08231	0.10585	0.19091
532.95	0.07818	0.1076	0.19996
532.9	0.08068	0.10892	0.20538
532.85	0.07877	0.11216	0.22161
532.8	0.08206	0.11119	0.23346
532.75	0.0798	0.11245	0.24579
532.7	0.08001	0.11561	0.25908
532.65	0.08188	0.11913	0.27218
532.6	0.08344	0.11903	0.288
532.55	0.08177	0.11978	0.29903
532.5	0.08131	0.1214	0.3141
532.45	0.08261	0.12366	0.32779
532.4	0.08579	0.12673	0.34579
532.35	0.08551	0.13058	0.3594
532.3	0.08145	0.13003	0.37125
532.25	0.08454	0.13067	0.38382
532.2	0.08503	0.13373	0.39607
532.15	0.08484	0.13256	0.40452
532.1	0.08414	0.13931	0.41839
532.05	0.08638	0.1416	0.42251
532	0.08879	0.14571	0.43537
531.95	0.08972	0.1474	0.43521
531.9	0.09284	0.14856	0.44241
531.85	0.09316	0.15277	0.44607
531.8	0.09659	0.1542	0.44577
531.75	0.09999	0.15832	0.45158
531.7	0.10036	0.16111	0.44512
531.65	0.10373	0.16473	0.44333
531.6	0.10799	0.16842	0.43728
531.55	0.10926	0.17723	0.43341
531.5	0.11665	0.18468	0.42481
531.45	0.11676	0.19116	0.41723
531.4	0.12719	0.20011	0.40765
531.35	0.13149	0.20697	0.40435
531.3	0.13692	0.21898	0.40192
531.25	0.14746	0.23297	0.39759
531.2	0.15337	0.24898	0.39356
531.15	0.16721	0.26357	0.39412
531.1	0.1842	0.28452	0.39184
531.05	0.19795	0.30405	0.39344
531	0.2136	0.33177	0.3934
530.95	0.23134	0.35913	0.4043
530.9	0.25606	0.3885	0.41688
530.85	0.27951	0.4199	0.43281
530.8	0.308	0.45451	0.44457
530.75	0.33525	0.4948	0.46702
530.7	0.3718	0.53048	0.49109
530.65	0.4052	0.57651	0.52079
530.6	0.4422	0.61865	0.55616
530.55	0.47627	0.66437	0.58887
530.5	0.52752	0.70813	0.6216
530.45	0.57409	0.75463	0.66766
530.4	0.61857	0.79768	0.70894
530.35	0.66357	0.84244	0.75249
530.3	0.71261	0.87815	0.79509
530.25	0.75614	0.90977	0.82947
530.2	0.8041	0.94145	0.86978
530.15	0.84309	0.96507	0.90395
530.1	0.88207	0.98219	0.93592
530.05	0.92148	0.99652	0.96595
530	0.94773	1	0.98225
529.95	0.9731	0.99349	0.9907
529.9	0.98982	0.98333	0.9956
529.85	1	0.96684	1
529.8	0.99354	0.94549	0.98991
529.75	0.98831	0.91473	0.97433
529.7	0.97659	0.88152	0.95966
529.65	0.96542	0.84083	0.93153
529.6	0.93661	0.79503	0.89391
529.55	0.90699	0.75232	0.84983
529.5	0.87524	0.70755	0.81429
529.45	0.83555	0.66279	0.76902
529.4	0.78708	0.61108	0.71947
529.35	0.74521	0.55837	0.67208
529.3	0.7061	0.51723	0.63274
529.25	0.65868	0.47761	0.58804
529.2	0.61371	0.43203	0.53963
529.15	0.5603	0.38806	0.49149
529.1	0.5187	0.35129	0.44644
529.05	0.47391	0.31449	0.40601
529	0.43155	0.28292	0.37023
528.95	0.39404	0.25452	0.33561
528.9	0.35862	0.22822	0.30017
528.85	0.32031	0.20245	0.26699
528.8	0.29059	0.18004	0.24152
528.75	0.26321	0.1648	0.21606
528.7	0.23568	0.14614	0.19363
528.65	0.21194	0.12929	0.17543
528.6	0.18893	0.11709	0.15593
528.55	0.16823	0.10506	0.13774
528.5	0.151	0.09252	0.1253
528.45	0.13847	0.08381	0.11713
528.4	0.11979	0.07583	0.10248
528.35	0.1084	0.06528	0.09231
528.3	0.09628	0.05959	0.08411
528.25	0.0887	0.05509	0.07
528.2	0.07868	0.04931	0.06543
528.15	0.0717	0.04432	0.06342
528.1	0.06595	0.04235	0.05547
528.05	0.05787	0.03889	0.04693
528	0.0525	0.03299	0.04353
527.95	0.04833	0.03083	0.04151
527.9	0.04365	0.03005	0.03739
527.85	0.03866	0.02735	0.03744
527.8	0.0337	0.02622	0.03159
527.75	0.03169	0.02356	0.0293
527.7	0.02963	0.02046	0.02928
527.65	0.02962	0.01836	0.02728
527.6	0.02606	0.01785	0.02293
527.55	0.02349	0.01694	0.02446
527.5	0.02236	0.01406	0.01864
527.45	0.0199	0.01311	0.01894
527.4	0.019	0.01384	0.01363
527.35	0.01604	0.00989	0.01698
527.3	0.01568	0.0094	0.01588
527.25	0.01448	0.00789	0.01407
527.2	0.01256	0.00707	0.01267
527.15	0.0119	0.00584	0.01108
527.1	0.01111	0.00733	0.00885
527.05	0.00884	0.00435	0.00777
527	0.00788	0.00366	0.01025
526.95	0.00664	0.0054	0.00923
526.9	0.00653	0.00448	0.00954
526.85	0.00402	0.0026	0.01099
526.8	0.0044	0.00167	0.00827
526.75	0.00605	0.00153	0.006
526.7	0.00263	0.00234	0.00766
526.65	0.00181	0.00231	0.00287
526.6	0.00151	0.00117	0.00314
526.55	-0.000395402	-0.000434264	0.00293
526.5	0.00155	-0.000474637	0.00169
526.45	0.00154	-0.000647854	0.0031
526.4	0.00193	0.000188487	0.00135
526.35	-0.000248784	-0.00212	-0.00209
526.3	-0.000315936	-0.000435897	0.00297
526.25	-0.000688482	-0.000672152	-0.000265051
526.2	-0.00156	-0.00177	0.00104
526.15	0.000233715	-0.00334	0.00223
526.1	0.0013	-0.00263	0.00229
526.05	-0.000108699	-0.00252	-0.000802689
526	-0.00033286	6.59283e-05	-0.00066892
525.95	-0.000836124	-0.000336128	0.000351481
525.9	-1.598e-05	0.000702716	-0.00168
525.85	-0.00395	0.000336212	-0.00217
525.8	-0.00328	-0.0011	-0.00187
525.75	-0.00126	-0.00123	-0.00364
525.7	-0.00152	0.000533923	-0.000221785
525.65	-0.00278	-0.00157	-0.00206
525.6	-0.00157	-0.000953932	-0.000401801
525.55	-0.00139	0.00172	-0.00144
525.5	0.00141	0.0013	-0.000562394
525.45	-0.000851772	0.000485384	0.000442064
525.4	-0.00202	0.00046331	-0.001
525.35	-0.0013	-0.000430273	-7.38018e-05
525.3	0.00105	8.1654e-05	0.000157403
525.25	0.000956517	-0.000781146	0.000314048
525.2	0.000857557	-0.000515822	0.000106543
525.15	0.000522469	0.000769404	0.000555925
525.1	-0.000326372	0.00029628	0.000317853
525.05	0.00101	-0.00104	-0.000555159
525	-0.00131	-0.000620242	0.000300062

## Sheet: Fig. 3e - XPS C 1s
	Signal normalized to Background
Binding Energy (eV) (sample biased by 10 V)	Binding Energy (eV)	20180525_(1x1)_UHVprep_70degExit	20180530_(1x1)_H2Odrop-5min_70degExit	20180420_(1x1)_UHVprep_20L-HCOOH_70degExit
304	294	1.05099	1.03344	1.0275
303.95	293.95	1.05099	1.03344	1.0275
303.9	293.9	1.04965	1.03174	1.01828
303.85	293.85	1.03034	1.02308	1.01297
303.8	293.8	1.0232	1.0294	1.02877
303.75	293.75	1.02521	1.0377	1.03291
303.7	293.7	1.03505	1.02975	1.03227
303.65	293.65	1.03202	1.03014	1.02959
303.6	293.6	1.03161	1.03531	1.02513
303.55	293.55	1.02554	1.0306	1.01783
303.5	293.5	1.01717	1.03311	1.02457
303.45	293.45	1.02697	1.03627	1.02344
303.4	293.4	1.03071	1.04552	1.03192
303.35	293.35	1.03034	1.02605	1.03115
303.3	293.3	1.01828	1.03125	1.03422
303.25	293.25	1.01676	1.02724	1.02358
303.2	293.2	1.02214	1.02897	1.02113
303.15	293.15	1.02106	1.0331	1.02887
303.1	293.1	1.03381	1.03789	1.02985
303.05	293.05	1.03507	1.03505	1.02961
303	293	1.02825	1.02704	1.01746
302.95	292.95	1.02239	1.03406	1.0149
302.9	292.9	1.03025	1.02765	1.02156
302.85	292.85	1.03015	1.03538	1.02231
302.8	292.8	1.02834	1.0366	1.01019
302.75	292.75	1.01868	1.03347	1.026
302.7	292.7	1.02308	1.03756	1.01763
302.65	292.65	1.02787	1.03349	1.01735
302.6	292.6	1.03647	1.01905	1.02639
302.55	292.55	1.04428	1.0223	1.02715
302.5	292.5	1.03109	1.02902	1.03145
302.45	292.45	1.03166	1.03432	1.02584
302.4	292.4	1.02518	1.02652	1.03321
302.35	292.35	1.03219	1.02857	1.02988
302.3	292.3	1.03474	1.02939	1.03114
302.25	292.25	1.02198	1.02939	1.01617
302.2	292.2	1.02959	1.01792	1.02004
302.15	292.15	1.02453	1.02579	1.01993
302.1	292.1	1.03586	1.03814	1.02626
302.05	292.05	1.02917	1.02659	1.03091
302	292	1.03835	1.02638	1.0245
301.95	291.95	1.03888	1.02122	1.01705
301.9	291.9	1.0279	1.02922	1.02422
301.85	291.85	1.02922	1.02386	1.03929
301.8	291.8	1.03638	1.03038	1.02088
301.75	291.75	1.02482	1.03215	1.02569
301.7	291.7	1.03694	1.03198	1.02951
301.65	291.65	1.02714	1.03383	1.03379
301.6	291.6	1.0327	1.03741	1.02181
301.55	291.55	1.03526	1.02876	1.01579
301.5	291.5	1.04011	1.02991	1.01159
301.45	291.45	1.02666	1.03104	1.0313
301.4	291.4	1.03206	1.02399	1.02866
301.35	291.35	1.03363	1.02403	1.01978
301.3	291.3	1.01895	1.03046	1.01518
301.25	291.25	1.02497	1.02728	1.01318
301.2	291.2	1.02642	1.03427	1.01793
301.15	291.15	1.01954	1.03096	1.02148
301.1	291.1	1.03302	1.02955	1.0297
301.05	291.05	1.03728	1.01881	1.02734
301	291	1.01997	1.02742	1.01625
300.95	290.95	1.035	1.02601	1.02666
300.9	290.9	1.0287	1.02776	1.02045
300.85	290.85	1.02127	1.03472	1.02577
300.8	290.8	1.03643	1.02743	1.01918
300.75	290.75	1.02766	1.02859	1.02551
300.7	290.7	1.02503	1.02876	1.02844
300.65	290.65	1.02904	1.02866	1.03324
300.6	290.6	1.0317	1.02795	1.04299
300.55	290.55	1.03517	1.03001	1.02169
300.5	290.5	1.0346	1.03622	1.01842
300.45	290.45	1.0163	1.03495	1.02697
300.4	290.4	1.03016	1.02488	1.02898
300.35	290.35	1.02541	1.02913	1.02352
300.3	290.3	1.024	1.01417	1.02471
300.25	290.25	1.03653	1.02598	1.0211
300.2	290.2	1.0345	1.0374	1.02525
300.15	290.15	1.0306	1.03324	1.03507
300.1	290.1	1.02086	1.03284	1.02474
300.05	290.05	1.01651	1.0346	1.0271
300	290	1.01705	1.02711	1.03641
299.95	289.95	1.02397	1.01968	1.03019
299.9	289.9	1.02385	1.02477	1.0385
299.85	289.85	1.02558	1.03697	1.03558
299.8	289.8	1.02062	1.03528	1.03258
299.75	289.75	1.02065	1.03851	1.03042
299.7	289.7	1.02845	1.03689	1.04347
299.65	289.65	1.03438	1.03543	1.04557
299.6	289.6	1.01792	1.02283	1.04351
299.55	289.55	1.02803	1.03527	1.03977
299.5	289.5	1.0176	1.02897	1.04644
299.45	289.45	1.02597	1.04276	1.05368
299.4	289.4	1.0205	1.04252	1.0541
299.35	289.35	1.01875	1.04763	1.06098
299.3	289.3	1.01476	1.03594	1.05817
299.25	289.25	1.02248	1.03381	1.06086
299.2	289.2	1.01585	1.03658	1.06512
299.15	289.15	1.01545	1.0371	1.06824
299.1	289.1	1.02737	1.03788	1.06693
299.05	289.05	1.02485	1.04306	1.07102
299	289	1.02524	1.04356	1.07745
298.95	288.95	1.02423	1.045	1.07611
298.9	288.9	1.0333	1.03679	1.08541
298.85	288.85	1.02718	1.03794	1.08241
298.8	288.8	1.01581	1.04573	1.09802
298.75	288.75	1.01971	1.04694	1.10422
298.7	288.7	1.02541	1.04811	1.11275
298.65	288.65	1.02281	1.04249	1.12316
298.6	288.6	1.0163	1.05988	1.13154
298.55	288.55	1.01986	1.05577	1.12413
298.5	288.5	1.02149	1.05172	1.14289
298.45	288.45	1.02004	1.05902	1.16479
298.4	288.4	1.01576	1.04326	1.16201
298.35	288.35	1.02393	1.05766	1.17208
298.3	288.3	1.03032	1.06503	1.18048
298.25	288.25	1.02464	1.05591	1.20424
298.2	288.2	1.03467	1.05059	1.21664
298.15	288.15	1.03046	1.05582	1.21862
298.1	288.1	1.02423	1.05537	1.24828
298.05	288.05	1.02766	1.05714	1.25431
298	288	1.0265	1.06909	1.26594
297.95	287.95	1.02344	1.06101	1.28624
297.9	287.9	1.03034	1.063	1.28753
297.85	287.85	1.02588	1.06937	1.30918
297.8	287.8	1.03314	1.06469	1.34463
297.75	287.75	1.021	1.06246	1.34824
297.7	287.7	1.01711	1.06204	1.34737
297.65	287.65	1.01699	1.05835	1.35621
297.6	287.6	1.01812	1.05365	1.37077
297.55	287.55	1.01439	1.05764	1.37431
297.5	287.5	1.01929	1.06704	1.38363
297.45	287.45	1.03294	1.07538	1.40242
297.4	287.4	1.02939	1.05733	1.40604
297.35	287.35	1.023	1.05417	1.39902
297.3	287.3	1.01356	1.05234	1.40079
297.25	287.25	1.0299	1.04787	1.38917
297.2	287.2	1.03239	1.0563	1.40802
297.15	287.15	1.02059	1.0494	1.39204
297.1	287.1	1.0163	1.05916	1.38348
297.05	287.05	1.01854	1.05376	1.37584
297	287	1.01573	1.05433	1.35905
296.95	286.95	1.01072	1.04811	1.3488
296.9	286.9	1.01891	1.05302	1.34506
296.85	286.85	1.02422	1.04811	1.33359
296.8	286.8	1.02902	1.0388	1.30631
296.75	286.75	1.02572	1.04073	1.29484
296.7	286.7	1.03114	1.04209	1.28249
296.65	286.65	1.02233	1.03594	1.27668
296.6	286.6	1.02822	1.03759	1.24713
296.55	286.55	1.01801	1.02313	1.24438
296.5	286.5	1.02511	1.02495	1.22448
296.45	286.45	1.01042	1.03196	1.22207
296.4	286.4	1.01623	1.03705	1.19585
296.35	286.35	1.01609	1.03392	1.18086
296.3	286.3	1.01994	1.03282	1.15161
296.25	286.25	1.02102	1.02431	1.14149
296.2	286.2	1.02083	1.02683	1.1371
296.15	286.15	1.02242	1.02945	1.13363
296.1	286.1	1.02901	1.02937	1.11573
296.05	286.05	1.01359	1.02376	1.10295
296	286	1.0197	1.0227	1.09209
295.95	285.95	1.00873	1.02787	1.08128
295.9	285.9	1.01603	1.02612	1.06438
295.85	285.85	1.02196	1.02597	1.04765
295.8	285.8	1.01045	1.00392	1.04109
295.75	285.75	1.03057	1.02566	1.05367
295.7	285.7	1.01991	1.03379	1.04273
295.65	285.65	1.02553	1.02327	1.03821
295.6	285.6	1.01668	1.02853	1.04133
295.55	285.55	1.02875	1.02318	1.03508
295.5	285.5	1.02634	1.03443	1.0213
295.45	285.45	1.02835	1.0335	1.02006
295.4	285.4	1.02606	1.02031	1.00697
295.35	285.35	1.03177	1.01774	1.01756
295.3	285.3	1.03367	1.024	1.01047
295.25	285.25	1.01796	1.01488	1.01429
295.2	285.2	1.0149	1.02958	1.01667
295.15	285.15	1.00991	1.02096	1.02643
295.1	285.1	1.02332	1.00488	1.01852
295.05	285.05	1.02933	1.02043	1.00405
295	285	1.0202	1.03768	1.01514
294.95	284.95	1.02484	1.03061	1.0177
294.9	284.9	1.0271	1.03121	0.99834
294.85	284.85	1.01884	1.03068	0.98854
294.8	284.8	1.01053	1.01702	0.99049
294.75	284.75	1.01289	1.02549	1.01005
294.7	284.7	1.02505	1.02921	1.00291
294.65	284.65	1.03056	1.02965	1.0041
294.6	284.6	1.01639	1.03116	0.99841
294.55	284.55	1.0144	1.02403	1.00974
294.5	284.5	1.0176	1.03114	1.01563
294.45	284.45	1.01511	1.03526	1.00281
294.4	284.4	1.01948	1.03177	1.0025
294.35	284.35	1.01902	1.03112	0.99599
294.3	284.3	1.02557	1.02673	1.01354
294.25	284.25	1.01877	1.03218	1.00551
294.2	284.2	1.01454	1.03308	0.99637
294.15	284.15	1.02272	1.03753	1.00619
294.1	284.1	1.0173	1.02761	1.00721
294.05	284.05	1.02139	1.03489	0.99608
294	284	1.01513	1.03449	0.9989
293.95	283.95	1.02434	1.03651	1.00856
293.9	283.9	1.01667	1.03372	1.00915
293.85	283.85	1.01238	1.04159	1.00374
293.8	283.8	1.02159	1.03765	1.00888
293.75	283.75	1.03487	1.0446	0.99891
293.7	283.7	1.02352	1.04183	1.00684
293.65	283.65	1.01835	1.04118	1.01199
293.6	283.6	1.02861	1.04009	1.00508
293.55	283.55	1.04116	1.03733	1.00196
293.5	283.5	1.02547	1.03542	1.01304
293.45	283.45	1.03928	1.02766	1.00642
293.4	283.4	1.0235	1.0299	1.00555
293.35	283.35	1.03191	1.0422	1.00316
293.3	283.3	1.02806	1.03263	1.00646
293.25	283.25	1.02715	1.04553	1.00014
293.2	283.2	1.04492	1.04515	0.99492
293.15	283.15	1.02434	1.04458	1.00405
293.1	283.1	1.01823	1.04532	1.0175
293.05	283.05	1.02841	1.03468	1.01336
293	283	1.03968	1.03249	1.00077
292.95	282.95	1.03059	1.02365	0.99537
292.9	282.9	1.03291	1.03542	0.99059
292.85	282.85	1.01664	1.02762	0.99905
292.8	282.8	1.02983	1.03282	1.00494
292.75	282.75	1.0273	1.04352	0.99694
292.7	282.7	1.02612	1.04017	0.99867
292.65	282.65	1.03104	1.03233	0.99388
292.6	282.6	1.01882	1.03344	0.99509
292.55	282.55	1.03309	1.0223	0.99767
292.5	282.5	1.02526	1.03215	0.99646
292.45	282.45	1.02165	1.03161	1.00357
292.4	282.4	1.02838	1.03498	1.01453
292.35	282.35	1.03001	1.0231	1.00294
292.3	282.3	1.02666	1.01936	0.99684
292.25	282.25	1.02364	1.01418	0.9962
292.2	282.2	1.01025	1.01082	0.98326
292.15	282.15	1.01994	1.02813	0.99144
292.1	282.1	1.0268	1.0284	0.99686
292.05	282.05	1.0142	1.02155	0.99031
292	282	1.01878	1.02147	0.99143
291.95	281.95	1.0314	1.01621	0.99337
291.9	281.9	1.0277	1.01672	0.98804
291.85	281.85	1.01259	1.01466	0.99137
291.8	281.8	1.02217	1.02045	0.98846
291.75	281.75	1.0116	1.00879	0.99483
291.7	281.7	1.01136	1.01116	0.99023
291.65	281.65	1.0202	1.02136	0.9813
291.6	281.6	1.02242	1.02282	0.98299
291.55	281.55	1.01739	1.0229	0.9876
291.5	281.5	1.01421	1.01913	0.98527
291.45	281.45	1.02629	1.01095	1.00173
291.4	281.4	1.01659	1.00833	0.99376
291.35	281.35	1.01819	1.00909	0.9968
291.3	281.3	1.01521	1.01433	1.00003
291.25	281.25	1.02109	1.0009	0.99131
291.2	281.2	1.02006	1.01006	0.98708
291.15	281.15	1.01825	1.0086	0.98898
291.1	281.1	1.02161	1.00594	0.9838
291.05	281.05	1.01914	1.01079	0.98705
291	281	1.02484	1.01044	0.99063
290.95	280.95	1.01571	1.00603	0.99533
290.9	280.9	1.01475	1.01172	0.99044
290.85	280.85	1.00567	1.01722	0.98828
290.8	280.8	1.00648	1.02228	0.9893
290.75	280.75	1.01372	1.02186	0.98287
290.7	280.7	1.01187	1.0171	0.98814
290.65	280.65	1.0073	1.01399	1.00698
290.6	280.6	1.01031	1.01177	1.00199
290.55	280.55	1.0086	1.00136	0.98618
290.5	280.5	1.00558	1.00623	0.97795
290.45	280.45	1.01666	1.01311	0.98521
290.4	280.4	1.01641	1.01088	0.98224
290.35	280.35	1.00399	1.00453	0.98756
290.3	280.3	1.00177	1.01041	0.98425
290.25	280.25	1.00669	1.01839	0.99347
290.2	280.2	1.01311	1.00488	0.98723
290.15	280.15	1.00858	1.00779	0.9884
290.1	280.1	1.01161	1.01564	0.98248
290.05	280.05	1.01452	1.01305	0.99199
290	280	1.01582	1.00715	0.99142
289.95	279.95	1.02273	1.01109	0.99713
289.9	279.9	1.00872	1.01832	1.0005
289.85	279.85	1.01187	1.00868	1.00075
289.8	279.8	1.01321	1.00744	1.00149
289.75	279.75	1.00591	1.01725	0.99262
289.7	279.7	1.01343	1.00674	1.01328
289.65	279.65	1.01382	1.0139	1.00468
289.6	279.6	1.02484	1.03035	0.99416
289.55	279.55	1.02356	1.01278	0.99333
289.5	279.5	1.02448	1.01648	0.99661
289.45	279.45	1.01201	1.02118	1.00593
289.4	279.4	1.02053	1.01346	1.00078
289.35	279.35	1.02066	1.00924	1.00232
289.3	279.3	1.02671	1.00452	1.01102
289.25	279.25	1.01589	1.00627	1.01079
289.2	279.2	1.01029	1.01973	1.00751
289.15	279.15	1.01034	1.01249	1.01069
289.1	279.1	1.01455	1.01015	1.03413
289.05	279.05	1.00916	1.01412	1.01159
289	279	1.00272	1.01292	1.01755
288.95	278.95	1.00567	1.00767	1.02854
288.9	278.9	1.02161	1.02301	1.02319
288.85	278.85	1.01857	1.01401	1.02508
288.8	278.8	1.01919	1.00575	1.01375
288.75	278.75	1.005	1.00634	1.02108
288.7	278.7	1.0284	1.0146	1.01117
288.65	278.65	1.00963	1.0135	1.00772
288.6	278.6	1.00935	1.02276	1.00981
288.55	278.55	1.02582	0.99556	1.00488
288.5	278.5	1.01186	1.00735	1.01361
288.45	278.45	0.99987	1.00116	1.02072
288.4	278.4	1.00824	1.00783	1.01406
288.35	278.35	1.02867	1.0061	1.0182
288.3	278.3	1.01322	1.0086	1.01243
288.25	278.25	1.01989	1.0005	1.01388
288.2	278.2	1.01633	1.01414	1.00064
288.15	278.15	1.00369	1.00851	0.9951
288.1	278.1	1.00807	1.00135	1.00193
288.05	278.05	1.01427	1.01446	1.01104
288	278	1.0177	1.02335	1.01784

## Sheet: Suppl. Fig. 1a - raw TPD data
Temperature (K)	mass 18 counts (raw)	mass 20 counts	mass 18 background counts (smoothed)
110	89.0711	38.1245	220.485
110.1	110.699	47.4244	220.485
110.2	117.569	71.4691	220.485
110.3	124.439	95.5139	197.616
110.4	131.309	119.559	196.171
110.5	138.179	143.603	202.28
110.6	145.049	167.648	174.191
110.7	172.891	179.853	127.49
110.8	210.704	186.429	111.453
110.9	248.517	193.005	125.175
111	286.33	199.581	140.37
111.1	324.143	206.158	136.193
111.2	361.956	212.734	133.136
111.3	357.433	203.12	131.921
111.4	324.116	182.496	127.073
111.5	290.799	161.871	120.212
111.6	257.483	141.246	112.653
111.7	224.166	120.622	102.034
111.8	190.85	99.9972	86.4764
111.9	164.569	87.1914	69.2646
112	155.346	93.34	54.8082
112.1	146.123	99.4885	44.0017
112.2	136.901	105.637	41.6047
112.3	127.678	111.786	47.048
112.4	118.455	117.934	60.9437
112.5	109.232	124.083	82.9349
112.6	110.769	118.383	106.622
112.7	115.227	109.466	113.572
112.8	119.686	100.55	104.775
112.9	124.144	91.633	91.648
113	128.602	82.7162	82.7061
113.1	133.061	73.7995	77.4942
113.2	138.756	65.9765	72.7697
113.3	164.709	76.0695	67.6053
113.4	190.662	86.1624	61.7578
113.5	216.616	96.2553	52.2338
113.6	242.569	106.348	38.6121
113.7	268.522	116.441	21.7547
113.8	294.476	126.534	9.0246
113.9	316.92	135.567	1.91174
114	314.116	136.969	0
114.1	311.312	138.371	1.49365
114.2	308.508	139.773	5.56725
114.3	305.704	141.175	12.0429
114.4	302.899	142.577	19.2263
114.5	300.095	143.98	24.9867
114.6	297.291	145.382	29.4158
114.7	261.857	133.14	33.0149
114.8	226.089	120.759	37.9198
114.9	190.321	108.378	44.3315
115	154.553	95.9965	52.1606
115.1	118.786	83.6153	59.8517
115.2	83.0178	71.2341	66.4818
115.3	47.25	58.853	72.1101
115.4	75.3756	61.2593	76.8027
115.5	128.254	69.3944	80.651
115.6	181.132	77.5295	83.7029
115.7	234.01	85.6646	85.9999
115.8	286.888	93.7997	88.1561
115.9	339.766	101.935	90.4812
116	392.644	110.07	92.9669
116.1	418.463	114.933	95.0761
116.2	392.98	113.591	94.9704
116.3	367.498	112.25	92.6579
116.4	342.015	110.909	88.2413
116.5	316.533	109.568	84.957
116.6	291.05	108.227	84.214
116.7	265.568	106.886	85.8994
116.8	240.085	105.544	89.088
116.9	207.748	105.396	90.8337
117	174.557	105.396	91.0463
117.1	141.366	105.396	89.7903
117.2	108.175	105.396	88.7742
117.3	74.9836	105.396	88.9335
117.4	41.7925	105.396	90.2211
117.5	8.60149	105.396	92.0762
117.6	0	103.509	92.1371
117.7	35.6702	98.2243	90.206
117.8	71.3405	92.9398	86.3591
117.9	107.011	87.6553	82.0396
118	142.681	82.3709	78.561
118.1	178.351	77.0864	75.8924
118.2	214.021	71.8019	74.0259
118.3	249.692	66.5174	73.087
118.4	257.263	68.5081	73.0728
118.5	257.263	72.459	73.9508
118.6	257.263	76.4099	74.6608
118.7	257.263	80.3607	73.7724
118.8	257.263	84.3116	71.3399
118.9	257.263	88.2625	67.5651
119	257.263	92.2134	64.2716
119.1	265.201	96.4201	61.8834
119.2	306.017	101.687	60.3711
119.3	346.832	106.953	59.6339
119.4	387.648	112.22	59.504
119.5	428.463	117.486	59.9623
119.6	469.279	122.753	60.989
119.7	510.095	128.019	62.264
119.8	550.91	133.286	63.6811
119.9	533.315	131.448	65.236
120	476.676	124.862	66.7949
120.1	420.036	118.276	67.8514
120.2	363.397	111.69	68.3805
120.3	306.757	105.105	68.3974
120.4	250.118	98.5185	68.4202
120.5	193.479	91.9325	69.0032
120.6	137.48	85.3958	70.1306
120.7	166.595	85.3958	71.7856
120.8	195.71	85.3958	73.3254
120.9	224.824	85.3958	74.5473
121	253.939	85.3958	75.4597
121.1	283.054	85.3958	76.1472
121.2	312.169	85.3958	77.1224
121.3	341.283	85.3958	78.4705
121.4	359.069	85.3958	80.1818
121.5	363.073	85.3958	81.8098
121.6	367.077	85.3958	81.6617
121.7	371.081	85.3958	79.6522
121.8	375.085	85.3958	75.8285
121.9	379.089	85.3958	71.2452
122	383.093	85.3958	68.8877
122.1	387.097	85.3958	68.701
122.2	370.526	96.9827	70.632
122.3	353.069	109.068	74.0798
122.4	335.611	121.154	78.0101
122.5	318.154	133.24	82.4114
122.6	300.697	145.326	87.2725
122.7	283.24	157.412	91.5491
122.8	265.782	169.498	94.1024
122.9	251.061	170.572	94.9722
123	238.948	161.151	94.1973
123.1	226.834	151.729	93.1033
123.2	214.721	142.308	92.4836
123.3	202.608	132.886	92.3275
123.4	190.494	123.465	92.5873
123.5	178.381	114.044	92.5335
123.6	170.826	105.396	91.9715
123.7	214.223	105.396	90.9122
123.8	257.62	105.396	89.5422
123.9	301.017	105.396	88.648
124	344.414	105.396	88.3042
124.1	387.811	105.396	88.4992
124.2	431.208	105.396	89.2451
124.3	474.605	105.396	90.5684
124.4	447.687	100.569	92.4572
124.5	391.814	93.7557	94.8997
124.6	335.941	86.942	97.0299
124.7	280.068	80.1282	98.4979
124.8	224.195	73.3144	99.317
124.9	168.323	66.5007	99.6978
125	112.45	59.6869	100.584
125.1	84.8856	62.5106	102.081
125.2	105.476	81.7282	104.175
125.3	126.066	100.946	106.552
125.4	146.656	120.163	108.843
125.5	167.247	139.381	111.05
125.6	187.837	158.598	113.091
125.7	208.427	177.816	114.138
125.8	226.093	194.928	114.016
125.9	212.371	189.439	112.747
126	198.648	183.95	110.889
126.1	184.926	178.461	109.234
126.2	171.203	172.972	107.779
126.3	157.481	167.483	106.574
126.4	143.758	161.994	105.989
126.5	130.035	156.505	106.084
126.6	136.066	164.199	106.845
126.7	147.098	175.231	107.713
126.8	158.13	186.263	108.241
126.9	169.162	197.296	108.436
127	180.195	208.328	108.19
127.1	191.227	219.36	107.065
127.2	202.259	230.393	105.04
127.3	220.941	224.757	102.129
127.4	245.971	205.289	99.65
127.5	271	185.822	98.3337
127.6	296.03	166.354	98.1603
127.7	321.06	146.887	98.9308
127.8	346.089	127.419	99.7926
127.9	371.119	107.952	100.645
128	389.26	95.3958	101.488
128.1	394.884	95.3958	101.977
128.2	400.509	95.3958	101.671
128.3	406.134	95.3958	100.584
128.4	411.758	95.3958	98.7294
128.5	417.383	95.3958	96.7908
128.6	423.008	95.3958	94.989
128.7	416.228	96.0855	93.3217
128.8	370.923	98.917	91.9079
128.9	325.619	101.749	91.3306
129	280.314	104.58	91.652
129.1	235.01	107.412	92.8579
129.2	189.705	110.243	94.6877
129.3	144.4	113.075	96.6796
129.4	112.145	114.882	98.8311
129.5	139.231	112.031	101.14
129.6	166.317	109.18	103.088
129.7	193.403	106.328	104.393
129.8	220.489	103.477	105.064
129.9	247.575	100.626	105.13
130	274.661	97.7749	104.782
130.1	298.918	95.1593	104.068
130.2	308.919	93.7306	102.993
130.3	318.92	92.3019	101.697
130.4	328.921	90.8732	100.689
130.5	338.922	89.4445	99.9994
130.6	348.922	88.0158	99.6242
130.7	358.923	86.5871	99.54
130.8	368.909	87.7478	99.7104
130.9	378.82	101.906	100.132
131	388.731	116.065	100.801
131.1	398.642	130.223	101.56
131.2	408.552	144.381	102.298
131.3	418.463	158.54	103.018
131.4	428.374	172.698	103.725
131.5	437.12	185.111	104.568
131.6	435.738	182.347	105.589
131.7	434.356	179.582	106.783
131.8	432.974	176.818	108.057
131.9	431.592	174.054	108.968
132	430.21	171.29	109.469
132.1	428.828	168.526	109.564
132.2	427.445	165.762	109.322
132.3	401.561	153.713	108.862
132.4	371.94	140.249	108.188
132.5	342.318	126.785	107.302
132.6	312.696	113.32	106.355
132.7	283.075	99.8559	105.416
132.8	253.453	86.3915	104.486
132.9	223.831	72.9271	103.601
133	212.489	70.6218	102.956
133.1	224.348	82.4814	102.578
133.2	236.208	94.3412	102.464
133.3	248.068	106.201	102.338
133.4	259.927	118.061	101.78
133.5	271.787	129.92	100.794
133.6	283.647	141.78	99.3892
133.7	295.506	153.64	98.9105
133.8	277.279	149.845	99.7888
133.9	253.823	143.329	102.007
134	230.366	136.813	105.204
134.1	206.909	130.298	108.002
134.2	183.453	123.782	110.294
134.3	159.996	117.266	112.087
134.4	136.54	110.751	113.359
134.5	117.031	105.164	114.091
134.6	115.731	103.864	114.292
134.7	114.431	102.565	114.174
134.8	113.132	101.265	115.021
134.9	111.832	99.965	117.04
135	110.532	98.6652	118.281
135.1	109.232	97.3654	119.816
135.2	107.932	96.0657	121.411
135.3	116.81	94.1228	122.813
135.4	136.509	91.4962	124.021
135.5	156.209	88.8696	125.037
135.6	175.908	86.243	126.18
135.7	195.608	83.6164	126.421
135.8	215.307	80.9898	127.364
135.9	235.007	78.3632	127.312
136	254.706	75.7366	127.709
136.1	270.027	77.7166	128.151
136.2	284.695	80.3835	128.299
136.3	299.363	83.0504	128.59
136.4	314.031	85.7173	129.075
136.5	328.699	88.3842	129.08
136.6	343.367	91.0511	128.656
136.7	358.035	93.718	127.985
136.8	354.192	101.931	127.107
136.9	318.951	119.551	126.112
137	283.711	137.172	125.316
137.1	248.47	154.792	124.718
137.2	213.23	172.412	124.228
137.3	177.989	190.032	123.729
137.4	142.749	207.653	123.265
137.5	107.508	225.273	122.847
137.6	173.724	194.2	122.568
137.7	240.651	162.785	122.431
137.8	307.578	131.37	122.434
137.9	374.505	99.9553	122.564
138	441.433	68.5404	122.814
138.1	508.36	37.1256	123.194
138.2	575.287	5.71073	123.704
138.3	564.112	0	124.388
138.4	514.756	6.85502	125.289
138.5	465.4	13.7101	126.407
138.6	416.044	20.5651	127.743
138.7	366.688	27.4201	129.154
138.8	317.331	34.2751	130.386
138.9	267.975	41.1302	131.439
139	259.545	49.0231	132.312
139.1	318.533	58.6258	133.005
139.2	377.521	68.2286	133.41
139.3	436.51	77.8314	133.477
139.4	495.498	87.4341	133.294
139.5	554.486	97.0369	133.076
139.6	613.475	106.64	132.824
139.7	659.72	114.909	132.487
139.8	574.16	109.389	132.061
139.9	488.6	103.869	131.546
140	403.039	98.3491	130.941
140.1	317.479	92.8291	130.217
140.2	231.919	87.3091	129.724
140.3	146.359	81.7891	129.55
140.4	60.7993	76.2691	129.695
140.5	73.1532	78.9263	130.159
140.6	103.91	83.1205	130.942
140.7	134.667	87.3145	131.732
140.8	165.424	91.5087	132.304
140.9	196.18	95.7028	132.723
141	226.937	99.8969	132.996
141.1	257.694	104.091	133.123
141.2	281.067	106.382	133.11
141.3	301.105	107.813	133.078
141.4	321.143	109.244	133.025
141.5	341.181	110.676	132.952
141.6	361.22	112.107	133.004
141.7	381.258	113.538	133.244
141.8	401.296	114.97	133.708
141.9	399.02	114.365	134.503
142	387.282	112.898	135.629
142.1	375.544	111.431	137.086
142.2	363.806	109.964	138.873
142.3	352.068	108.496	140.915
142.4	340.33	107.029	143.062
142.5	328.592	105.562	145.029
142.6	352.509	112.04	146.816
142.7	380.979	119.532	148.423
142.8	409.448	127.024	149.85
142.9	437.918	134.516	151.097
143	466.388	142.008	152.099
143.1	494.857	149.5	152.833
143.2	509.863	153.787	153.304
143.3	475.127	146.236	153.514
143.4	440.39	138.684	153.462
143.5	405.653	131.133	153.148
143.6	370.916	123.581	152.572
143.7	336.18	116.03	151.836
143.8	301.443	108.478	151.181
143.9	289.036	107.169	150.607
144	292.033	110.167	150.115
144.1	295.031	113.164	149.704
144.2	298.028	116.161	149.375
144.3	301.025	119.158	149.127
144.4	304.022	122.156	148.88
144.5	307.019	125.153	148.565
144.6	309.969	134.867	148.182
144.7	312.913	145.174	147.731
144.8	315.858	155.481	147.212
144.9	318.803	165.788	146.626
145	321.748	176.095	145.973
145.1	324.693	186.402	145.34
145.2	330.018	192.273	144.725
145.3	351.649	167.758	144.128
145.4	373.28	143.243	143.549
145.5	394.91	118.728	142.988
145.6	416.541	94.2137	142.445
145.7	438.172	69.6989	141.92
145.8	459.802	45.1842	141.411
145.9	475.065	28.9665	141.013
146	463.668	47.4868	140.742
146.1	452.271	66.0071	140.597
146.2	440.874	84.5275	140.578
146.3	429.477	103.048	140.686
146.4	418.08	121.568	140.92
146.5	406.682	140.088	141.239
146.6	392.6	153.923	141.577
146.7	365.721	145.435	141.907
146.8	338.843	136.948	142.227
146.9	311.965	128.46	142.539
147	285.087	119.972	142.842
147.1	258.209	111.484	143.136
147.2	231.331	102.996	143.551
147.3	209.771	95.1007	144.072
147.4	233.765	92.2779	144.629
147.5	257.758	89.4551	145.222
147.6	281.752	86.6323	145.852
147.7	305.746	83.8096	146.519
147.8	329.739	80.9868	147.222
147.9	353.733	78.164	147.701
148	377.208	75.5047	147.924
148.1	374.392	81.1371	148.071
148.2	371.576	86.7695	148.139
148.3	368.76	92.4019	148.13
148.4	365.943	98.0343	148.043
148.5	363.127	103.667	147.879
148.6	360.311	109.299	147.862
148.7	357.495	114.931	148.034
148.8	327.646	112.82	148.397
148.9	295.368	110.014	148.949
149	263.09	107.207	149.691
149.1	230.813	104.4	150.623
149.2	198.535	101.593	151.745
149.3	166.257	98.7866	152.912
149.4	133.98	95.9799	154.079
149.5	180.257	93.1877	155.231
149.6	247.178	90.3993	156.348
149.7	314.098	87.611	157.43
149.8	381.019	84.8226	158.477
149.9	447.94	82.0342	159.49
150	514.861	79.2459	160.623
150.1	581.781	76.4575	161.961
150.2	583.297	84.8108	163.457
150.3	544.595	100.015	164.924
150.4	505.893	115.22	166.363
150.5	467.19	130.424	167.773
150.6	428.488	145.629	169.154
150.7	389.786	160.833	170.396
150.8	351.084	176.037	171.396
150.9	329.886	189.069	172.153
151	336.711	198.623	172.947
151.1	343.535	208.177	173.784
151.2	350.359	217.731	174.665
151.3	357.184	227.286	175.589
151.4	364.008	236.84	176.55
151.5	370.832	246.394	177.538
151.6	378.278	253.599	178.552
151.7	395.862	222.489	179.522
151.8	413.446	191.38	180.427
151.9	431.029	160.27	181.267
152	448.613	129.161	182.041
152.1	466.197	98.051	182.821
152.2	483.78	66.9414	183.75
152.3	501.364	35.8319	184.829
152.4	532.201	30.7398	186.024
152.5	569.729	38.7814	187.303
152.6	607.256	46.823	188.664
152.7	644.784	54.8647	190.11
152.8	682.312	62.9063	191.584
152.9	719.839	70.9479	192.928
153	757.367	78.9895	194.139
153.1	775.086	86.7487	195.252
153.2	715.212	93.4014	196.357
153.3	655.339	100.054	197.456
153.4	595.465	106.707	198.547
153.5	535.591	113.359	199.635
153.6	475.717	120.012	200.736
153.7	415.843	126.665	201.851
153.8	355.969	133.317	202.975
153.9	314.515	129.936	204.006
154	281.431	121.996	204.944
154.1	248.347	114.056	205.791
154.2	215.263	106.116	206.545
154.3	182.178	98.1756	207.246
154.4	149.094	90.2354	207.895
154.5	116.01	82.2952	208.49
154.6	91.093	76.6145	208.916
154.7	120.315	85.9124	209.159
154.8	149.537	95.2103	209.219
154.9	178.759	104.508	209.096
155	207.981	113.806	208.841
155.1	237.202	123.104	208.471
155.2	266.424	132.402	207.987
155.3	295.646	141.7	207.513
155.4	320.847	141.4	207.079
155.5	343.395	134.769	206.686
155.6	365.943	128.137	206.333
155.7	388.491	121.505	205.971
155.8	411.038	114.873	205.539
155.9	433.586	108.242	205.036
156	456.134	101.61	204.544
156.1	476.593	95.3958	204.09
156.2	465.949	95.3958	203.674
156.3	455.305	95.3958	203.295
156.4	444.661	95.3958	202.955
156.5	434.017	95.3958	202.745
156.6	423.374	95.3958	202.663
156.7	412.73	95.3958	202.71
156.8	402.086	95.3958	202.887
156.9	393.615	93.9368	203.192
157	386.945	91.2686	203.626
157.1	380.274	88.6004	204.189
157.2	373.604	85.9323	204.847
157.3	366.933	83.2642	205.559
157.4	360.263	80.596	206.171
157.5	353.593	77.9279	206.628
157.6	349.86	75.6693	206.931
157.7	400.796	81.0309	207.078
157.8	451.731	86.3925	207.07
157.9	502.667	91.7541	206.907
158	553.602	97.1158	206.792
158.1	604.538	102.477	206.983
158.2	655.473	107.839	207.58
158.3	706.408	113.201	208.583
158.4	690.401	117.8	209.99
158.5	627.985	121.87	211.804
158.6	565.569	125.941	214.023
158.7	503.153	130.012	216.645
158.8	440.737	134.082	218.992
158.9	378.321	138.153	220.904
159	315.906	142.223	222.382
159.1	280.092	143.869	223.425
159.2	338.229	136.947	224.034
159.3	396.367	130.026	224.208
159.4	454.505	123.105	223.947
159.5	512.642	116.184	223.402
159.6	570.78	109.263	222.855
159.7	628.918	102.342	222.306
159.8	687.056	95.4204	221.755
159.9	630.08	107.948	221.202
160	572.693	120.545	220.647
160.1	515.306	133.142	220.091
160.2	457.92	145.739	219.498
160.3	400.533	158.336	218.94
160.4	343.146	170.934	218.571
160.5	285.759	183.531	218.394
160.6	313.047	177.046	218.407
160.7	355.05	167.245	218.61
160.8	397.053	157.445	219.004
160.9	439.056	147.644	219.58
161	481.06	137.843	220.319
161.1	523.063	128.042	221.021
161.2	565.066	118.242	221.614
161.3	556.488	113.417	222.097
161.4	527.214	110.629	222.47
161.5	497.939	107.841	222.734
161.6	468.664	105.053	222.931
161.7	439.389	102.265	223.134
161.8	410.115	99.477	223.362
161.9	380.84	96.6889	223.727
162	381.494	95.3958	224.228
162.1	408.036	95.3958	224.865
162.2	434.578	95.3958	225.638
162.3	461.119	95.3958	226.533
162.4	487.661	95.3958	227.529
162.5	514.203	95.3958	228.626
162.6	540.744	95.3958	229.728
162.7	549.824	95.9271	230.787
162.8	530.127	97.3341	231.801
162.9	510.43	98.741	232.772
163	490.733	100.148	233.654
163.1	471.036	101.555	234.413
163.2	451.338	102.962	235.049
163.3	431.641	104.369	235.56
163.4	418.793	108.073	235.94
163.5	424.459	117.99	236.188
163.6	430.126	127.906	236.304
163.7	435.792	137.822	236.35
163.8	441.459	147.739	236.343
163.9	447.125	157.655	236.284
164	452.792	167.572	236.174
164.1	466.271	175.096	236.173
164.2	508.967	173.672	236.297
164.3	551.663	172.249	236.548
164.4	594.359	170.826	236.742
164.5	637.055	169.403	236.869
164.6	679.751	167.98	236.931
164.7	722.447	166.556	236.928
164.8	754.619	164.603	236.74
164.9	740.295	160.305	236.299
165	725.971	156.008	235.646
165.1	711.647	151.711	235.002
165.2	697.323	147.414	234.366
165.3	682.999	143.117	233.738
165.4	668.676	138.82	233.119
165.5	656.971	132.481	232.55
165.6	655.537	118.138	232.092
165.7	654.102	103.795	231.775
165.8	652.668	89.4517	231.659
165.9	651.234	75.1085	231.743
166	649.8	60.7654	232.028
166.1	648.365	46.4223	232.513
166.2	639.316	38.0446	233.252
166.3	604.95	49.4999	234.366
166.4	570.584	60.9553	235.685
166.5	536.218	72.4106	236.998
166.6	501.852	83.8659	238.303
166.7	467.486	95.3212	239.602
166.8	433.12	106.776	240.895
166.9	409.378	115.396	242.114
167	417.922	115.396	243.114
167.1	426.466	115.396	244.082
167.2	435.01	115.396	245.21
167.3	443.554	115.396	246.498
167.4	452.098	115.396	247.946
167.5	460.642	115.396	249.554
167.6	456.377	113.155	251.286
167.7	408.031	103.201	253.095
167.8	359.685	93.2475	254.827
167.9	311.339	83.2939	256.324
168	262.993	73.3403	257.587
168.1	214.647	63.3867	258.617
168.2	166.301	53.4331	259.412
168.3	132.451	49.492	260.074
168.4	159.401	70.7681	260.668
168.5	186.351	92.0442	261.263
168.6	213.3	113.32	261.934
168.7	240.25	134.596	262.68
168.8	267.2	155.873	263.501
168.9	294.15	177.149	264.398
169	323.296	194.591	265.447
169.1	365.678	188.94	266.674
169.2	408.059	183.29	267.953
169.3	450.441	177.639	269.107
169.4	492.823	171.988	270.133
169.5	535.204	166.337	271.033
169.6	577.586	160.686	271.807
169.7	614.584	155.753	272.177
169.8	572.612	161.349	272.064
169.9	530.64	166.945	271.602
170	488.669	172.542	271.114
170.1	446.697	178.138	270.6
170.2	404.726	183.734	270.06
170.3	362.754	189.33	269.493
170.4	320.782	194.926	269.029
170.5	315.993	201.746	268.737
170.6	314.606	208.677	268.596
170.7	313.22	215.608	268.446
170.8	311.834	222.539	268.288
170.9	310.448	229.47	268.122
171	309.062	236.401	267.947
171.1	307.675	243.332	267.817
171.2	305.338	235.771	267.823
171.3	302.597	222.066	267.966
171.4	299.856	208.361	268.33
171.5	297.114	194.655	268.925
171.6	294.373	180.95	269.75
171.7	291.632	167.244	270.805
171.8	288.891	153.539	272.09
171.9	304.865	143.196	273.438
172	348.237	137.774	274.851
172.1	391.61	132.352	276.268
172.2	434.982	126.931	277.664
172.3	478.355	121.509	279.039
172.4	521.727	116.088	280.391
172.5	565.1	110.666	281.722
172.6	606.702	105.732	282.94
172.7	586.592	117.798	283.988
172.8	566.482	129.864	284.935
172.9	546.373	141.93	285.86
173	526.263	153.995	286.762
173.1	506.154	166.061	287.641
173.2	486.044	178.127	288.497
173.3	465.934	190.193	289.358
173.4	450.423	190.836	290.332
173.5	438.399	182.82	291.334
173.6	426.375	174.804	292.147
173.7	414.351	166.788	292.77
173.8	402.327	158.772	293.205
173.9	390.303	150.756	293.451
174	378.279	142.74	293.509
174.1	370.071	135.845	293.5
174.2	403.571	141.205	293.472
174.3	437.072	146.565	293.499
174.4	470.573	151.925	293.582
174.5	504.073	157.285	293.722
174.6	537.574	162.646	293.917
174.7	571.074	168.006	294.169
174.8	604.575	173.366	294.461
174.9	590.443	174.558	294.76
175	547.275	173.209	295.15
175.1	504.106	171.86	295.631
175.2	460.938	170.511	296.203
175.3	417.769	169.162	296.867
175.4	374.601	167.813	297.622
175.5	331.432	166.464	298.469
175.6	300.649	165.678	299.298
175.7	316.894	167.032	300.117
175.8	333.138	168.385	300.931
175.9	349.383	169.739	301.74
176	365.627	171.093	302.545
176.1	381.872	172.447	303.346
176.2	398.116	173.8	304.142
176.3	414.361	175.154	304.935
176.4	418.376	174.282	305.694
176.5	419.731	172.927	306.402
176.6	421.087	171.572	307.06
176.7	422.442	170.216	307.667
176.8	423.798	168.861	308.225
176.9	425.153	167.505	308.732
177	426.508	166.15	309.189
177.1	431.461	160.598	309.615
177.2	440.925	149.782	310.017
177.3	450.389	138.966	310.393
177.4	459.852	128.15	310.744
177.5	469.316	117.335	311.07
177.6	478.78	106.519	311.371
177.7	488.244	95.703	311.646
177.8	497.326	85.7135	311.905
177.9	498.677	92.4698	312.136
178	500.029	99.226	312.337
178.1	501.38	105.982	312.51
178.2	502.731	112.739	312.654
178.3	504.082	119.495	312.768
178.4	505.434	126.251	312.854
178.5	506.785	133.007	312.903
178.6	497.606	133.64	312.963
178.7	482.669	130.924	313.082
178.8	467.732	128.208	313.258
178.9	452.795	125.493	313.493
179	437.858	122.777	313.786
179.1	422.921	120.061	314.137
179.2	407.984	117.345	314.547
179.3	392.98	116.564	315.114
179.4	377.805	120.702	315.806
179.5	362.631	124.841	316.623
179.6	347.456	128.979	317.565
179.7	332.281	133.118	318.632
179.8	317.107	137.256	319.824
179.9	301.932	141.395	321.14
180	289.272	145.583	322.315
180.1	349.658	151.2	323.263
180.2	410.044	156.817	323.979
180.3	470.431	162.435	324.463
180.4	530.817	168.052	324.714
180.5	591.203	173.669	324.733
180.6	651.589	179.287	324.519
180.7	711.976	184.904	324.387
180.8	687.289	190.609	324.38
180.9	654.439	196.322	324.472
181	621.588	202.035	324.665
181.1	588.738	207.748	324.956
181.2	555.888	213.461	325.347
181.3	523.038	219.174	325.838
181.4	490.188	224.887	326.331
181.5	467.576	212.271	326.847
181.6	445.965	197.864	327.502
181.7	424.354	183.456	328.295
181.8	402.742	169.049	329.228
181.9	381.131	154.641	330.3
182	359.52	140.234	331.511
182.1	337.909	125.826	332.798
182.2	359.718	136.623	334.138
182.3	382.865	148.197	335.111
182.4	406.012	159.77	335.714
182.5	429.159	171.344	335.949
182.6	452.306	182.917	335.815
182.7	475.453	194.491	335.312
182.8	497.512	204.814	334.575
182.9	501.827	194.746	333.661
183	506.141	184.679	332.902
183.1	510.456	174.611	332.407
183.2	514.771	164.544	332.175
183.3	519.085	154.476	332.207
183.4	523.4	144.409	332.503
183.5	527.113	135.545	332.968
183.6	525.686	136.972	333.533
183.7	524.259	138.399	334.205
183.8	522.832	139.826	334.991
183.9	521.405	141.253	335.891
184	519.978	142.681	336.903
184.1	518.551	144.108	338.029
184.2	512.412	146.92	339.25
184.3	462.562	162.587	340.539
184.4	412.712	178.255	341.691
184.5	362.861	193.922	342.486
184.6	313.011	209.589	342.926
184.7	263.161	225.256	343.01
184.8	213.311	240.924	342.738
184.9	171.29	255.396	342.145
185	224.091	255.396	341.352
185.1	276.893	255.396	340.593
185.2	329.695	255.396	340.123
185.3	382.496	255.396	339.94
185.4	435.298	255.396	340.046
185.5	488.1	255.396	340.439
185.6	538.645	255.297	341.118
185.7	558.707	253.864	342.021
185.8	578.769	252.431	343.124
185.9	598.831	250.998	344.408
186	618.893	249.565	345.873
186.1	638.954	248.132	347.517
186.2	659.016	246.699	349.342
186.3	673.488	246.177	351.348
186.4	631.779	254.806	353.4
186.5	590.07	263.436	355.408
186.6	548.361	272.065	357.312
186.7	506.651	280.695	359.112
186.8	464.942	289.324	360.808
186.9	423.233	297.954	362.401
187	390.055	310.183	363.89
187.1	410.353	344.979	365.405
187.2	430.65	379.775	366.933
187.3	450.948	414.571	368.429
187.4	471.246	449.367	369.892
187.5	491.543	484.163	371.324
187.6	511.841	518.959	372.723
187.7	524.458	542.592	374.09
187.8	512.785	530.918	375.35
187.9	501.111	519.244	376.437
188	489.437	507.57	377.341
188.1	477.764	495.897	378.063
188.2	466.09	484.223	378.602
188.3	454.416	472.549	378.958
188.4	447.263	468.79	379.132
188.5	447.263	477.558	379.161
188.6	447.263	486.325	379.222
188.7	447.263	495.092	379.465
188.8	447.263	503.86	379.89
188.9	447.263	512.627	380.497
189	447.263	521.394	381.287
189.1	468.604	520.653	382.258
189.2	507.865	511.929	383.426
189.3	547.126	503.204	384.802
189.4	586.387	494.479	386.171
189.5	625.648	485.755	387.531
189.6	664.908	477.03	388.885
189.7	704.169	468.305	390.23
189.8	698.925	476.012	391.568
189.9	671.413	491.94	392.898
190	643.9	507.869	394.106
190.1	616.387	523.797	395.397
190.2	588.875	539.726	396.773
190.3	561.362	555.654	398.232
190.4	533.85	571.582	399.775
190.5	521.813	566.676	401.402
190.6	514.647	555.211	403.112
190.7	507.481	543.746	404.949
190.8	500.316	532.281	406.882
190.9	493.15	520.816	408.904
191	485.985	509.351	411.015
191.1	478.819	497.886	413.214
191.2	514.038	521.027	415.503
191.3	561.019	553.771	417.88
191.4	607.999	586.515	420.329
191.5	654.979	619.259	422.668
191.6	701.96	652.003	424.837
191.7	748.94	684.747	426.835
191.8	795.92	717.491	428.663
191.9	785.833	715.752	430.321
192	757.583	703.04	431.808
192.1	729.333	690.327	433.112
192.2	701.082	677.615	434.24
192.3	672.832	664.902	435.262
192.4	644.582	652.19	436.177
192.5	616.332	639.477	436.985
192.6	602.501	650.632	437.686
192.7	595.489	673.072	438.279
192.8	588.476	695.512	438.77
192.9	581.464	717.952	439.284
193	574.451	740.392	439.926
193.1	567.439	762.832	440.693
193.2	560.426	785.272	441.587
193.3	564.181	787.709	442.607
193.4	576.786	773.703	443.753
193.5	589.391	759.698	445.025
193.6	601.995	745.693	446.37
193.7	614.6	731.687	447.652
193.8	627.205	717.682	448.873
193.9	639.81	703.676	450.031
194	666.12	709.682	451.127
194.1	712.254	744.632	452.161
194.2	758.388	779.582	453.132
194.3	804.522	814.532	454.104
194.4	850.656	849.482	455.096
194.5	896.79	884.432	456.108
194.6	942.924	919.382	457.139
194.7	957.688	946.108	458.19
194.8	881.13	948.892	459.261
194.9	804.572	951.675	460.352
195	728.014	954.459	461.435
195.1	651.455	957.243	462.54
195.2	574.897	960.027	463.667
195.3	498.339	962.811	464.817
195.4	430.427	965.989	465.99
195.5	474.628	974.277	467.185
195.6	518.829	982.565	468.402
195.7	563.03	990.852	469.661
195.8	607.231	999.14	470.877
195.9	651.432	1007.43	472.035
196	695.633	1015.72	473.135
196.1	739.834	1024	474.176
196.2	766.628	1011.73	475.16
196.3	789.904	995.296	476.086
196.4	813.181	978.865	476.868
196.5	836.458	962.434	477.475
196.6	859.735	946.004	477.935
196.7	883.012	929.573	478.25
196.8	906.288	913.142	478.418
196.9	898.526	933.5	478.44
197	863.077	986.674	478.315
197.1	827.628	1039.85	478.186
197.2	792.179	1093.02	478.323
197.3	756.73	1146.2	478.794
197.4	721.28	1199.37	479.599
197.5	685.831	1252.54	480.738
197.6	654.358	1295.66	482.211
197.7	639.392	1297.02	484.018
197.8	624.425	1298.38	486.055
197.9	609.459	1299.74	488.093
198	594.493	1301.1	489.954
198.1	579.527	1302.46	491.639
198.2	564.561	1303.82	493.147
198.3	549.595	1305.18	494.479
198.4	581.789	1289.28	495.634
198.5	622.687	1270.2	496.631
198.6	663.586	1251.11	497.512
198.7	704.485	1232.03	498.276
198.8	745.383	1212.94	498.924
198.9	786.282	1193.85	499.455
199	827.181	1174.77	499.869
199.1	847.959	1186.28	500.167
199.2	849.326	1227.31	500.367
199.3	850.694	1268.34	500.511
199.4	852.062	1309.38	500.615
199.5	853.43	1350.41	500.697
199.6	854.797	1391.44	500.759
199.7	856.165	1432.47	500.799
199.8	851.549	1465.67	500.818
199.9	822.637	1467.04	500.788
200	793.725	1468.42	500.646
200.1	764.813	1469.8	500.438
200.2	735.901	1471.17	500.351
200.3	706.989	1472.55	500.384
200.4	678.077	1473.93	500.537
200.5	649.164	1475.31	500.811
200.6	678.303	1488.33	501.214
200.7	711.529	1502.17	501.771
200.8	744.755	1516.02	502.484
200.9	777.98	1529.86	503.072
201	811.206	1543.71	503.529
201.1	844.432	1557.55	503.855
201.2	877.658	1571.39	504.05
201.3	862.513	1589.26	504.142
201.4	827.7	1608.75	504.231
201.5	792.886	1628.25	504.317
201.6	758.073	1647.74	504.47
201.7	723.26	1667.24	504.711
201.8	688.447	1686.73	505.041
201.9	653.634	1706.23	505.459
202	647.63	1713.17	505.931
202.1	667.201	1708.98	506.3
202.2	686.773	1704.79	506.567
202.3	706.344	1700.59	506.765
202.4	725.915	1696.4	506.928
202.5	745.486	1692.21	507.055
202.6	765.057	1688.01	507.146
202.7	782.022	1697.03	507.226
202.8	794.668	1727.94	507.433
202.9	807.314	1758.86	507.767
203	819.961	1789.77	508.194
203.1	832.607	1820.68	508.624
203.2	845.253	1851.59	509.055
203.3	857.899	1882.51	509.489
203.4	867.628	1907.96	509.92
203.5	869.037	1917.82	510.329
203.6	870.446	1927.68	510.713
203.7	871.855	1937.54	511.079
203.8	873.264	1947.41	511.526
203.9	874.673	1957.27	512.056
204	876.082	1967.13	512.668
204.1	881.398	1985.04	513.342
204.2	906.928	2044.62	513.939
204.3	932.459	2104.19	514.458
204.4	957.99	2163.76	514.9
204.5	983.52	2223.33	515.381
204.6	1009.05	2282.9	515.915
204.7	1034.58	2342.47	516.502
204.8	1052.95	2391.41	517.161
204.9	1014.35	2355.66	518.116
205	975.751	2319.92	519.367
205.1	937.149	2284.18	520.915
205.2	898.547	2248.44	522.635
205.3	859.945	2212.69	524.496
205.4	821.344	2176.95	526.498
205.5	788.103	2145.23	528.641
205.6	795.282	2143.79	530.67
205.7	802.461	2142.36	532.577
205.8	809.64	2140.92	534.361
205.9	816.819	2139.48	535.941
206	823.998	2138.05	537.289
206.1	831.177	2136.61	538.407
206.2	838.13	2145.59	539.293
206.3	843.83	2212.56	540.017
206.4	849.53	2279.54	540.596
206.5	855.23	2346.51	541.03
206.6	860.929	2413.48	541.321
206.7	866.629	2480.45	541.467
206.8	872.329	2547.42	541.468
206.9	882.189	2603.31	541.325
207	918.844	2587.8	541.14
207.1	955.5	2572.3	540.988
207.2	992.155	2556.79	540.869
207.3	1028.81	2541.28	540.935
207.4	1065.47	2525.77	541.242
207.5	1102.12	2510.26	541.79
207.6	1136	2494.59	542.579
207.7	1105.31	2475.06	543.609
207.8	1074.62	2455.53	544.877
207.9	1043.93	2436	546.383
208	1013.25	2416.48	547.93
208.1	982.559	2396.95	549.419
208.2	951.872	2377.42	550.849
208.3	921.184	2357.89	552.221
208.4	941.45	2380.79	553.509
208.5	969.182	2409.91	554.559
208.6	996.913	2439.03	555.369
208.7	1024.64	2468.15	556.142
208.8	1052.38	2497.27	557.037
208.9	1080.11	2526.38	558.054
209	1107.84	2555.5	559.193
209.1	1109.94	2562.65	560.454
209.2	1098.85	2558.49	561.88
209.3	1087.76	2554.33	563.472
209.4	1076.66	2550.17	565.121
209.5	1065.57	2546.01	566.696
209.6	1054.48	2541.85	568.198
209.7	1043.39	2537.69	569.626
209.8	1030.41	2552.85	570.98
209.9	1015.09	2591.83	572.38
210	999.775	2630.82	573.855
210.1	984.459	2669.8	575.439
210.2	969.144	2708.79	577.186
210.3	953.829	2747.77	579.096
210.4	938.513	2786.76	581.169
210.5	927.263	2794.64	583.406
210.6	927.263	2716.46	585.665
210.7	927.263	2638.27	587.874
210.8	927.263	2560.08	590.042
210.9	927.263	2481.89	592.185
211	927.263	2403.7	594.305
211.1	927.263	2325.52	596.4
211.2	928.848	2262.17	598.47
211.3	944.215	2327.83	600.483
211.4	959.583	2393.49	602.407
211.5	974.95	2459.15	604.199
211.6	990.317	2524.81	605.787
211.7	1005.68	2590.47	607.171
211.8	1021.05	2656.13	608.35
211.9	1036.42	2721.79	609.325
212	999.153	2750.36	610.176
212.1	958.829	2776.78	611.024
212.2	918.504	2803.2	611.887
212.3	878.179	2829.62	612.782
212.4	837.855	2856.04	613.71
212.5	797.53	2882.46	614.67
212.6	757.205	2908.88	615.664
212.7	778.551	2902.88	616.673
212.8	820.078	2886.27	617.656
212.9	861.606	2869.66	618.658
213	903.134	2853.05	619.713
213.1	944.661	2836.44	620.82
213.2	986.189	2819.83	621.981
213.3	1027.72	2803.21	623.194
213.4	1061.16	2810.02	624.478
213.5	1087.41	2837.66	625.894
213.6	1113.66	2865.29	627.384
213.7	1139.92	2892.92	628.926
213.8	1166.17	2920.56	630.523
213.9	1192.42	2948.19	632.173
214	1218.67	2975.83	633.876
214.1	1224.32	2993.37	635.566
214.2	1179.99	2986.45	637.018
214.3	1135.65	2979.52	638.416
214.4	1091.31	2972.59	639.768
214.5	1046.98	2965.66	641.074
214.6	1002.64	2958.74	642.334
214.7	958.306	2951.81	643.547
214.8	915.411	2949.3	644.783
214.9	890.479	3001.94	646.155
215	865.547	3054.57	647.446
215.1	840.614	3107.21	648.654
215.2	815.682	3159.84	649.78
215.3	790.749	3212.48	650.823
215.4	765.817	3265.11	651.784
215.5	740.885	3317.75	652.657
215.6	790.942	3340.9	653.404
215.7	853.745	3359.05	653.963
215.8	916.549	3377.19	654.337
215.9	979.353	3395.33	654.524
216	1042.16	3413.48	654.525
216.1	1104.96	3431.62	654.34
216.2	1167.76	3449.76	653.969
216.3	1160.07	3439.86	653.586
216.4	1120.64	3417.33	653.401
216.5	1081.21	3394.8	653.415
216.6	1041.78	3372.27	653.627
216.7	1002.36	3349.73	654.039
216.8	962.925	3327.2	654.649
216.9	923.495	3304.67	655.47
217	919.808	3310.45	656.334
217.1	941.131	3336.04	657.047
217.2	962.455	3361.63	657.609
217.3	983.779	3387.22	658.022
217.4	1005.1	3412.8	658.284
217.5	1026.43	3438.39	658.397
217.6	1047.75	3463.98	658.353
217.7	1056.47	3480.14	658.287
217.8	1055.04	3488.7	658.355
217.9	1053.62	3497.27	658.556
218	1052.19	3505.83	658.891
218.1	1050.76	3514.4	659.359
218.2	1049.34	3522.96	659.961
218.3	1047.91	3531.52	660.696
218.4	1060.53	3522.91	661.495
218.5	1084.75	3500.11	662.282
218.6	1108.96	3477.32	663.058
218.7	1133.18	3454.53	663.822
218.8	1157.4	3431.74	664.574
218.9	1181.61	3408.95	665.314
219	1205.83	3386.16	666.043
219.1	1201.55	3400.09	666.861
219.2	1171.78	3446.87	667.915
219.3	1142.01	3493.65	669.206
219.4	1112.24	3540.44	670.733
219.5	1082.47	3587.22	672.496
219.6	1052.7	3634	674.495
219.7	1022.92	3680.78	676.731
219.8	1024.69	3711.43	679.068
219.9	1061.46	3724.16	681.253
220	1098.24	3736.89	683.291
220.1	1135.01	3749.62	685.183
220.2	1171.79	3762.35	686.928
220.3	1208.56	3775.08	688.526
220.4	1245.34	3787.81	689.977
220.5	1266.12	3842.07	691.305
220.6	1263.3	3957.67	692.709
220.7	1260.49	4073.27	694.246
220.8	1257.67	4188.86	695.916
220.9	1254.85	4304.46	697.72
221	1252.03	4420.05	699.657
221.1	1249.21	4535.65	701.727
221.2	1242.9	4607.98	703.93
221.3	1228.84	4584.08	706.181
221.4	1214.78	4560.18	708.326
221.5	1200.72	4536.28	710.345
221.6	1186.67	4512.38	712.239
221.7	1172.61	4488.48	714.007
221.8	1158.55	4464.58	715.65
221.9	1141.68	4438.14	717.166
222	1113.42	4401.4	718.616
222.1	1085.15	4364.65	719.974
222.2	1056.88	4327.9	721.122
222.3	1028.61	4291.15	722.063
222.4	1000.34	4254.4	722.794
222.5	972.075	4217.65	723.317
222.6	954.38	4197.55	723.631
222.7	1012.61	4296.96	723.667
222.8	1070.83	4396.37	723.346
222.9	1129.06	4495.78	722.928
223	1187.29	4595.19	722.51
223.1	1245.51	4694.61	722.092
223.2	1303.74	4794.02	721.674
223.3	1356.8	4883.78	721.257
223.4	1351.1	4863.81	720.925
223.5	1345.39	4843.84	720.894
223.6	1339.69	4823.88	721.165
223.7	1333.98	4803.91	721.735
223.8	1328.27	4783.94	722.605
223.9	1322.57	4763.97	723.775
224	1315.86	4746.7	725.243
224.1	1295.82	4765.31	727.002
224.2	1275.77	4783.93	728.973
224.3	1255.72	4802.54	731.157
224.4	1235.68	4821.15	733.336
224.5	1215.63	4839.77	735.345
224.6	1195.58	4858.38	737.183
224.7	1181.2	4877.98	738.852
224.8	1226.97	4908.02	740.351
224.9	1272.74	4938.05	741.597
225	1318.51	4968.09	742.589
225.1	1364.28	4998.13	743.344
225.2	1410.05	5028.16	744.15
225.3	1455.82	5058.2	745.006
225.4	1494.56	5092.15	745.912
225.5	1465.98	5163.61	746.87
225.6	1437.4	5235.06	747.841
225.7	1408.82	5306.51	748.821
225.8	1380.24	5377.96	749.809
225.9	1351.65	5449.42	750.847
226	1323.07	5520.87	751.96
226.1	1306.63	5582.5	753.149
226.2	1403.22	5552.67	754.414
226.3	1499.81	5522.85	755.795
226.4	1596.4	5493.02	757.309
226.5	1692.99	5463.19	758.954
226.6	1789.58	5433.36	760.669
226.7	1886.17	5403.53	762.329
226.8	1973.1	5378.2	763.933
226.9	1899.97	5427.42	765.481
227	1826.84	5476.64	766.99
227.1	1753.72	5525.86	768.474
227.2	1680.59	5575.08	769.933
227.3	1607.46	5624.3	771.376
227.4	1534.34	5673.52	772.853
227.5	1461.21	5722.74	774.363
227.6	1465.16	5703.01	775.907
227.7	1473.52	5679.35	777.47
227.8	1481.87	5655.68	779.027
227.9	1490.22	5632.02	780.578
228	1498.57	5608.35	782.11
228.1	1506.92	5584.69	783.499
228.2	1515.28	5561.03	784.746
228.3	1539.52	5532.08	785.851
228.4	1568.73	5501.48	786.821
228.5	1597.94	5470.88	787.69
228.6	1627.14	5440.28	788.459
228.7	1656.35	5409.68	789.152
228.8	1685.56	5379.08	790.053
228.9	1714.77	5348.49	791.163
229	1716.1	5371.27	792.481
229.1	1696.6	5433.97	794.006
229.2	1677.09	5496.66	795.633
229.3	1657.59	5559.36	797.361
229.4	1638.08	5622.05	799.176
229.5	1618.58	5684.75	800.898
229.6	1599.07	5747.44	802.527
229.7	1596.65	5816.88	804.063
229.8	1620.45	5896.66	805.505
229.9	1644.24	5976.45	807.123
230	1668.04	6056.23	808.955
230.1	1691.83	6136.02	811.001
230.2	1715.63	6215.8	813.246
230.3	1739.43	6295.59	815.688
230.4	1751.29	6339.59	818.328
230.5	1727.44	6276.46	821.166
230.6	1703.59	6213.33	823.888
230.7	1679.74	6150.19	826.416
230.8	1655.89	6087.06	828.749
230.9	1632.04	6023.93	830.884
231	1608.19	5960.8	832.822
231.1	1593.63	5910.21	834.562
231.2	1645.62	5949.56	836.104
231.3	1697.62	5988.91	837.546
231.4	1749.62	6028.26	838.913
231.5	1801.62	6067.61	840.221
231.6	1853.61	6106.96	841.535
231.7	1905.61	6146.31	842.855
231.8	1956.68	6185.7	844.182
231.9	1869.77	6231.96	845.515
232	1782.86	6278.22	846.918
232.1	1695.95	6324.48	848.41
232.2	1609.04	6370.74	849.988
232.3	1522.13	6417	851.642
232.4	1435.22	6463.26	853.374
232.5	1348.31	6509.52	855.183
232.6	1412.77	6561.67	857.07
232.7	1499.27	6614.69	858.899
232.8	1585.77	6667.7	860.614
232.9	1672.26	6720.72	862.143
233	1758.76	6773.73	863.362
233.1	1845.26	6826.75	864.27
233.2	1931.76	6879.77	864.867
233.3	1925.96	6867.03	865.153
233.4	1881.58	6826.81	865.223
233.5	1837.2	6786.58	865.145
233.6	1792.81	6746.36	865.044
233.7	1748.43	6706.14	865.094
233.8	1704.04	6665.91	865.296
233.9	1659.66	6625.69	865.65
234	1658.58	6568.96	866.155
234.1	1701.59	6495.41	866.83
234.2	1744.61	6421.86	867.701
234.3	1787.63	6348.31	868.715
234.4	1830.65	6274.77	869.803
234.5	1873.67	6201.22	870.963
234.6	1916.69	6127.67	872.196
234.7	1948.07	6100.81	873.502
234.8	1950.86	6188.66	874.845
234.9	1953.65	6276.51	876.105
235	1956.44	6364.36	877.249
235.1	1959.22	6452.21	878.233
235.2	1962.01	6540.06	879.057
235.3	1964.8	6627.91	879.72
235.4	1960.3	6710.37	880.223
235.5	1901.25	6752.55	880.569
235.6	1842.2	6794.73	880.818
235.7	1783.15	6836.9	881.006
235.8	1724.1	6879.08	881.193
235.9	1665.05	6921.26	881.377
236	1606	6963.44	881.558
236.1	1547.6	7005.03	881.737
236.2	1611.35	6935.61	881.914
236.3	1675.1	6866.2	882.221
236.4	1738.85	6796.78	882.677
236.5	1802.59	6727.37	883.282
236.6	1866.34	6657.95	884.037
236.7	1930.09	6588.54	884.941
236.8	1993.84	6519.12	885.994
236.9	1991.84	6550.67	887.196
237	1986.1	6587.94	888.417
237.1	1980.37	6625.22	889.616
237.2	1974.63	6662.49	890.796
237.3	1968.9	6699.77	891.956
237.4	1963.16	6737.04	893.097
237.5	1957.43	6774.31	894.22
237.6	1943.22	6789.43	895.323
237.7	1928.77	6803.89	896.483
237.8	1914.31	6818.35	897.725
237.9	1899.85	6832.81	898.928
238	1885.39	6847.27	900.093
238.1	1870.93	6861.73	901.219
238.2	1860.91	6869.85	902.306
238.3	1927.81	6768.05	903.354
238.4	1994.7	6666.24	904.326
238.5	2061.6	6564.44	905.171
238.6	2128.5	6462.64	905.981
238.7	2195.4	6360.84	906.754
238.8	2262.3	6259.04	907.491
238.9	2308.94	6180.6	908.192
239	2262.3	6209.75	908.856
239.1	2215.66	6238.89	909.47
239.2	2169.03	6268.04	909.973
239.3	2122.39	6297.19	910.637
239.4	2075.75	6326.34	911.463
239.5	2029.11	6355.49	912.449
239.6	2006.98	6370.77	913.595
239.7	2037.61	6356.18	914.903
239.8	2068.24	6341.6	916.371
239.9	2098.87	6327.01	918.101
240	2129.5	6312.42	919.569
240.1	2160.13	6297.84	920.777
240.2	2190.77	6283.25	921.724
240.3	2182.54	6290.09	922.41
240.4	2128.97	6321.95	922.835
240.5	2075.41	6353.8	923
240.6	2021.84	6385.65	922.86
240.7	1968.27	6417.5	922.883
240.8	1914.7	6449.35	923.078
240.9	1861.13	6481.21	923.444
241	1873.71	6492.23	923.982
241.1	1939.43	6486.51	924.692
241.2	2005.16	6480.8	925.573
241.3	2070.89	6475.08	926.644
241.4	2136.61	6469.37	927.658
241.5	2202.34	6463.65	928.563
241.6	2268.07	6457.93	929.359
241.7	2287.14	6483.42	930.046
241.8	2268.93	6533.85	930.624
241.9	2250.72	6584.27	931.092
242	2232.51	6634.7	931.464
242.1	2214.3	6685.13	931.932
242.2	2196.09	6735.55	932.552
242.3	2177.88	6785.98	933.324
242.4	2136.35	6783.34	934.248
242.5	2062.17	6706.41	935.324
242.6	1987.99	6629.48	936.553
242.7	1913.81	6552.55	937.93
242.8	1839.62	6475.62	939.326
242.9	1765.44	6398.69	940.691
243	1691.26	6321.76	942.024
243.1	1627.26	6261.68	943.327
243.2	1627.26	6307.44	944.598
243.3	1627.26	6353.2	945.838
243.4	1627.26	6398.96	947.047
243.5	1627.26	6444.72	948.294
243.6	1627.26	6490.48	949.644
243.7	1627.26	6536.24	951.096
243.8	1627.26	6582	952.65
243.9	1651.6	6504.6	954.306
244	1686.01	6376.21	956.064
244.1	1720.43	6247.83	957.925
244.2	1754.84	6119.44	959.78
244.3	1789.25	5991.05	961.561
244.4	1823.66	5862.67	963.269
244.5	1858.08	5734.28	964.904
244.6	1890.44	5632.93	966.465
244.7	1911.33	5682.56	967.952
244.8	1932.23	5732.18	969.366
244.9	1953.12	5781.81	970.721
245	1974.02	5831.44	972.004
245.1	1994.91	5881.06	973.212
245.2	2015.81	5930.69	974.347
245.3	2036.7	5980.31	975.409
245.4	2037.62	5979.05	976.397
245.5	2018.13	5925.77	977.312
245.6	1998.64	5872.49	978.183
245.7	1979.15	5819.21	979.129
245.8	1959.66	5765.94	980.15
245.9	1940.16	5712.66	981.246
246	1920.67	5659.38	982.417
246.1	1901.18	5606.1	983.663
246.2	1896.23	5630.44	984.984
246.3	1894.94	5674.3	986.466
246.4	1893.65	5718.16	988.201
246.5	1892.36	5762.02	990.19
246.6	1891.07	5805.88	992.431
246.7	1889.78	5849.75	994.926
246.8	1888.49	5893.61	997.673
246.9	1888.36	5935.58	1000.67
247	1911.58	5939.45	1003.79
247.1	1934.8	5943.32	1006.62
247.2	1958.02	5947.19	1009.14
247.3	1981.25	5951.06	1011.34
247.4	2004.47	5954.93	1013.21
247.5	2027.69	5958.8	1014.76
247.6	2050.91	5962.67	1015.99
247.7	2056.53	5968.84	1017.01
247.8	2020.27	5980.5	1018.05
247.9	1984	5992.16	1019.19
248	1947.74	6003.81	1020.43
248.1	1911.47	6015.47	1021.77
248.2	1875.21	6027.13	1023.2
248.3	1838.95	6038.78	1024.73
248.4	1802.68	6050.44	1026.33
248.5	1789.52	5990.83	1027.98
248.6	1793.43	5878.5	1029.67
248.7	1797.35	5766.17	1031.42
248.8	1801.27	5653.84	1033.23
248.9	1805.19	5541.5	1035.09
249	1809.11	5429.17	1037
249.1	1813.03	5316.84	1038.95
249.2	1816.94	5204.51	1040.9
249.3	1856.1	5229.38	1042.85
249.4	1898.36	5266.36	1044.83
249.5	1940.63	5303.34	1046.84
249.6	1982.9	5340.32	1048.89
249.7	2025.16	5377.31	1050.96
249.8	2067.43	5414.29	1053.1
249.9	2109.69	5451.27	1055.36
250	2110.13	5475.86	1057.74
250.1	2032.11	5477.21	1060.21
250.2	1954.09	5478.55	1062.74
250.3	1876.07	5479.9	1065.33
250.4	1798.05	5481.24	1067.98
250.5	1720.03	5482.59	1070.68
250.6	1642.01	5483.93	1073.41
250.7	1563.99	5485.28	1076.16
250.8	1571.09	5466.55	1078.94
250.9	1586.21	5445.92	1081.66
251	1601.34	5425.29	1084.33
251.1	1616.47	5404.66	1086.95
251.2	1631.6	5384.03	1089.48
251.3	1646.72	5363.4	1091.83
251.4	1661.85	5342.78	1094
251.5	1656.39	5265.66	1095.99
251.6	1639.47	5157.08	1097.85
251.7	1622.55	5048.5	1099.65
251.8	1605.63	4939.92	1101.39
251.9	1588.71	4831.34	1103.1
252	1571.79	4722.75	1104.94
252.1	1554.86	4614.17	1106.91
252.2	1582.15	4599.49	1109.01
252.3	1645.5	4661.4	1111.23
252.4	1708.84	4723.3	1113.47
252.5	1772.19	4785.21	1115.73
252.6	1835.53	4847.11	1117.98
252.7	1898.88	4909.02	1120.08
252.8	1962.22	4970.92	1122.04
252.9	1956.51	4953.22	1123.86
253	1905.66	4883.48	1125.53
253.1	1854.81	4813.74	1127.1
253.2	1803.95	4744	1128.59
253.3	1753.1	4674.26	1130
253.4	1702.25	4604.52	1131.35
253.5	1651.4	4534.78	1132.64
253.6	1683.62	4518.56	1133.88
253.7	1747.82	4522.93	1135.06
253.8	1812.03	4527.31	1136.23
253.9	1876.23	4531.69	1137.47
254	1940.44	4536.07	1138.82
254.1	2004.64	4540.44	1140.4
254.2	2068.84	4544.82	1142.22
254.3	2006.25	4546.66	1144.27
254.4	1924.53	4548.12	1146.57
254.5	1842.8	4549.58	1149.09
254.6	1761.08	4551.04	1151.72
254.7	1679.35	4552.5	1154.44
254.8	1597.63	4553.96	1157.01
254.9	1517.67	4555.64	1159.44
255	1542.43	4570.2	1161.73
255.1	1567.18	4584.76	1163.88
255.2	1591.94	4599.32	1165.89
255.3	1616.69	4613.88	1167.63
255.4	1641.45	4628.45	1169.11
255.5	1666.2	4643.01	1170.56
255.6	1684.66	4652.15	1171.99
255.7	1667.26	4630.39	1173.42
255.8	1649.85	4608.63	1174.83
255.9	1632.45	4586.88	1176.23
256	1615.04	4565.12	1177.91
256.1	1597.64	4543.37	1179.96
256.2	1580.23	4521.61	1182.31
256.3	1560.99	4492.49	1184.94
256.4	1536.39	4441.83	1187.84
256.5	1511.78	4391.17	1191.03
256.6	1487.18	4340.51	1194.5
256.7	1462.57	4289.86	1197.91
256.8	1437.97	4239.2	1201.18
256.9	1413.36	4188.54	1204.2
257	1405.23	4145.93	1206.91
257.1	1428.29	4118.55	1209.3
257.2	1451.34	4091.18	1211.37
257.3	1474.4	4063.8	1213.13
257.4	1497.45	4036.42	1214.81
257.5	1520.51	4009.04	1216.45
257.6	1543.56	3981.66	1218.07
257.7	1565.98	4004.91	1219.65
257.8	1587.46	4102.27	1221.2
257.9	1608.93	4199.64	1222.71
258	1630.41	4297.01	1224.2
258.1	1651.89	4394.38	1225.35
258.2	1673.37	4491.75	1226.16
258.3	1694.85	4589.12	1226.66
258.4	1706.07	4610.69	1227
258.5	1703.23	4528.45	1227.18
258.6	1700.39	4446.21	1227.2
258.7	1697.56	4363.97	1227.1
258.8	1694.72	4281.73	1227.3
258.9	1691.89	4199.49	1227.79
259	1689.05	4117.25	1228.58
259.1	1692.47	4076.85	1229.63
259.2	1706.56	4107.86	1230.94
259.3	1720.66	4138.87	1232.49
259.4	1734.75	4169.88	1234.26
259.5	1748.85	4200.88	1235.97
259.6	1762.94	4231.89	1237.62
259.7	1777.04	4262.9	1239.22
259.8	1779.17	4266.51	1240.64
259.9	1749.68	4197.71	1241.85
260	1720.2	4128.91	1242.86
260.1	1690.71	4060.11	1243.67
260.2	1661.23	3991.31	1244.33
260.3	1631.74	3922.51	1244.86
260.4	1602.25	3853.71	1245.24
260.5	1576.19	3799.67	1245.61
260.6	1569.18	3827.73	1246.06
260.7	1562.16	3855.79	1246.58
260.8	1555.15	3883.85	1247.18
260.9	1548.13	3911.91	1248.01
261	1541.12	3939.97	1249.08
261.1	1534.1	3968.03	1250.39
261.2	1528.34	3997.03	1251.96
261.3	1571.72	4062.79	1253.84
261.4	1615.09	4128.56	1256.01
261.5	1658.47	4194.32	1258.49
261.6	1701.84	4260.08	1260.91
261.7	1745.22	4325.84	1263.25
261.8	1788.59	4391.61	1265.51
261.9	1831.97	4457.37	1267.61
262	1785.61	4403.9	1269.42
262.1	1726.78	4333.87	1270.95
262.2	1667.95	4263.83	1272.19
262.3	1609.11	4193.79	1273.24
262.4	1550.28	4123.75	1274.13
262.5	1491.45	4053.71	1274.86
262.6	1432.62	3983.68	1275.45
262.7	1440.03	3937.46	1275.93
262.8	1470.83	3899.66	1276.32
262.9	1501.63	3861.85	1276.61
263	1532.43	3824.05	1277.01
263.1	1563.24	3786.25	1277.72
263.2	1594.04	3748.44	1278.73
263.3	1624.84	3710.64	1280.04
263.4	1632.25	3674.51	1281.58
263.5	1623.85	3639.5	1283.35
263.6	1615.45	3604.49	1285.35
263.7	1607.04	3569.49	1287.53
263.8	1598.64	3534.48	1289.74
263.9	1590.24	3499.47	1291.98
264	1581.84	3464.47	1294.32
264.1	1588.06	3466.98	1296.98
264.2	1611.77	3514.42	1299.97
264.3	1635.49	3561.85	1303.29
264.4	1659.2	3609.28	1306.91
264.5	1682.92	3656.71	1310.41
264.6	1706.63	3704.14	1313.8
264.7	1730.35	3751.57	1317
264.8	1752.45	3796.97	1319.86
264.9	1770.53	3837.3	1322.38
265	1788.61	3877.64	1324.55
265.1	1806.7	3917.98	1326.38
265.2	1824.78	3958.31	1328.33
265.3	1842.86	3998.65	1330.55
265.4	1860.94	4038.99	1333.03
265.5	1879.43	4074.45	1335.79
265.6	1901.64	4064.73	1338.82
265.7	1923.85	4055.01	1342.13
265.8	1946.06	4045.3	1345.71
265.9	1968.27	4035.58	1349.46
266	1990.49	4025.86	1353.24
266.1	2012.7	4016.14	1357.07
266.2	2034.91	4006.42	1360.94
266.3	1986.32	4022.79	1364.85
266.4	1929.33	4042.25	1368.8
266.5	1872.35	4061.71	1372.79
266.6	1815.37	4081.16	1376.78
266.7	1758.39	4100.62	1380.61
266.8	1701.41	4120.08	1384.27
266.9	1644.43	4139.54	1387.75
267	1621.43	4152.21	1391.05
267.1	1613.07	4161.95	1394.15
267.2	1604.72	4171.69	1397.08
267.3	1596.37	4181.44	1399.81
267.4	1588.02	4191.18	1402.61
267.5	1579.66	4200.93	1405.48
267.6	1571.31	4210.67	1408.43
267.7	1591.12	4172.01	1411.48
267.8	1637.43	4087.82	1414.62
267.9	1683.73	4003.63	1417.85
268	1730.04	3919.44	1421.17
268.1	1776.35	3835.24	1424.44
268.2	1822.65	3751.05	1427.6
268.3	1868.96	3666.86	1430.65
268.4	1913.69	3611.56	1433.59
268.5	1955.95	3601.7	1436.42
268.6	1998.21	3591.84	1439.15
268.7	2040.47	3581.98	1441.77
268.8	2082.73	3572.12	1444.33
268.9	2124.99	3562.26	1446.89
269	2167.25	3552.4	1449.47
269.1	2171.04	3563.42	1452.1
269.2	2080.57	3625.62	1454.79
269.3	1990.1	3687.82	1457.53
269.4	1899.62	3750.02	1460.32
269.5	1809.15	3812.22	1463.15
269.6	1718.68	3874.42	1465.93
269.7	1628.2	3936.62	1468.65
269.8	1556.65	3993	1471.26
269.9	1553.84	4028.22	1473.74
270	1551.02	4063.44	1476.09
270.1	1548.2	4098.66	1478.31
270.2	1545.38	4133.87	1480.41
270.3	1542.57	4169.09	1482.56
270.4	1539.75	4204.31	1484.77
270.5	1540.38	4229	1487.01
270.6	1566.93	4174.49	1489.2
270.7	1593.49	4119.99	1491.36
270.8	1620.04	4065.48	1493.49
270.9	1646.59	4010.98	1495.58
271	1673.15	3956.47	1497.51
271.1	1699.7	3901.97	1499.25
271.2	1726.25	3847.47	1500.8
271.3	1702.09	3894.43	1502.29
271.4	1675.91	3945.39	1503.74
271.5	1649.74	3996.35	1505.17
271.6	1623.57	4047.32	1506.56
271.7	1597.4	4098.28	1508.02
271.8	1571.23	4149.25	1509.65
271.9	1545.06	4200.21	1511.44
272	1517.22	4208.71	1513.45
272.1	1488.66	4199.2	1515.8
272.2	1460.11	4189.68	1518.48
272.3	1431.56	4180.16	1521.49
272.4	1403	4170.64	1524.75
272.5	1374.45	4161.13	1528.1
272.6	1345.9	4151.61	1531.53
272.7	1341.27	4137.46	1535.04
272.8	1381.58	4114.62	1538.38
272.9	1421.89	4091.77	1541.45
273	1462.2	4068.93	1544.25
273.1	1502.52	4046.08	1546.8
273.2	1542.83	4023.24	1549.2
273.3	1583.14	4000.4	1551.44
273.4	1623.46	3977.55	1553.52
273.5	1629.69	3991.14	1555.45
273.6	1632.36	4008.53	1557.22
273.7	1635.04	4025.92	1558.84
273.8	1637.71	4043.31	1560.31
273.9	1640.39	4060.7	1561.62
274	1643.06	4078.09	1562.78
274.1	1645.74	4095.48	1563.8
274.2	1669.06	4118.01	1564.66
274.3	1719.79	4147.39	1565.58
274.4	1770.53	4176.76	1566.74
274.5	1821.26	4206.13	1568.16
274.6	1872	4235.51	1569.99
274.7	1922.73	4264.88	1572.23
274.8	1973.47	4294.25	1574.87
274.9	2024.21	4323.63	1577.92
275	2005.85	4291.39	1581.36
275.1	1983.07	4255.21	1584.9
275.2	1960.29	4219.02	1588.5
275.3	1937.5	4182.84	1592
275.4	1914.72	4146.65	1595.39
275.5	1891.94	4110.47	1598.68
275.6	1869.15	4074.28	1601.86
275.7	1836.71	4090.72	1604.93
275.8	1793.72	4164.6	1607.86
275.9	1750.74	4238.49	1610.58
276	1707.75	4312.37	1612.99
276.1	1664.76	4386.26	1615.09
276.2	1621.77	4460.14	1616.88
276.3	1578.78	4534.03	1618.37
276.4	1538.83	4604.43	1619.54
276.5	1584.84	4576.01	1620.47
276.6	1630.85	4547.59	1621.44
276.7	1676.86	4519.17	1622.71
276.8	1722.87	4490.75	1624.28
276.9	1768.89	4462.33	1626.15
277	1814.9	4433.92	1628.33
277.1	1860.91	4405.5	1630.82
277.2	1854.55	4337.74	1633.59
277.3	1819.31	4248.27	1636.42
277.4	1784.06	4158.81	1639.09
277.5	1748.82	4069.35	1641.6
277.6	1713.58	3979.89	1643.96
277.7	1678.34	3890.43	1646.15
277.8	1643.09	3800.97	1648.2
277.9	1629.25	3760.47	1650.1
278	1674.16	3854.37	1652.05
278.1	1719.07	3948.26	1654.1
278.2	1763.98	4042.16	1656.26
278.3	1808.88	4136.06	1658.52
278.4	1853.79	4229.96	1660.88
278.5	1898.7	4323.86	1663.34
278.6	1943.61	4417.76	1665.88
278.7	1869.56	4381.53	1668.25
278.8	1784.97	4333.78	1670.47
278.9	1700.39	4286.03	1672.53
279	1615.8	4238.28	1674.43
279.1	1531.21	4190.53	1676.18
279.2	1446.63	4142.78	1677.78
279.3	1362.04	4095.03	1679.24
279.4	1409.64	4092.36	1680.76
279.5	1549.54	4121.16	1682.37
279.6	1689.44	4149.96	1684.05
279.7	1829.33	4178.76	1685.8
279.8	1969.23	4207.57	1687.64
279.9	2109.13	4236.37	1689.55
280	2249.02	4265.17	1691.55
280.1	2326.69	4280.05	1693.67
280.2	2257.61	4262.09	1695.92
280.3	2188.53	4244.12	1698.32
280.4	2119.44	4226.16	1700.85
280.5	2050.36	4208.2	1703.52
280.6	1981.28	4190.24	1706.33
280.7	1912.19	4172.28	1709.28
280.8	1845.75	4155.48	1712.15
280.9	1820.6	4156.88	1714.89
281	1795.45	4158.27	1717.49
281.1	1770.29	4159.67	1719.96
281.2	1745.14	4161.07	1722.29
281.3	1719.99	4162.47	1724.48
281.4	1694.83	4163.86	1726.52
281.5	1669.68	4165.26	1728.49
281.6	1622.71	4245.6	1730.45
281.7	1573.41	4334.34	1732.4
281.8	1524.11	4423.07	1734.32
281.9	1474.81	4511.81	1736.24
282	1425.51	4600.55	1738.13
282.1	1376.21	4689.29	1740.02
282.2	1326.91	4778.02	1741.92
282.3	1346.86	4819.3	1743.86
282.4	1383.66	4849.02	1745.82
282.5	1420.45	4878.74	1747.82
282.6	1457.25	4908.46	1749.85
282.7	1494.05	4938.19	1751.9
282.8	1530.85	4967.91	1754.06
282.9	1567.65	4997.63	1756.39
283	1628.51	4941.6	1758.86
283.1	1697.89	4855.23	1761.46
283.2	1767.27	4768.86	1764.2
283.3	1836.64	4682.49	1767.08
283.4	1906.02	4596.13	1770.09
283.5	1975.4	4509.76	1773.12
283.6	2044.77	4423.39	1775.94
283.7	2029.02	4436.51	1778.53
283.8	1972.42	4497.35	1780.88
283.9	1915.83	4558.18	1783
284	1859.24	4619.02	1784.88
284.1	1802.65	4679.86	1786.52
284.2	1746.06	4740.69	1787.98
284.3	1689.46	4801.53	1789.44
284.4	1714.31	4808.29	1791.07
284.5	1791.74	4780.13	1792.87
284.6	1869.17	4751.98	1794.85
284.7	1946.59	4723.82	1796.99
284.8	2024.02	4695.67	1799.31
284.9	2101.45	4667.51	1801.83
285	2178.88	4639.35	1804.49
285.1	2205.27	4644.45	1807.13
285.2	2181.48	4682.23	1809.74
285.3	2157.69	4720.02	1812.33
285.4	2133.9	4757.8	1814.88
285.5	2110.11	4795.58	1817.42
285.6	2086.32	4833.37	1819.89
285.7	2062.53	4871.15	1822.31
285.8	2047.26	4869.95	1824.82
285.9	2047.26	4798.93	1827.41
286	2047.26	4727.92	1830.08
286.1	2047.26	4656.9	1832.83
286.2	2047.26	4585.88	1835.66
286.3	2047.26	4514.87	1838.58
286.4	2047.26	4443.85	1841.5
286.5	2049.22	4393.97	1844.33
286.6	2060.29	4442.41	1847.06
286.7	2071.37	4490.86	1849.7
286.8	2082.44	4539.3	1852.24
286.9	2093.51	4587.75	1854.69
287	2104.59	4636.19	1857.05
287.1	2115.66	4684.64	1859.35
287.2	2126.73	4733.08	1861.65
287.3	2061.35	4753.85	1863.97
287.4	1992.14	4773.23	1866.3
287.5	1922.93	4792.61	1868.63
287.6	1853.72	4811.99	1870.97
287.7	1784.51	4831.37	1873.35
287.8	1715.3	4850.74	1875.89
287.9	1646.09	4870.12	1878.56
288	1671.75	4850.12	1881.38
288.1	1732.87	4815.39	1884.34
288.2	1793.99	4780.66	1887.44
288.3	1855.11	4745.94	1890.68
288.4	1916.23	4711.21	1894.05
288.5	1977.34	4676.49	1897.45
288.6	2038.46	4641.76	1900.82
288.7	2070.95	4668.95	1904.17
288.8	2077.94	4751.33	1907.51
288.9	2084.92	4833.71	1910.82
289	2091.9	4916.08	1914.12
289.1	2098.88	4998.46	1917.35
289.2	2105.86	5080.83	1920.28
289.3	2112.84	5163.21	1923.13
289.4	2101.25	5210.75	1925.9
289.5	2057.56	5198.06	1928.59
289.6	2013.87	5185.38	1931.2
289.7	1970.18	5172.7	1933.73
289.8	1926.49	5160.01	1936.23
289.9	1882.8	5147.33	1939.24
290	1839.11	5134.64	1942.27
290.1	1821.05	5128.84	1945.23
290.2	1871.96	5141.57	1948.13
290.3	1922.86	5154.29	1950.97
290.4	1973.76	5167.02	1953.75
290.5	2024.66	5179.74	1956.45
290.6	2075.56	5192.47	1958.6
290.7	2126.46	5205.2	1960.46
290.8	2168.94	5235.54	1962.25
290.9	2177.4	5337.07	1963.98
291	2185.86	5438.59	1965.64
291.1	2194.32	5540.11	1967.23
291.2	2202.78	5641.64	1968.75
291.3	2211.24	5743.16	1970.49
291.4	2219.7	5844.68	1972.43
291.5	2226.82	5929.74	1974.41
291.6	2222.62	5876.59	1976.44
291.7	2218.42	5823.44	1978.51
291.8	2214.23	5770.3	1980.62
291.9	2210.03	5717.15	1982.77
292	2205.84	5664.01	1984.85
292.1	2201.64	5610.86	1986.79
292.2	2197.45	5557.71	1988.73
292.3	2145.52	5559.38	1990.68
292.4	2091.42	5563.54	1992.63
292.5	2037.32	5567.7	1994.59
292.6	1983.22	5571.86	1996.55
292.7	1929.12	5576.02	1998.58
292.8	1875.02	5580.18	2000.73
292.9	1820.92	5584.35	2002.91
293	1840.18	5619.35	2005.08
293.1	1884.22	5664.76	2007.25
293.2	1928.26	5710.17	2009.41
293.3	1972.29	5755.58	2011.56
293.4	2016.33	5801	2013.64
293.5	2060.37	5846.41	2015.59
293.6	2104.41	5891.82	2017.47
293.7	2137.82	5925.29	2019.34
293.8	2159.76	5945.86	2021.22
293.9	2181.71	5966.44	2023.09
294	2203.65	5987.01	2024.96
294.1	2225.59	6007.58	2026.87
294.2	2247.54	6028.15	2028.89
294.3	2269.48	6048.73	2031
294.4	2293	6052.88	2033.14
294.5	2323.22	5986.94	2035.32
294.6	2353.45	5920.99	2037.53
294.7	2383.68	5855.04	2039.76
294.8	2413.9	5789.09	2042.05
294.9	2444.13	5723.15	2044.4
295	2474.35	5657.2	2046.82
295.1	2504.58	5591.25	2049.21
295.2	2495.86	5657.6	2051.56
295.3	2483.35	5736.83	2053.86
295.4	2470.84	5816.06	2056.11
295.5	2458.33	5895.3	2058.27
295.6	2445.82	5974.53	2060.21
295.7	2433.31	6053.76	2061.92
295.8	2420.8	6133	2063.54
295.9	2394.03	6147.31	2065.17
296	2361.63	6136.05	2066.81
296.1	2329.24	6124.78	2068.46
296.2	2296.85	6113.51	2070.11
296.3	2264.46	6102.25	2071.76
296.4	2232.06	6090.98	2073.42
296.5	2199.67	6079.71	2075.01
296.6	2216.97	6117.33	2076.4
296.7	2265.11	6185.3	2077.59
296.8	2313.26	6253.27	2078.59
296.9	2361.4	6321.24	2079.38
297	2409.54	6389.21	2080.14
297.1	2457.69	6457.17	2080.89
297.2	2505.83	6525.14	2081.67
297.3	2502.8	6522.25	2082.59
297.4	2458.71	6462.52	2083.65
297.5	2414.62	6402.79	2084.85
297.6	2370.53	6343.05	2086.18
297.7	2326.45	6283.32	2087.63
297.8	2282.36	6223.59	2089.11
297.9	2238.27	6163.86	2090.64
298	2223.98	6148.84	2092.25
298.1	2236.82	6174.51	2093.94
298.2	2249.66	6200.19	2095.72
298.3	2262.5	6225.86	2097.58
298.4	2275.33	6251.54	2099.53
298.5	2288.17	6277.22	2101.54
298.6	2301.01	6302.89	2103.62
298.7	2340.99	6352.05	2105.56
298.8	2406.72	6423.5	2107.28
298.9	2472.45	6494.95	2108.79
299	2538.19	6566.4	2110.09
299.1	2603.92	6637.85	2111.17
299.2	2669.65	6709.3	2112.04
299.3	2735.39	6780.75	2112.66
299.4	2748.8	6787.33	2113.26
299.5	2712.94	6732.83	2113.97
299.6	2677.09	6678.33	2114.8
299.7	2641.24	6623.84	2115.74
299.8	2605.38	6569.34	2116.8
299.9	2569.53	6514.84	2117.97
300	2533.68	6460.34	2119.29
300.1	2513.36	6511.14	2120.63
300.2	2506.16	6650.85	2121.86
300.3	2498.96	6790.56	2122.98
300.4	2491.75	6930.27	2123.98
300.5	2484.55	7069.98	2124.87
300.6	2477.35	7209.69	2125.64
300.7	2470.15	7349.4	2126.3
300.8	2479.41	7335.11	2126.97
300.9	2499.69	7217.8	2127.74
301	2519.96	7100.5	2128.61
301.1	2540.24	6983.19	2129.59
301.2	2560.51	6865.88	2130.67
301.3	2580.79	6748.58	2131.85
301.4	2601.06	6631.27	2133.13
301.5	2603.22	6633.82	2134.45
301.6	2597.39	6689.18	2135.67
301.7	2591.56	6744.53	2136.8
301.8	2585.74	6799.89	2137.84
301.9	2579.91	6855.24	2138.78
302	2574.08	6910.6	2139.63
302.1	2568.26	6965.95	2140.39
302.2	2560.02	6970.57	2141.07
302.3	2551.28	6964.74	2141.89
302.4	2542.54	6958.92	2142.88
302.5	2533.81	6953.09	2144.04
302.6	2525.07	6947.27	2145.37
302.7	2516.34	6941.44	2146.86
302.8	2507.6	6935.62	2148.53
302.9	2523.99	7023.23	2150.36
303	2541.39	7114.58	2152.29
303.1	2558.79	7205.93	2154.26
303.2	2576.19	7297.28	2156.29
303.3	2593.59	7388.63	2158.35
303.4	2610.99	7479.98	2160.47
303.5	2623.43	7567.92	2162.63
303.6	2564.55	7606.7	2164.84
303.7	2505.66	7645.48	2167.04
303.8	2446.77	7684.26	2169.09
303.9	2387.88	7723.04	2171.01
304	2328.99	7761.82	2172.77
304.1	2270.11	7800.6	2174.39
304.2	2228.05	7830.15	2175.86
304.3	2333.14	7779.02	2177.19
304.4	2438.24	7727.9	2178.38
304.5	2543.33	7676.77	2179.51
304.6	2648.42	7625.64	2180.55
304.7	2753.52	7574.52	2181.52
304.8	2858.61	7523.39	2182.41
304.9	2957.43	7478.58	2183.22
305	2960.24	7530.49	2183.95
305.1	2963.05	7582.4	2184.61
305.2	2965.85	7634.31	2185.35
305.3	2968.66	7686.22	2186.28
305.4	2971.46	7738.13	2187.4
305.5	2974.27	7790.04	2188.7
305.6	2977.08	7841.96	2190.19
305.7	3015.11	7811.46	2191.87
305.8	3055.65	7775.12	2193.72
305.9	3096.19	7738.77	2195.46
306	3136.72	7702.43	2196.97
306.1	3177.26	7666.09	2198.24
306.2	3217.8	7629.74	2199.27
306.3	3258.34	7593.4	2200.08
306.4	3223.67	7636.62	2200.64
306.5	3167.76	7702.31	2200.97
306.6	3111.85	7768	2201.4
306.7	3055.94	7833.7	2202.02
306.8	3000.04	7899.39	2202.83
306.9	2944.13	7965.08	2203.82
307	2888.22	8030.77	2205
307.1	2939.08	8045.76	2206.37
307.2	3053.96	8030.35	2207.93
307.3	3168.85	8014.94	2209.43
307.4	3283.73	7999.53	2210.87
307.5	3398.62	7984.12	2212.25
307.6	3513.5	7968.71	2213.59
307.7	3628.39	7953.29	2214.88
307.8	3657.79	7951.56	2216.12
307.9	3597.33	7964.22	2217.31
308	3536.88	7976.87	2218.75
308.1	3476.42	7989.53	2220.41
308.2	3415.97	8002.18	2222.23
308.3	3355.51	8014.83	2224.2
308.4	3295.05	8027.49	2226.34
308.5	3296.35	8041.21	2228.64
308.6	3400.62	8056.71	2231.06
308.7	3504.88	8072.2	2233.18
308.8	3609.15	8087.7	2235.02
308.9	3713.42	8103.2	2236.68
309	3817.68	8118.7	2238.15
309.1	3921.95	8134.2	2239.43
309.2	3981.22	8171.23	2240.52
309.3	3923.43	8264.26	2241.46
309.4	3865.63	8357.28	2242.52
309.5	3807.84	8450.31	2243.7
309.6	3750.05	8543.34	2244.83
309.7	3692.26	8636.37	2245.93
309.8	3634.47	8729.4	2246.98
[truncated: 2,202 more rows]

## Sheet: Suppl. Fig.1b - beam correction
time (ms)	mass 18 (cps)	mass 20 (cps)
1351
2620	790	50
3888	650	90
5158	510	170
6426	650	150
7696	370	180
8964	490	260
10233	210	50
11502	430	10
12771	740	170
14041	460	30
15310	340	70
16579	600	110
17848	410	180
19118	470	220
20387	330	90
21656	350	130
22926	390	70
24194	500	160
25464	150	140
26733	530	480
28003	510	80
29271	970	170
30541	720	80
31810	770	360
33079	850	110
34348	270	250
35618	410	0
36887	210	450
38156	410	260
39425	0	280
40694	530	170
41964	260	380
43233	230	100
44502	140	7090
45771	870	8150
47041	650	8220
48309	1210	8130
49579	650	8600
50848	920	8520
52118	1050	8780
53386	1300	9060
54656	1060	8760
55925	1080	8890
57194	210	9170
58463	1300	8440
59733	900	8480
61001	840	8500
62271	950	8600
63540	540	8900
64809	1090	8230
66079	1110	7890
67348	990	8690
68617	1230	8940
69886	1300	8600
71156	700	8330
72424	640	8540
73694	1230	9100
74963	1030	8680
76233	960	8950
77501	1150	8610
78771	850	9020
80040	1070	8370
81309	1080	8890
82578	940	8670
83848	1250	9170
85117	1240	8760
86386	210	8750
87656	690	8740
88924	670	8840
90194	710	8630
91463	560	9220
92733	400	8790
94002	950	8580
95271	780	8660
96540	660	9040
97809	670	8760
99078	750	8550
100348	830	9280
101617	920	8820
102886	1250	9210
104156	1250	8410
105424	930	9000
106694	1240	8750
107963	990	8670
109232	1330	9100
110501	950	9010
111771	990	8760
113040	1070	8500
114309	1060	8890
115578	960	8770
116848	1160	8930
118117	1020	8740
119386	1190	9220
120655	830	8050
121924	1130	9150
123194	770	1270
124463	850	1070
125732	880	870
127001	420	790
128271	520	580
129540	320	610
130809	480	700
132078	810	770
133348	530	480
134617	470	270
135886	740	410
137156	260	460
138424	650	490
139694	650	420
140963	490	430
142233	360	530
143502	540	310
144771	490	520
146041	790	320
147309	950	530
148579	90	470
149848	720	380
151118	390	410
152386	460	210
153656	470	390
154925	800	270
156194	590	220
157464	510	270
158733	940	330
160002	540	540
161271	840	500
162541	860	410
163809	760	330

[truncated: 4 more sheets: Suppl. Fig. 2a - LEIS, Suppl. Fig. 2b - XPS Fe2p, Suppl. Fig. 2c - XPS O1s, Suppl. Fig. 2d - XPS C1s]
